# Supplementary material for: Mapping QTLs for water-use efficiency reveals the potential candidate genes involved in regulating the trait in apple under drought stress
Source: BMC Plant Biol. 2018 Jun 26;18:136. doi: 10.1186/s12870-018-1308-3 (PMC6019725; doi:10.1186/s12870-018-1308-3)
Supplement: Supplementary file 1 — Table S1. Primers used for qRT-PCR and KASP. (XLSX 244 kb) [file 12870_2018_1308_MOESM1_ESM.xlsx]

## Sheet: Table S1
Table S1-1 Primers used for KASP.
Locus	lm1712	np2623	n2691
Allele1[FAM]	C	G	T
Allele2[HEX]	G	T	C
Primer_Allele1[FAM]	CCGATCCTCATTGCTCACAGTG	CACTTCAAATTTCTCATTTTGCACTCC	GGAAATATGGGTTTCTTTGTTGGATGTT
Primer_Allele2[HEX]	CCGATCCTCATTGCTCACAGTC	GCACTTCAAATTTCTCATTTTGCACTCA	GAAATATGGGTTTCTTTGTTGGATGTC
Primer_Common	AATTGGGCTTAGTTTTGTACCCGGTAAA	GTACTCCTAACAAGTGTATACTTCTTTCTA	CCGACCAAAAACAACGGTCCTTGAA
FAM and HEX indicate pink and green fluorophores, respectively.
Table S1-2 Primers used for qRT-PCR.
No.	Gene ID	Forward primer (5'- 3')	Reverse primer (5'-3')
1	MDP0000235220	GAGGGAAGAAGTGGCTGAGT	AGAATGTCCCAAGTCGAGCA
2	MDP0000907713	ACTGGTCACATCCCACAGAG	TTCTGCAGCCTTAAGAGCCT
3	MDP0000234078	TGTGCGATCTCTTGTGGTCT	ACATTCTTCTCCTGGCACCA
4	MDP0000463846	AGTCATATGGCGTCCGGATT	TTCTGCTCAATCCCCGTCAT
5	MDP0000126221	CCCCAGAGAAGAGACAACGA	TTTCCTCTCTCTGGCTGGTG
6	MDP0000758053	GTCCGATCCCACTTCATCCT	CTAGACATGGCCTGAAACGC
7	MDP0000232116	TCATTCTCTGCCGGATCTCC	CCCATTGTGAGCATCCGAAG
8	MDP0000713910	AGTTGCCCCACTCCTACAAA	AGGAAGCAAAGCATGAAGGC
9	MDP0000258562	CGTTTTCTATCTGCGAGGCC	GGAGTTTTCTGGGTCTGGGT
10	MDP0000129882	CCATCAACTTCTCGCCTTCG	AAACATTGTCGACGGAGCTG
11	MDP0000444494	AGAAGACGAACCTTGCCTGA	TCCCTCACACAAGACGGTAG
12	MDP0000199892	GGGATGGTAGGATGTCTGCA	CTCCCGTGTTTTGTAGTGGG
13	MDP0000228868	GCTATTCGGAGTGTGCAAGG	GCCAATCCAAGCAACAAAGC
14	MDP0000230952	GTTGTGCAATCAGAGGTGCA	TTGAGGTGGTTGTGGTGAGT
15	MDP0000215662	CCTCTTGACCTCGGTTCAGT	AGGATCATCACCAGGCCAAA
16	MDP0000735372	TCCAAATGCCCAGGTTCAGA	TCCACAAAGAGACCCCTGTG
17	MDP0000480237	ATGGGAGTGTAGCGTGGAAA	GCCTGCCTTCATCCATCATG
18	MDP0000221644	CGGTCACAATCAGGCTGAAG	ACCATCAACTCCAACCGACT
19	MDP0000849735	CACCTTGTGCTCCATGATCG	CGTGGAAGAAGAGGCGAATG
20	MDP0000166938	AGGGAAGATGTGAATGGGCA	TCAAGGGGAATGTGCCGTAT
21	MDP0000233177	AGTGAGGGAGTTTCAGCACA	ATGCAGCCACTCATCTCCAT
22	MDP0000391667	CCGAAGTTGCCGAATGAAGT	GCATCTTCCGTTGGCATCAA
23	MDP0000674494	CCGTGCTGTTCTGATTCTGG	TGACGAGCAACCAAAACAGG
24	MDP0000125631	TTGGAGCTTTAGGTGACCGT	CCCAACTGTGCCAATCTTCC
25	MDP0000217124	GGATGACGAGAAGAGGGGAC	AAAAGGCAGAGCTTGGAACG
26	MDP0000502890	CTCCTCGACGCAATCCAATG	TGCATTGCCTCTTTCCACAC
27	MDP0000142413	CTTCAAGAGGAGGCAGGGAA	AGCCAGATTGTTTAGGCCCT
28	MDP0000273491	GAAAACAGTCCTCAGGCGTG	GCAACCGGTTTCCATCAAGT
29	MDP0000427722	AGACGATCGATGCAGTGGAT	TGCTTTCTCAAACACCGACG
30	MDP0000587199	ACATACGACGGCCTTCTTCA	TGTTAGCTTCCTTGCCGGTA
31	MDP0000273271	TGAGCTGAAGTACTTGCCGA	TTGTTCTCCAGGGGTGATCC
32	MDP0000761682	TTTCCAGAGCACGCAACAAG	AGATAGTCCCACCAAAGGCC
33	MDP0000285822	CCTCCTCACCGTCATCACTT	CGACGTACTGGCCAATGATG
34	MDP0000185086	TTTCGAAGGGCTCTACAGGG	ATTCTTCCGATGGCCTTTGC
35	MDP0000807498	TCCGGTGAAGATGAGAGCAG	TCCAACTTCTCCTGCTCCTG
36	MDP0000203666	GAATGCGCACTCCTAATGCA	TTCTTGGAGAGTGGCTGAGG
37	MDP0000277999	GAGAACATCAGTCGAACGCC	CCTGCTGCAGTTTGTCCATT
38	MDP0000126528	AAGATTCGGACTGGTGGGTT	GTCCAGATTCGAAAACCCCG
39	MDP0000178055	TCCAGGAATCAGGGGCAAAT	TCATCGCCAGTCAAAGTCCT
40	MDP0000181746	ACCGATCGCTGGAGTTAGAG	GCTTCATCGAGCACCACAAT
41	MDP0000221702	ACCCCAAGAAGAAGAGGTCG	GTAGAGATCTCCGTTCGGCA
42	MDP0000240032	GAACATGGAATTCGGAGGGC	AATCCCCTGGCAATCCTCAA
43	MDP0000240828	TGGAGAAGGAATCGTGGCTT	CCACCCATCTCAACCTCCTT
44	MDP0000809218	CTGTCGAGTATACCGTCCCC	CAGTTGCCGATGAAGAGCTC
45	MDP0000523812	CGGTTTGCTCAATTGGTGGA	CTGTCACAGCTAAAGTCGCC
46	EF-1α	ATTCAAGTATGCCTGGGTGC	CAGTCAGCCTGTGATGTTCC
