# Supplementary material for: Mapping QTLs for water-use efficiency reveals the potential candidate genes involved in regulating the trait in apple under drought stress
Source: BMC Plant Biol. 2018 Jun 26;18:136. doi: 10.1186/s12870-018-1308-3 (PMC6019725; doi:10.1186/s12870-018-1308-3)
Supplement: Supplementary file 3 — Table S2. List of genetic and physical map location of 10,172 SNP markers and their genotyping data among 350 F1 seedlings. (XLSX 169 kb) [file 12870_2018_1308_MOESM3_ESM.xlsx]

## Sheet: Table S2
Table S2 List of genetic and physical map location of 10172 SNP markers and their genotyping data among 350 F1 seedlings.
Marker	Linkage Group	Distance(cM)	Chromosome	Physical Position (bp)	Type	Phase	1	10	100	101	102	103	104	105	106	107	108	109	11	110	111	112	113	114	115	116	117	118	119	12	120	121	122	123	124	125	126	127	128	129	13	130	131	132	133	134	135	136	137
lm3404	LG1	0	chr15	38821733	<lmxll>	{0-}	lm	ll	--	ll	--	lm	lm	ll	ll	lm	ll	ll	ll	ll	ll	ll	ll	--	lm	lm	ll	ll	ll	ll	ll	lm	ll	ll	ll	ll	ll	ll	ll	ll	--	ll	--	ll	ll	--	ll	ll	ll
lm3658	LG1	1.87	unanchored	16338933	<lmxll>	{1-}	ll	lm	lm	ll	ll	ll	ll	ll	ll	ll	ll	lm	ll	--	ll	ll	lm	ll	ll	lm	ll	--	ll	ll	ll	ll	--	--	lm	ll	ll	ll	ll	--	ll	ll	--	lm	ll	ll	--	ll	ll
lm324	LG1	2.34	chr8	25885486	<lmxll>	{0-}	lm	ll	--	ll	lm	ll	ll	ll	ll	lm	--	ll	ll	ll	ll	ll	ll	ll	lm	ll	ll	--	lm	lm	ll	--	ll	ll	ll	ll	ll	ll	ll	ll	lm	ll	--	ll	--	--	ll	ll	lm
lm323	LG1	2.48	chr8	25885491	<lmxll>	{0-}	lm	ll	--	ll	lm	ll	ll	ll	ll	lm	--	ll	ll	ll	ll	ll	ll	ll	lm	ll	ll	--	lm	lm	ll	--	ll	ll	ll	ll	ll	ll	ll	ll	lm	ll	--	ll	--	--	ll	ll	lm
lm3401	LG1	3.95	chr15	38821557	<lmxll>	{0-}	lm	ll	--	--	--	--	lm	ll	ll	lm	--	ll	ll	ll	ll	ll	ll	ll	--	lm	ll	ll	ll	ll	ll	lm	ll	ll	ll	ll	ll	ll	ll	ll	lm	ll	--	ll	ll	lm	--	ll	lm
lm1980	LG1	4.29	chr17	10821007	<lmxll>	{0-}	lm	lm	lm	lm	lm	ll	--	ll	ll	lm	lm	lm	lm	ll	lm	lm	lm	lm	lm	lm	--	lm	lm	lm	lm	lm	lm	lm	ll	ll	lm	lm	lm	--	lm	lm	ll	lm	lm	--	lm	ll	lm
lm4520	LG1	4.99	chr15	26979766	<lmxll>	{0-}	ll	--	ll	ll	ll	ll	ll	ll	ll	lm	--	ll	--	ll	--	lm	ll	ll	lm	ll	ll	ll	lm	--	--	ll	ll	ll	ll	ll	lm	ll	ll	ll	ll	ll	--	ll	ll	--	--	ll	--
lm1979	LG1	5.29	chr17	10820990	<lmxll>	{0-}	lm	lm	lm	lm	lm	ll	--	ll	ll	lm	lm	lm	lm	ll	lm	lm	lm	lm	lm	lm	--	lm	lm	lm	--	lm	lm	lm	ll	--	lm	--	--	--	lm	lm	ll	lm	lm	--	lm	ll	--
lm1978	LG1	5.41	chr17	10820987	<lmxll>	{0-}	lm	lm	lm	lm	lm	ll	--	ll	ll	lm	lm	lm	lm	ll	lm	lm	lm	lm	lm	lm	--	lm	lm	lm	--	lm	lm	lm	ll	ll	lm	--	--	--	lm	lm	ll	lm	lm	--	lm	ll	--
lm3560	LG1	6.67	chr8	4897585	<lmxll>	{1-}	ll	lm	lm	lm	ll	ll	ll	--	lm	ll	ll	lm	ll	ll	lm	ll	--	ll	ll	lm	ll	ll	ll	ll	ll	ll	lm	lm	ll	--	ll	--	ll	ll	ll	lm	lm	lm	ll	ll	ll	lm	ll
np3509	LG1	7.24	chr1	13667498	<nnxnp>	{-1}	nn	--	nn	nn	nn	np	nn	np	np	np	nn	nn	np	np	nn	np	nn	nn	nn	nn	np	--	np	nn	np	nn	np	np	np	nn	np	--	np	nn	nn	nn	--	nn	np	np	np	nn	--
lm4743	LG1	7.83	chr5	30545713	<lmxll>	{0-}	ll	ll	ll	--	ll	ll	--	ll	ll	ll	lm	ll	ll	ll	ll	lm	ll	lm	ll	ll	ll	ll	--	ll	lm	lm	ll	ll	ll	ll	--	ll	ll	ll	--	ll	ll	ll	--	lm	ll	ll	lm
lm4356	LG1	8.15	chr12	14938722	<lmxll>	{1-}	ll	--	lm	--	ll	ll	ll	ll	lm	ll	ll	lm	--	ll	--	ll	lm	ll	ll	lm	lm	lm	ll	ll	ll	ll	--	--	--	ll	ll	lm	lm	lm	ll	lm	--	lm	ll	--	lm	lm	ll
lm1964	LG1	8.59	chr9	9337490	<lmxll>	{1-}	--	--	lm	lm	ll	--	ll	lm	lm	ll	ll	lm	--	lm	lm	ll	--	ll	ll	lm	lm	lm	ll	ll	ll	ll	--	--	lm	--	ll	--	lm	--	--	lm	ll	lm	ll	ll	lm	ll	ll
np2961	LG1	9.7	chr4	20214744	<nnxnp>	{-0}	--	nn	np	np	np	--	nn	nn	nn	np	nn	np	nn	nn	np	nn	np	np	np	np	nn	np	np	np	nn	np	nn	nn	nn	np	nn	--	nn	np	np	np	nn	np	nn	np	nn	np	np
lm1021	LG1	9.95	chr17	11452814	<lmxll>	{1-}	ll	lm	ll	lm	ll	--	lm	lm	lm	ll	ll	lm	--	--	lm	--	lm	ll	ll	lm	lm	ll	ll	ll	ll	ll	lm	lm	lm	lm	ll	lm	--	ll	ll	lm	--	lm	ll	ll	--	lm	ll
lm1965	LG1	10.24	chr9	9337643	<lmxll>	{1-}	--	--	lm	--	ll	--	ll	lm	lm	ll	ll	lm	--	lm	lm	ll	--	ll	ll	lm	lm	lm	ll	ll	ll	ll	lm	--	lm	lm	ll	--	lm	--	--	lm	ll	lm	ll	ll	lm	ll	ll
lm3189	LG1	10.79	unanchored	94015266	<lmxll>	{1-}	ll	--	ll	--	ll	ll	ll	lm	lm	ll	--	--	ll	ll	--	ll	ll	ll	ll	--	ll	ll	ll	ll	ll	ll	ll	ll	lm	lm	ll	lm	--	lm	--	--	ll	lm	--	ll	--	lm	ll
np2960	LG1	10.79	chr4	20214725	<nnxnp>	{-0}	--	nn	np	np	np	--	nn	nn	nn	np	nn	np	nn	nn	np	nn	np	np	np	np	nn	np	np	np	nn	np	nn	nn	nn	np	nn	--	nn	np	np	np	nn	np	nn	np	nn	np	np
lm6163	LG1	11.04	chr9	24450517	<lmxll>	{1-}	ll	--	ll	lm	ll	ll	ll	--	ll	ll	ll	ll	--	lm	--	ll	lm	ll	ll	lm	lm	--	ll	ll	ll	ll	lm	lm	ll	ll	ll	lm	lm	--	ll	--	--	lm	ll	ll	--	ll	ll
lm1545	LG1	11.76	unanchored	92630353	<lmxll>	{0-}	lm	ll	lm	ll	lm	ll	ll	ll	ll	ll	ll	lm	ll	ll	lm	lm	ll	lm	ll	--	ll	--	ll	lm	ll	--	ll	lm	ll	lm	--	ll	ll	ll	ll	ll	ll	ll	ll	lm	ll	ll	lm
lm2128	LG1	12.38	chr15	30985788	<lmxll>	{0-}	--	ll	ll	ll	ll	lm	lm	ll	ll	ll	--	ll	ll	ll	ll	lm	ll	ll	lm	ll	ll	ll	lm	lm	--	ll	ll	ll	ll	ll	ll	ll	ll	ll	--	ll	--	ll	lm	ll	ll	ll	lm
lm4742	LG1	13.08	chr5	30545607	<lmxll>	{1-}	ll	lm	lm	ll	ll	--	--	--	lm	ll	ll	lm	ll	lm	lm	ll	lm	ll	ll	lm	--	lm	ll	ll	lm	ll	lm	ll	lm	lm	ll	--	lm	lm	ll	lm	--	--	ll	ll	ll	lm	ll
np5757	LG1	13.49	chr1	13433045	<nnxnp>	{-1}	nn	nn	nn	nn	nn	np	np	np	np	--	nn	nn	np	np	nn	nn	nn	nn	nn	nn	np	nn	nn	nn	--	nn	np	np	np	--	np	--	np	nn	nn	nn	--	nn	np	np	np	nn	nn
lm4484	LG1	13.76	chr13	31246702	<lmxll>	{0-}	ll	ll	--	ll	--	--	--	ll	ll	--	lm	ll	ll	ll	--	ll	ll	ll	lm	lm	ll	ll	lm	ll	ll	lm	ll	ll	ll	ll	lm	ll	ll	ll	ll	ll	lm	ll	lm	lm	ll	ll	ll
lm3408	LG1	14.53	chr11	17790543	<lmxll>	{1-}	ll	lm	lm	lm	ll	ll	ll	lm	lm	ll	ll	lm	ll	ll	lm	ll	lm	lm	ll	lm	--	lm	ll	ll	ll	lm	lm	lm	lm	lm	ll	lm	lm	ll	ll	lm	ll	lm	lm	lm	lm	lm	lm
np3331	LG1	14.82	chr5	17077151	<nnxnp>	{-0}	np	--	np	np	np	--	--	nn	nn	nn	np	np	nn	nn	np	nn	np	np	np	np	np	np	--	np	nn	np	nn	nn	nn	--	nn	np	nn	np	nn	np	np	np	nn	--	nn	np	nn
lm3559	LG1	15.13	chr8	4897536	<lmxll>	{1-}	ll	lm	lm	lm	ll	ll	ll	lm	lm	--	ll	lm	--	--	lm	ll	--	ll	ll	lm	ll	ll	ll	ll	ll	ll	lm	lm	--	lm	ll	--	lm	ll	ll	lm	--	--	ll	ll	ll	lm	ll
np1514	LG1	16	chr10	14825252	<nnxnp>	{-1}	nn	nn	nn	nn	nn	--	nn	nn	np	nn	nn	nn	np	np	nn	--	nn	nn	nn	nn	--	nn	--	nn	np	nn	np	nn	nn	--	--	nn	np	nn	nn	nn	np	nn	nn	nn	np	nn	nn
lm5325	LG1	16.47	chr4	10533198	<lmxll>	{0-}	lm	ll	lm	ll	lm	--	--	ll	ll	lm	--	ll	ll	ll	lm	lm	ll	lm	ll	ll	ll	--	ll	lm	lm	lm	ll	ll	ll	ll	lm	--	ll	--	lm	ll	--	ll	lm	ll	ll	ll	lm
np2050	LG1	16.66	chr6	23059954	<nnxnp>	{-0}	np	np	np	np	np	nn	np	nn	nn	--	np	--	nn	nn	--	nn	np	np	np	np	--	np	np	np	nn	np	np	nn	nn	np	--	nn	nn	np	np	np	np	np	nn	np	nn	np	np
lm1662	LG1	17.23	chr1	5378772	<lmxll>	{1-}	ll	lm	lm	lm	ll	--	lm	lm	lm	lm	ll	--	lm	lm	--	ll	lm	lm	ll	lm	--	--	ll	ll	--	lm	lm	lm	lm	--	ll	--	lm	lm	lm	lm	lm	lm	ll	--	lm	lm	lm
np103	LG1	17.59	chr8	25975304	<nnxnp>	{-1}	nn	nn	nn	nn	nn	nn	nn	nn	np	nn	nn	nn	--	--	nn	--	nn	nn	nn	nn	--	nn	np	nn	nn	nn	np	nn	nn	nn	nn	nn	np	nn	nn	nn	--	nn	nn	nn	nn	nn	nn
lm4884	LG1	17.78	chr14	13333348	<lmxll>	{0-}	lm	--	--	ll	lm	--	lm	ll	ll	--	lm	ll	ll	ll	ll	lm	ll	--	lm	ll	ll	--	lm	ll	lm	lm	ll	ll	ll	ll	ll	ll	ll	ll	ll	ll	lm	ll	ll	lm	ll	ll	--
np3378	LG1	17.95	unanchored	109004701	<nnxnp>	{-1}	nn	nn	nn	nn	nn	np	nn	nn	np	nn	--	nn	--	nn	nn	--	nn	nn	nn	nn	nn	nn	nn	nn	nn	nn	np	nn	np	nn	nn	nn	np	nn	nn	nn	np	nn	nn	nn	--	nn	nn
lm4117	LG1	18.17	chr2	32963255	<lmxll>	{1-}	ll	lm	lm	--	ll	ll	ll	--	lm	ll	ll	lm	lm	lm	lm	ll	ll	lm	ll	lm	--	lm	ll	ll	lm	lm	--	lm	ll	lm	ll	lm	lm	lm	--	lm	--	lm	ll	--	ll	lm	ll
lm919	LG1	18.81	unanchored	76239144	<lmxll>	{1-}	ll	lm	lm	lm	ll	--	--	lm	lm	--	--	lm	lm	lm	lm	ll	lm	--	ll	lm	lm	lm	ll	ll	ll	ll	lm	lm	lm	lm	--	lm	lm	lm	lm	lm	lm	lm	ll	ll	lm	lm	ll
lm921	LG1	18.89	unanchored	76239158	<lmxll>	{1-}	ll	lm	lm	lm	ll	lm	--	lm	lm	--	ll	lm	lm	lm	lm	ll	lm	--	ll	lm	lm	lm	ll	ll	ll	ll	lm	lm	lm	lm	ll	lm	lm	lm	lm	lm	lm	lm	ll	ll	lm	lm	ll
np4080	LG1	19.11	chr1	11658002	<nnxnp>	{-1}	--	nn	nn	nn	nn	np	nn	np	np	nn	nn	nn	np	np	--	np	nn	nn	nn	nn	--	nn	nn	nn	np	--	np	np	np	nn	np	nn	np	--	nn	np	--	nn	np	--	np	nn	nn
lm1645	LG1	19.71	chr3	29396973	<lmxll>	{1-}	ll	lm	lm	--	ll	ll	ll	--	--	--	ll	--	lm	ll	ll	ll	lm	ll	ll	--	--	lm	ll	ll	ll	ll	lm	lm	lm	ll	ll	ll	--	lm	ll	lm	--	lm	lm	ll	--	lm	ll
np6168	LG1	20.17	chr1	11708091	<nnxnp>	{-0}	np	np	np	np	np	--	np	--	nn	np	np	--	np	nn	--	nn	np	np	np	np	--	np	np	np	nn	np	nn	--	--	np	nn	np	--	np	np	np	np	np	nn	np	nn	np	np
lm6164	LG1	20.24	chr9	3746282	<lmxll>	{1-}	ll	lm	lm	lm	--	ll	ll	lm	lm	ll	--	lm	lm	lm	lm	ll	lm	ll	ll	lm	lm	lm	ll	ll	ll	ll	lm	lm	lm	--	ll	lm	lm	lm	ll	lm	lm	lm	ll	ll	lm	lm	lm
np6176	LG1	20.42	chr1	11708190	<nnxnp>	{-0}	--	np	np	np	np	--	np	--	nn	np	np	--	np	nn	--	nn	np	np	np	np	--	np	np	np	nn	np	nn	--	--	np	nn	np	--	--	np	np	--	np	nn	np	nn	np	np
np6171	LG1	20.71	chr1	11708120	<nnxnp>	{-0}	--	np	np	np	np	--	np	--	nn	np	np	--	np	nn	--	nn	np	np	np	np	--	np	np	np	nn	np	nn	--	--	np	nn	np	--	np	np	np	np	np	nn	np	nn	np	np
np6173	LG1	20.73	chr1	11708141	<nnxnp>	{-0}	--	np	np	np	np	--	np	--	nn	np	np	--	np	nn	--	nn	np	np	np	np	--	np	np	np	nn	np	nn	--	--	np	nn	np	--	np	np	np	np	np	nn	np	nn	np	np
np6172	LG1	20.77	chr1	11708137	<nnxnp>	{-0}	--	np	np	np	np	--	np	--	nn	np	np	--	np	nn	--	nn	np	np	np	np	--	np	np	np	nn	np	nn	--	--	np	nn	np	--	np	np	np	np	np	nn	np	nn	np	np
np6175	LG1	20.77	chr1	11708179	<nnxnp>	{-0}	--	np	np	np	np	--	np	--	nn	np	np	--	np	nn	--	nn	np	np	np	np	--	np	np	np	nn	np	nn	--	--	np	nn	np	--	--	np	np	--	np	nn	np	nn	np	np
lm213	LG1	20.78	chr2	24221965	<lmxll>	{1-}	ll	lm	lm	ll	ll	--	ll	--	ll	ll	ll	lm	--	--	ll	ll	--	ll	ll	lm	lm	lm	ll	ll	ll	ll	lm	lm	lm	lm	ll	--	lm	lm	ll	lm	ll	lm	ll	ll	ll	--	ll
np6174	LG1	20.81	chr1	11708156	<nnxnp>	{-0}	--	np	np	np	np	--	np	--	nn	np	np	--	np	nn	--	nn	np	np	np	np	--	np	np	np	nn	np	nn	--	--	np	nn	np	--	--	np	np	--	np	nn	np	nn	np	np
np6169	LG1	20.86	chr1	11708094	<nnxnp>	{-0}	--	np	np	np	np	--	np	--	nn	np	np	--	np	nn	--	nn	np	np	np	np	--	np	np	np	nn	np	nn	--	--	np	nn	np	--	np	np	np	np	np	nn	np	nn	np	np
np6170	LG1	20.91	chr1	11708109	<nnxnp>	{-0}	--	np	np	np	np	--	np	--	nn	np	np	--	np	nn	--	nn	np	np	np	np	--	np	np	np	nn	np	nn	--	--	np	nn	np	--	np	np	np	np	np	nn	np	nn	np	np
lm4118	LG1	21.18	chr2	32963354	<lmxll>	{1-}	ll	lm	lm	ll	ll	ll	ll	lm	lm	ll	ll	lm	lm	lm	lm	ll	lm	lm	ll	lm	--	lm	ll	ll	lm	lm	--	lm	lm	lm	ll	lm	lm	lm	--	lm	ll	lm	ll	ll	--	lm	ll
lm4949	LG1	21.71	chr1	7335368	<lmxll>	{1-}	ll	lm	lm	lm	ll	--	lm	lm	lm	ll	ll	--	lm	lm	lm	--	--	lm	ll	lm	lm	--	--	--	lm	--	lm	lm	lm	--	lm	--	lm	lm	ll	lm	lm	lm	ll	ll	lm	lm	ll
lm4668	LG1	22.07	chr14	27027490	<lmxll>	{1-}	ll	lm	lm	lm	ll	ll	ll	lm	lm	lm	ll	lm	lm	lm	lm	ll	lm	ll	ll	lm	lm	lm	ll	ll	ll	ll	lm	lm	lm	lm	ll	lm	lm	lm	--	lm	lm	lm	ll	lm	lm	lm	ll
lm5487	LG1	22.26	chr2	12237588	<lmxll>	{1-}	ll	lm	lm	lm	ll	--	lm	lm	lm	lm	ll	lm	lm	lm	lm	ll	lm	ll	ll	lm	lm	lm	--	--	ll	ll	lm	lm	lm	lm	--	--	lm	lm	lm	lm	--	lm	ll	ll	lm	lm	ll
np3332	LG1	22.33	chr5	17077140	<nnxnp>	{-1}	nn	nn	nn	nn	nn	nn	nn	np	np	np	nn	nn	np	np	nn	np	nn	nn	nn	nn	nn	nn	nn	nn	np	nn	np	np	np	--	nn	nn	np	nn	nn	nn	nn	nn	np	nn	np	nn	nn
lm4667	LG1	22.6	chr14	27027419	<lmxll>	{1-}	ll	lm	lm	lm	ll	--	ll	lm	lm	--	ll	lm	lm	lm	lm	ll	lm	ll	ll	lm	lm	lm	ll	ll	ll	ll	lm	lm	lm	lm	ll	--	lm	lm	lm	lm	lm	lm	ll	--	--	lm	ll
lm920	LG1	22.85	unanchored	76239153	<lmxll>	{1-}	ll	lm	lm	lm	ll	lm	--	lm	lm	--	--	lm	lm	lm	lm	ll	lm	--	ll	lm	lm	--	ll	ll	ll	ll	lm	lm	lm	lm	--	lm	lm	lm	lm	lm	lm	lm	ll	ll	lm	lm	ll
lm264	LG1	23.22	chr15	34008932	<lmxll>	{1-}	ll	lm	lm	lm	ll	--	ll	lm	lm	ll	ll	lm	lm	lm	lm	ll	lm	ll	ll	lm	--	lm	ll	ll	ll	ll	lm	lm	lm	lm	ll	--	lm	lm	ll	lm	--	lm	ll	ll	lm	lm	ll
np3343	LG1	23.35	chr1	10736307	<nnxnp>	{-0}	np	np	np	np	np	--	np	nn	nn	np	np	np	nn	--	--	nn	np	np	np	np	--	np	np	np	--	np	np	nn	nn	np	nn	np	--	np	np	np	--	np	np	np	--	np	np
np3342	LG1	23.39	chr1	10736308	<nnxnp>	{-0}	np	np	np	np	np	--	np	nn	nn	np	np	np	nn	--	--	nn	np	np	np	np	--	np	np	np	--	np	np	nn	nn	np	nn	np	--	np	np	np	--	np	np	np	--	np	np
lm894	LG1	23.74	chr10	31884939	<lmxll>	{0-}	lm	ll	lm	ll	lm	ll	--	ll	ll	lm	lm	ll	--	ll	ll	lm	ll	--	--	ll	ll	ll	lm	lm	lm	lm	ll	ll	ll	ll	lm	ll	ll	ll	--	ll	--	ll	lm	ll	--	ll	lm
lm2921	LG1	24.08	chr1	3609533	<lmxll>	{1-}	ll	lm	lm	lm	ll	--	--	lm	lm	ll	--	lm	lm	lm	lm	ll	lm	ll	ll	lm	--	lm	ll	ll	ll	ll	lm	lm	lm	lm	ll	--	lm	lm	lm	lm	lm	lm	ll	--	lm	lm	ll
lm38	LG1	24.39	chr15	1369572	<lmxll>	{1-}	ll	lm	lm	lm	ll	ll	ll	--	lm	ll	ll	lm	lm	lm	lm	ll	lm	ll	ll	lm	lm	lm	ll	ll	ll	ll	lm	lm	lm	lm	ll	--	lm	lm	--	lm	lm	lm	ll	lm	lm	lm	ll
lm5417	LG1	24.67	chr1	3630679	<lmxll>	{1-}	ll	lm	lm	lm	ll	ll	--	--	lm	ll	lm	lm	lm	lm	lm	ll	lm	ll	ll	lm	--	lm	--	ll	ll	ll	lm	lm	lm	lm	--	--	lm	lm	lm	lm	--	lm	--	ll	--	lm	ll
np2778	LG1	24.95	chr15	12267245	<nnxnp>	{-1}	nn	nn	nn	nn	nn	np	--	nn	np	--	np	--	np	nn	nn	nn	--	nn	nn	nn	--	nn	nn	nn	--	nn	np	nn	--	np	np	nn	np	nn	nn	nn	nn	nn	nn	nn	np	nn	nn
lm2514	LG1	25.05	chr5	15274443	<lmxll>	{1-}	ll	lm	lm	lm	ll	ll	--	lm	lm	ll	ll	--	lm	lm	lm	ll	lm	ll	ll	lm	lm	lm	ll	ll	ll	ll	lm	lm	lm	lm	ll	--	lm	lm	ll	lm	lm	lm	ll	ll	lm	lm	ll
lm2725	LG1	25.17	chr1	1434923	<lmxll>	{1-}	ll	lm	lm	lm	ll	--	lm	--	lm	ll	ll	lm	--	lm	lm	ll	--	ll	ll	lm	lm	lm	--	ll	ll	ll	lm	--	lm	lm	ll	--	--	lm	ll	lm	lm	lm	ll	ll	ll	lm	ll
lm3042	LG1	25.28	chr1	3802228	<lmxll>	{1-}	ll	lm	lm	lm	ll	--	--	lm	lm	ll	ll	lm	lm	lm	lm	ll	lm	ll	ll	lm	--	lm	ll	ll	ll	ll	lm	lm	lm	lm	ll	--	lm	lm	--	lm	--	lm	ll	ll	--	lm	ll
lm3039	LG1	25.5	chr1	3802284	<lmxll>	{1-}	ll	lm	lm	lm	ll	--	--	lm	lm	--	ll	lm	lm	lm	lm	ll	lm	ll	ll	lm	lm	lm	ll	ll	ll	ll	lm	lm	lm	lm	ll	--	lm	lm	--	lm	--	lm	ll	ll	--	lm	ll
hk2817	LG1	25.78	chr13	17351872	<hkxhk>	{00}	kk	kk	hk	kk	hk	--	hk	kk	hk	hk	hk	kk	hk	hk	kk	hk	kk	hk	--	kk	kk	kk	--	hk	hk	hk	hk	kk	hk	--	hk	kk	hk	kk	kk	kk	--	kk	--	--	hk	kk	--
np2638	LG1	26.97	chr7	23329483	<nnxnp>	{-1}	nn	nn	nn	nn	nn	nn	nn	nn	np	nn	nn	nn	--	np	nn	nn	nn	nn	--	nn	nn	nn	np	nn	np	nn	np	nn	--	nn	np	nn	nn	nn	nn	nn	--	nn	nn	--	np	nn	nn
lm5146	LG1	27.36	chr3	17125909	<lmxll>	{1-}	--	lm	lm	lm	ll	ll	ll	lm	lm	ll	ll	lm	lm	lm	lm	ll	lm	ll	ll	lm	ll	lm	lm	ll	--	ll	lm	lm	lm	lm	ll	--	lm	lm	ll	lm	ll	lm	ll	--	lm	lm	ll
np4667	LG1	27.45	unanchored	23288721	<nnxnp>	{-1}	nn	nn	--	nn	nn	nn	nn	np	--	nn	nn	np	--	np	nn	np	nn	nn	nn	nn	--	np	nn	nn	--	np	np	--	nn	nn	--	np	--	nn	nn	nn	nn	nn	np	nn	np	nn	nn
lm4883	LG1	27.93	chr14	13333486	<lmxll>	{0-}	lm	--	lm	ll	lm	--	lm	ll	ll	lm	lm	ll	ll	ll	ll	lm	ll	ll	lm	ll	ll	--	lm	lm	lm	lm	ll	ll	ll	ll	--	ll	ll	--	ll	ll	lm	ll	ll	lm	ll	ll	lm
lm1898	LG1	28.38	chr9	31333969	<lmxll>	{0-}	lm	ll	ll	ll	lm	ll	--	ll	--	lm	--	ll	ll	ll	ll	lm	ll	ll	lm	ll	ll	lm	ll	lm	lm	lm	ll	ll	ll	ll	lm	ll	ll	ll	lm	ll	ll	ll	ll	lm	ll	ll	lm
np2725	LG1	28.69	chr1	1434975	<nnxnp>	{-1}	nn	nn	nn	nn	nn	--	nn	nn	np	np	np	nn	nn	np	nn	np	nn	nn	nn	nn	nn	nn	np	nn	np	nn	nn	nn	np	nn	np	nn	--	--	nn	nn	np	nn	nn	nn	np	nn	nn
np2726	LG1	28.86	chr1	1434977	<nnxnp>	{-1}	nn	nn	nn	nn	nn	--	nn	nn	np	np	np	nn	nn	np	nn	np	nn	nn	nn	nn	nn	nn	np	nn	np	nn	nn	nn	np	nn	np	nn	--	--	nn	nn	np	nn	nn	nn	np	nn	nn
lm4300	LG1	28.9	chr15	37817051	<lmxll>	{0-}	lm	ll	lm	ll	ll	lm	lm	ll	ll	--	lm	ll	ll	ll	ll	lm	ll	lm	lm	ll	ll	lm	lm	lm	lm	lm	ll	ll	ll	ll	lm	ll	ll	ll	lm	ll	lm	--	lm	ll	ll	ll	lm
lm218	LG1	29.43	chr2	24221874	<lmxll>	{1-}	ll	lm	lm	lm	ll	--	ll	lm	lm	ll	ll	lm	lm	lm	lm	ll	ll	ll	ll	lm	lm	lm	ll	ll	ll	ll	lm	lm	lm	lm	ll	lm	lm	lm	ll	lm	ll	lm	ll	ll	lm	lm	ll
lm212	LG1	29.77	chr2	24222087	<lmxll>	{1-}	ll	--	lm	lm	ll	--	--	--	lm	ll	ll	lm	lm	lm	--	ll	ll	ll	ll	lm	ll	lm	ll	ll	ll	ll	lm	lm	lm	lm	ll	lm	lm	lm	ll	lm	ll	lm	ll	ll	lm	--	ll
np4389	LG1	29.78	unanchored	54058432	<nnxnp>	{-1}	--	nn	nn	nn	nn	--	np	nn	np	nn	np	nn	np	np	--	np	nn	nn	nn	nn	np	nn	np	np	np	nn	nn	nn	np	nn	np	--	np	nn	nn	nn	np	nn	nn	nn	np	np	nn
np4666	LG1	30.26	unanchored	23288648	<nnxnp>	{-1}	nn	nn	np	nn	nn	nn	nn	np	np	nn	nn	--	np	--	np	np	nn	nn	nn	nn	nn	np	nn	nn	--	np	np	np	nn	nn	--	np	--	nn	--	nn	nn	nn	np	nn	--	nn	nn
lm5644	LG1	30.41	chr7	14622946	<lmxll>	{1-}	ll	--	--	lm	ll	lm	ll	--	lm	ll	ll	ll	lm	lm	lm	ll	lm	ll	ll	lm	lm	lm	ll	ll	ll	ll	lm	lm	--	--	ll	lm	lm	--	ll	lm	--	lm	ll	ll	--	lm	ll
np5703	LG1	30.87	chr2	12237569	<nnxnp>	{-1}	nn	nn	nn	nn	nn	--	--	nn	np	nn	np	nn	np	np	nn	np	nn	nn	nn	nn	np	--	np	nn	np	nn	np	nn	np	nn	np	nn	np	nn	nn	nn	--	nn	np	nn	--	nn	nn
np2640	LG1	31.05	chr7	23329379	<nnxnp>	{-1}	nn	nn	nn	nn	nn	nn	nn	nn	np	nn	nn	nn	np	np	nn	nn	nn	nn	--	nn	nn	nn	np	nn	np	nn	np	nn	np	nn	np	nn	--	nn	nn	nn	--	nn	nn	--	np	nn	nn
lm5653	LG1	31.34	chr7	4429824	<lmxll>	{1-}	ll	lm	ll	lm	ll	--	--	lm	lm	ll	--	ll	lm	lm	ll	ll	lm	ll	ll	lm	lm	lm	ll	--	lm	ll	lm	lm	lm	lm	lm	lm	lm	lm	--	lm	--	lm	ll	ll	--	lm	ll
np76	LG1	31.49	unanchored	76929178	<nnxnp>	{-1}	nn	nn	nn	nn	nn	--	nn	nn	np	--	np	nn	np	np	nn	nn	nn	nn	nn	nn	--	nn	np	nn	np	nn	nn	--	np	--	np	np	np	nn	nn	nn	--	nn	nn	nn	np	nn	--
np5214	LG1	31.72	unanchored	27344121	<nnxnp>	{-0}	np	np	nn	np	np	--	np	nn	--	nn	np	--	nn	nn	--	nn	--	np	np	np	nn	nn	np	np	nn	nn	--	nn	nn	np	np	--	--	np	np	np	np	np	nn	np	nn	np	np
lm3736	LG1	31.84	chr2	9524788	<lmxll>	{1-}	lm	lm	ll	lm	ll	--	lm	lm	lm	ll	ll	--	lm	lm	ll	ll	lm	ll	ll	lm	lm	lm	--	ll	--	ll	lm	lm	lm	lm	--	lm	lm	lm	ll	lm	--	lm	ll	ll	lm	lm	lm
np5763	LG1	32.16	chr3	28328012	<nnxnp>	{-1}	--	nn	nn	nn	nn	--	nn	nn	np	nn	--	nn	np	--	nn	np	nn	nn	nn	nn	nn	nn	np	nn	np	--	nn	nn	np	nn	np	nn	np	nn	nn	nn	--	nn	nn	nn	--	nn	nn
np5766	LG1	32.17	chr3	28328090	<nnxnp>	{-1}	--	nn	nn	nn	nn	np	nn	nn	np	nn	--	nn	np	--	nn	np	nn	nn	nn	nn	--	nn	--	nn	np	--	nn	nn	np	nn	np	nn	np	nn	nn	nn	--	nn	nn	nn	--	nn	nn
np5765	LG1	32.22	chr3	28328087	<nnxnp>	{-1}	--	nn	nn	nn	nn	np	nn	nn	np	nn	--	nn	np	--	nn	np	nn	nn	nn	nn	--	nn	--	nn	np	--	nn	nn	np	nn	np	nn	np	nn	nn	nn	--	nn	nn	nn	--	nn	nn
lm5835	LG1	32.22	chr4	16699657	<lmxll>	{1-}	ll	lm	lm	lm	ll	lm	lm	lm	lm	ll	ll	ll	lm	lm	ll	ll	lm	ll	ll	lm	lm	lm	ll	--	ll	ll	lm	lm	lm	lm	ll	lm	lm	lm	lm	lm	--	lm	ll	lm	lm	lm	--
lm1941	LG1	32.54	chr15	43537655	<lmxll>	{1-}	ll	lm	ll	lm	ll	--	ll	lm	lm	ll	--	ll	--	lm	ll	ll	lm	ll	--	lm	lm	ll	ll	--	ll	ll	lm	lm	lm	lm	ll	lm	lm	lm	--	lm	--	lm	lm	ll	lm	lm	ll
np1949	LG1	32.91	chr1	12915891	<nnxnp>	{-0}	np	np	nn	np	np	--	np	nn	nn	np	np	np	nn	--	np	nn	np	np	np	np	--	nn	--	np	nn	nn	nn	nn	nn	np	nn	nn	--	np	np	np	--	np	nn	--	nn	np	np
lm2561	LG1	33.09	chr2	4902260	<lmxll>	{1-}	ll	lm	ll	lm	--	--	ll	lm	lm	ll	--	ll	lm	lm	ll	ll	lm	ll	ll	lm	--	ll	ll	ll	ll	ll	lm	lm	lm	lm	ll	lm	lm	lm	ll	lm	--	lm	ll	ll	lm	lm	ll
np5704	LG1	33.12	chr2	12237538	<nnxnp>	{-1}	nn	nn	nn	nn	nn	--	--	nn	np	nn	np	nn	np	np	nn	np	nn	nn	nn	nn	--	--	np	nn	np	nn	np	nn	np	nn	np	nn	np	nn	nn	nn	--	nn	--	nn	nn	nn	nn
lm3621	LG1	33.49	unanchored	50688417	<lmxll>	{0-}	lm	ll	lm	ll	lm	lm	lm	ll	ll	lm	lm	ll	ll	ll	ll	lm	ll	lm	lm	ll	ll	ll	--	lm	lm	lm	ll	ll	ll	ll	--	ll	ll	ll	--	ll	--	ll	lm	lm	--	ll	lm
np1950	LG1	33.72	chr1	12915823	<nnxnp>	{-0}	np	np	nn	np	np	--	np	nn	nn	np	np	np	nn	nn	np	nn	np	np	np	--	np	nn	--	np	nn	nn	nn	nn	nn	np	nn	nn	nn	np	np	np	--	np	nn	nn	nn	np	np
lm5645	LG1	33.86	chr7	14622908	<lmxll>	{0-}	ll	ll	lm	ll	lm	ll	lm	--	ll	lm	lm	ll	ll	ll	ll	lm	ll	lm	lm	ll	ll	lm	lm	lm	lm	lm	ll	ll	ll	ll	lm	ll	ll	ll	ll	ll	--	ll	lm	lm	--	ll	lm
np2013	LG1	34.06	chr1	335358	<nnxnp>	{-1}	nn	nn	nn	nn	nn	--	--	nn	np	nn	np	nn	--	np	nn	np	nn	nn	nn	nn	--	nn	np	nn	np	nn	nn	nn	np	nn	np	--	np	--	nn	nn	--	nn	nn	nn	--	nn	nn
np1055	LG1	34.39	chr12	29602868	<nnxnp>	{-1}	--	nn	nn	nn	nn	np	nn	nn	np	nn	np	nn	np	np	nn	np	nn	nn	nn	nn	--	nn	np	nn	np	nn	np	--	np	np	np	nn	np	nn	nn	nn	--	nn	nn	--	--	nn	nn
np1638	LG1	35.24	chr1	12911832	<nnxnp>	{-0}	np	np	nn	np	np	nn	nn	--	nn	--	np	np	nn	nn	np	nn	--	np	np	np	nn	nn	np	np	nn	nn	nn	nn	nn	np	nn	nn	nn	nn	np	np	np	np	np	np	nn	np	nn
np1637	LG1	35.25	chr1	12911858	<nnxnp>	{-0}	np	np	nn	np	np	nn	nn	np	nn	--	np	np	nn	nn	np	nn	--	np	np	np	nn	nn	np	np	nn	nn	nn	nn	nn	np	nn	nn	nn	nn	np	np	np	np	nn	np	nn	np	nn
np259	LG1	35.9	unanchored	27984970	<nnxnp>	{-1}	nn	--	nn	nn	nn	np	np	--	np	nn	--	--	np	np	nn	np	nn	--	nn	nn	--	nn	--	nn	--	nn	np	np	np	nn	np	nn	np	nn	--	nn	--	nn	np	--	np	nn	nn
np262	LG1	36	unanchored	27984976	<nnxnp>	{-1}	nn	--	nn	nn	nn	np	np	--	np	nn	--	--	np	np	nn	np	nn	--	nn	nn	--	nn	--	nn	--	nn	np	np	--	nn	np	nn	np	nn	--	nn	--	nn	np	--	np	nn	nn
np4328	LG1	36.42	chr1	12684152	<nnxnp>	{-0}	np	np	nn	np	np	--	np	nn	nn	np	np	np	nn	nn	np	nn	np	np	np	np	np	--	np	np	nn	nn	nn	nn	nn	np	nn	nn	nn	np	np	np	--	np	nn	np	nn	np	np
np122	LG1	36.62	chr7	25230886	<nnxnp>	{-1}	nn	np	nn	nn	nn	--	nn	nn	np	nn	np	nn	--	np	np	np	nn	np	nn	nn	--	nn	np	nn	np	nn	np	nn	np	nn	np	nn	np	--	np	nn	--	nn	nn	--	--	np	nn
np6024	LG1	37	chr1	12489782	<nnxnp>	{-0}	np	np	nn	np	np	nn	np	nn	nn	np	nn	np	nn	--	np	nn	np	np	np	np	nn	nn	np	np	--	nn	--	--	--	np	nn	nn	nn	np	np	np	np	np	nn	np	--	np	np
np6022	LG1	37.22	chr1	12489841	<nnxnp>	{-0}	np	np	nn	np	np	nn	np	nn	--	--	nn	np	nn	nn	np	nn	np	np	np	np	nn	nn	np	np	--	nn	--	--	np	np	nn	--	nn	np	np	np	np	np	--	np	--	np	np
np6021	LG1	37.3	chr1	12489882	<nnxnp>	{-0}	np	np	nn	np	np	nn	np	nn	nn	--	nn	np	nn	nn	np	nn	np	np	np	np	nn	nn	np	np	--	nn	nn	np	nn	np	nn	--	nn	--	np	np	np	np	--	np	--	np	np
hk2308	LG1	37.91	chr11	18272618	<hkxhk>	{00}	hk	kk	hk	hk	hk	--	hk	--	hk	hk	hk	kk	hk	hk	kk	hh	kk	hk	hk	kk	kk	kk	hk	hk	hh	hk	hk	kk	--	kk	hh	kk	hk	kk	hk	kk	--	kk	hk	hk	hk	kk	hk
np3739	LG1	38.35	chr1	3523873	<nnxnp>	{-1}	nn	nn	nn	nn	nn	--	np	nn	np	nn	np	nn	np	np	nn	--	--	nn	nn	nn	--	nn	np	nn	np	nn	np	nn	np	--	np	np	np	nn	nn	np	--	nn	nn	nn	np	nn	nn
lm207	LG1	38.9	chr1	1289975	<lmxll>	{0-}	ll	ll	--	ll	lm	lm	lm	ll	--	lm	lm	ll	ll	ll	ll	lm	ll	lm	lm	ll	ll	lm	--	lm	lm	lm	ll	ll	ll	ll	lm	ll	ll	ll	lm	ll	--	ll	lm	--	ll	ll	lm
np5793	LG1	39.04	chr1	10973966	<nnxnp>	{-0}	np	np	np	np	np	--	np	--	nn	nn	np	np	nn	nn	np	nn	np	nn	np	np	--	np	np	np	nn	np	nn	nn	nn	nn	--	np	--	np	--	np	np	np	nn	np	--	np	np
lm2182	LG1	39.2	chr1	1055897	<lmxll>	{0-}	lm	ll	lm	--	lm	--	lm	ll	ll	lm	lm	ll	ll	ll	ll	lm	ll	lm	lm	ll	ll	lm	lm	lm	--	lm	ll	ll	ll	ll	lm	ll	ll	ll	lm	ll	ll	ll	lm	lm	ll	ll	lm
lm1663	LG1	39.57	chr1	5378700	<lmxll>	{1-}	ll	lm	ll	lm	ll	--	lm	lm	lm	ll	ll	--	lm	lm	ll	ll	lm	ll	ll	lm	--	lm	ll	ll	--	ll	lm	lm	lm	lm	ll	lm	lm	lm	lm	lm	lm	lm	ll	--	lm	lm	lm
lm780	LG1	39.78	chr2	29541173	<lmxll>	{1-}	--	lm	ll	lm	ll	--	ll	lm	lm	ll	ll	ll	lm	lm	ll	ll	lm	ll	ll	lm	lm	lm	ll	ll	ll	ll	lm	lm	lm	lm	ll	lm	lm	--	--	lm	--	lm	--	ll	--	lm	ll
lm781	LG1	40.11	chr2	29541141	<lmxll>	{1-}	ll	lm	ll	lm	ll	--	ll	lm	lm	ll	ll	ll	lm	lm	ll	ll	lm	ll	ll	lm	lm	lm	ll	ll	ll	ll	lm	lm	lm	lm	ll	lm	lm	--	--	lm	--	lm	ll	ll	--	lm	ll
np5792	LG1	40.13	chr1	10973914	<nnxnp>	{-0}	np	np	np	np	np	--	np	--	nn	nn	np	np	nn	nn	np	nn	np	nn	np	np	--	np	np	np	nn	np	nn	nn	nn	nn	--	np	--	--	np	np	np	np	nn	np	--	np	np
np6513	LG1	40.14	chr12	11683756	<nnxnp>	{-0}	np	--	nn	nn	np	--	--	np	nn	np	nn	np	nn	nn	np	nn	np	nn	nn	np	np	nn	nn	--	nn	np	nn	np	nn	np	nn	nn	nn	nn	--	np	--	np	np	np	nn	np	np
lm2640	LG1	40.32	chr2	29354854	<lmxll>	{1-}	--	lm	ll	lm	ll	--	--	--	lm	ll	ll	ll	lm	lm	ll	ll	lm	ll	ll	lm	--	lm	ll	ll	ll	ll	lm	lm	lm	lm	ll	lm	lm	lm	--	lm	--	lm	lm	ll	lm	lm	--
lm126	LG1	40.58	chr5	15136072	<lmxll>	{1-}	ll	lm	ll	lm	ll	--	ll	lm	lm	--	--	ll	lm	lm	ll	ll	lm	ll	ll	lm	--	ll	ll	ll	ll	ll	lm	lm	lm	lm	ll	lm	lm	lm	ll	lm	ll	lm	--	ll	lm	lm	lm
np2971	LG1	40.7	chr1	14009486	<nnxnp>	{-0}	--	np	--	np	np	--	np	nn	nn	--	np	np	nn	nn	np	nn	np	np	np	--	--	nn	np	np	nn	--	nn	nn	nn	np	nn	nn	nn	--	np	np	np	np	nn	nn	nn	np	np
lm5643	LG1	40.81	chr7	14623074	<lmxll>	{0-}	lm	ll	lm	ll	lm	ll	lm	--	ll	lm	lm	ll	ll	ll	ll	lm	ll	lm	lm	ll	ll	lm	lm	lm	lm	lm	ll	ll	ll	ll	lm	ll	ll	ll	lm	ll	--	ll	--	lm	--	ll	lm
lm1902	LG1	41.06	chr9	31338270	<lmxll>	{0-}	lm	ll	--	ll	lm	--	lm	ll	ll	lm	--	ll	--	ll	ll	lm	ll	lm	lm	ll	ll	lm	lm	lm	lm	lm	ll	ll	ll	ll	lm	ll	ll	ll	lm	ll	--	ll	lm	lm	ll	ll	lm
lm220	LG1	41.22	chr2	24221673	<lmxll>	{0-}	lm	ll	lm	ll	lm	--	lm	ll	ll	lm	lm	ll	ll	ll	--	lm	ll	lm	lm	ll	ll	lm	lm	lm	--	lm	ll	--	ll	ll	lm	ll	ll	ll	lm	ll	ll	ll	--	--	ll	ll	lm
np4265	LG1	41.22	chr14	28479323	<nnxnp>	{-0}	np	np	np	np	--	nn	np	nn	nn	nn	np	np	nn	nn	np	nn	np	nn	np	np	--	np	np	np	nn	np	nn	nn	nn	nn	nn	np	nn	np	np	np	nn	np	nn	np	nn	np	np
lm116	LG1	41.51	chr8	25975200	<lmxll>	{0-}	lm	ll	lm	--	lm	--	lm	ll	ll	lm	--	--	ll	ll	ll	lm	ll	lm	lm	ll	ll	lm	lm	lm	lm	lm	ll	ll	ll	--	lm	ll	ll	ll	ll	ll	ll	ll	--	ll	ll	ll	lm
np4557	LG1	41.78	unanchored	28000364	<nnxnp>	{-0}	np	np	np	--	np	nn	np	nn	nn	np	np	np	nn	nn	np	nn	np	nn	np	np	--	np	nn	np	nn	np	nn	nn	nn	nn	nn	np	nn	np	np	np	--	np	np	np	np	np	--
lm6369	LG1	42	chr13	26339369	<lmxll>	{0-}	lm	ll	lm	--	lm	lm	lm	ll	ll	lm	lm	ll	ll	ll	--	--	ll	lm	lm	ll	ll	lm	lm	lm	--	--	ll	ll	ll	ll	lm	ll	ll	--	lm	ll	lm	ll	lm	lm	lm	ll	lm
np2654	LG1	42.22	chr1	14089671	<nnxnp>	{-0}	np	np	nn	np	np	--	np	nn	nn	nn	--	np	--	nn	np	nn	np	np	np	np	nn	nn	np	np	nn	--	nn	--	nn	np	nn	nn	nn	np	np	np	--	np	nn	np	np	np	np
lm3847	LG1	42.42	chr9	21675229	<lmxll>	{0-}	lm	ll	lm	ll	lm	ll	lm	ll	ll	--	lm	ll	ll	--	ll	lm	ll	lm	lm	ll	ll	lm	lm	lm	lm	ll	ll	lm	--	ll	lm	ll	ll	ll	--	ll	lm	ll	lm	lm	ll	ll	lm
np2179	LG1	42.54	chr2	10546930	<nnxnp>	{-0}	np	np	nn	np	np	--	np	nn	nn	nn	np	--	nn	--	np	nn	np	np	np	np	np	--	np	np	nn	--	--	np	nn	np	--	--	nn	np	np	np	np	np	nn	nn	--	np	np
lm3849	LG1	42.59	chr9	21675166	<lmxll>	{0-}	lm	--	lm	ll	lm	ll	lm	ll	ll	lm	lm	ll	ll	lm	ll	lm	ll	lm	lm	ll	ll	lm	lm	lm	lm	--	ll	--	ll	ll	lm	ll	ll	ll	lm	ll	lm	ll	lm	lm	ll	ll	lm
lm3848	LG1	42.59	chr9	21675175	<lmxll>	{0-}	lm	--	lm	ll	lm	ll	lm	ll	ll	lm	lm	ll	ll	lm	ll	lm	ll	lm	lm	ll	ll	lm	lm	lm	lm	--	ll	--	ll	ll	lm	ll	ll	ll	lm	ll	lm	ll	lm	lm	ll	ll	lm
lm1836	LG1	42.8	unanchored	30083168	<lmxll>	{0-}	lm	ll	lm	--	lm	--	lm	ll	ll	lm	lm	ll	ll	ll	ll	lm	ll	lm	lm	ll	--	lm	lm	lm	lm	lm	ll	ll	ll	--	lm	--	ll	ll	lm	ll	--	ll	lm	--	--	ll	lm
lm4449	LG1	43.1	chr3	16902090	<lmxll>	{0-}	--	ll	lm	--	lm	--	lm	ll	ll	lm	lm	ll	--	ll	ll	lm	ll	lm	lm	ll	ll	ll	lm	lm	lm	lm	ll	--	ll	ll	lm	ll	--	ll	lm	ll	--	ll	lm	lm	ll	ll	lm
lm4448	LG1	43.21	chr3	16902137	<lmxll>	{0-}	--	ll	lm	--	lm	--	lm	ll	ll	lm	lm	ll	--	ll	ll	lm	ll	lm	lm	ll	ll	ll	lm	lm	lm	lm	ll	--	ll	ll	lm	ll	ll	ll	lm	ll	--	ll	lm	lm	ll	ll	lm
np4388	LG1	43.27	unanchored	54058608	<nnxnp>	{-0}	np	np	np	np	np	--	np	np	nn	nn	nn	np	nn	--	np	nn	np	np	np	np	np	--	nn	np	nn	np	np	np	nn	np	nn	--	nn	np	np	np	np	np	np	np	--	np	np
lm4754	LG1	43.47	chr14	16374512	<lmxll>	{0-}	lm	ll	lm	ll	lm	lm	lm	ll	ll	lm	lm	ll	--	ll	ll	lm	ll	lm	lm	ll	--	lm	lm	lm	lm	lm	ll	ll	ll	ll	lm	ll	ll	--	--	ll	--	ll	lm	ll	ll	ll	lm
np3453	LG1	43.58	chr1	12037810	<nnxnp>	{-0}	np	np	--	np	np	np	np	--	nn	np	nn	np	nn	nn	np	nn	np	np	np	np	np	nn	nn	np	nn	np	np	np	nn	np	nn	nn	nn	np	np	np	np	np	np	np	np	np	np
lm4683	LG1	43.69	chr1	1088144	<lmxll>	{0-}	lm	ll	lm	ll	lm	--	lm	ll	ll	lm	lm	--	lm	ll	ll	lm	ll	lm	lm	ll	ll	lm	lm	lm	lm	lm	ll	ll	ll	ll	lm	--	ll	lm	lm	ll	ll	ll	lm	lm	--	ll	lm
np5594	LG1	43.91	chr1	8646348	<nnxnp>	{-0}	np	np	nn	np	np	nn	np	nn	nn	nn	np	np	nn	--	np	nn	np	np	np	np	np	nn	nn	np	nn	nn	nn	nn	nn	--	nn	--	nn	--	--	np	--	np	nn	np	--	np	np
hk1812	LG1	43.97	chr5	29308036	<hkxhk>	{10}	hk	hh	hk	hk	hh	hk	hk	hk	hk	hk	hh	hk	hk	hk	--	hk	hk	--	hk	hk	hk	hk	hk	hk	hk	hk	hk	hk	hk	--	hk	hk	hk	hk	--	hk	--	hk	hh	hk	hk	hk	hh
lm3415	LG1	44.13	unanchored	29861643	<lmxll>	{0-}	lm	ll	lm	--	lm	lm	lm	ll	ll	lm	lm	ll	lm	ll	ll	lm	ll	lm	lm	ll	ll	lm	lm	lm	lm	lm	ll	ll	ll	ll	lm	--	ll	lm	lm	ll	lm	ll	lm	lm	--	ll	lm
lm1906	LG1	44.29	chr2	9127259	<lmxll>	{0-}	lm	ll	lm	ll	lm	lm	lm	ll	ll	lm	--	ll	ll	ll	ll	lm	ll	lm	lm	ll	ll	--	lm	lm	lm	lm	ll	lm	--	ll	lm	ll	ll	ll	lm	ll	--	ll	lm	lm	ll	ll	lm
np2207	LG1	44.56	chr1	7402397	<nnxnp>	{-0}	--	np	np	np	np	--	np	--	nn	nn	--	np	nn	nn	np	nn	np	nn	np	np	np	np	nn	np	--	--	np	nn	nn	nn	nn	--	nn	np	np	np	np	np	np	np	np	np	np
lm5904	LG1	44.59	chr17	11548937	<lmxll>	{0-}	lm	ll	lm	ll	lm	--	lm	--	lm	lm	lm	ll	ll	ll	ll	lm	ll	lm	lm	ll	ll	lm	lm	lm	lm	lm	ll	--	--	ll	lm	ll	ll	ll	lm	ll	--	ll	lm	lm	--	ll	lm
lm2723	LG1	44.78	chr1	1434889	<lmxll>	{0-}	lm	ll	lm	ll	lm	--	lm	ll	ll	lm	lm	ll	ll	ll	ll	lm	ll	lm	lm	ll	ll	lm	--	lm	lm	lm	ll	ll	lm	ll	lm	ll	ll	lm	lm	--	ll	ll	--	lm	ll	ll	lm
lm2722	LG1	44.81	chr1	1434880	<lmxll>	{0-}	lm	ll	lm	ll	lm	--	lm	ll	ll	lm	lm	ll	ll	ll	ll	lm	ll	lm	lm	ll	ll	lm	--	lm	lm	lm	ll	ll	lm	ll	lm	ll	ll	lm	lm	--	ll	ll	--	lm	ll	ll	lm
np4266	LG1	44.89	chr14	28479359	<nnxnp>	{-0}	np	np	--	np	--	nn	--	nn	nn	nn	np	np	nn	nn	np	nn	np	nn	np	np	--	np	--	np	nn	np	nn	nn	nn	nn	nn	--	nn	np	np	nn	--	--	nn	np	nn	np	np
lm3041	LG1	44.92	chr1	3802257	<lmxll>	{0-}	lm	ll	lm	ll	lm	lm	lm	ll	ll	lm	lm	ll	ll	ll	ll	lm	--	lm	lm	ll	ll	lm	lm	lm	--	lm	ll	ll	ll	ll	lm	--	ll	ll	lm	ll	lm	ll	lm	lm	lm	ll	lm
np989	LG1	44.95	unanchored	63444728	<nnxnp>	{-0}	np	np	nn	np	np	--	np	np	nn	np	nn	np	--	nn	np	nn	np	np	np	np	--	nn	nn	np	nn	np	np	np	nn	np	nn	--	--	np	np	np	--	np	np	--	--	np	np
lm2727	LG1	45.15	chr1	1434948	<lmxll>	{0-}	lm	ll	lm	ll	lm	--	lm	--	ll	lm	lm	ll	--	ll	ll	lm	ll	lm	lm	ll	--	lm	--	lm	lm	lm	ll	ll	lm	ll	lm	ll	ll	lm	lm	lm	ll	ll	lm	lm	--	ll	lm
lm2729	LG1	45.27	chr1	1434981	<lmxll>	{0-}	lm	ll	lm	ll	lm	--	lm	ll	ll	lm	lm	ll	ll	ll	ll	lm	ll	lm	lm	ll	ll	lm	--	lm	lm	lm	ll	ll	lm	ll	lm	ll	ll	lm	lm	lm	ll	ll	--	lm	ll	ll	lm
np3923	LG1	45.3	chr2	9524938	<nnxnp>	{-0}	np	np	nn	np	np	--	np	np	nn	nn	nn	np	nn	--	np	nn	np	np	np	np	nn	--	np	np	nn	np	nn	np	nn	np	nn	nn	nn	np	np	np	np	np	np	np	np	np	np
lm1905	LG1	45.43	chr2	9151817	<lmxll>	{0-}	lm	ll	lm	ll	lm	lm	lm	--	--	lm	lm	ll	ll	ll	ll	lm	ll	lm	lm	ll	ll	--	lm	lm	lm	lm	ll	--	ll	ll	lm	--	ll	--	--	ll	--	ll	lm	lm	--	ll	lm
lm1300	LG1	45.51	chr6	18377029	<lmxll>	{0-}	lm	ll	lm	ll	lm	--	lm	--	ll	lm	lm	ll	ll	ll	--	lm	ll	lm	lm	ll	--	ll	lm	lm	lm	lm	--	ll	ll	ll	lm	ll	ll	ll	lm	ll	lm	ll	lm	--	lm	ll	lm
lm3040	LG1	45.64	chr1	3802283	<lmxll>	{0-}	lm	ll	lm	ll	lm	lm	lm	ll	ll	lm	lm	ll	ll	ll	ll	lm	--	lm	lm	ll	ll	lm	lm	lm	--	lm	ll	ll	ll	ll	lm	--	ll	ll	lm	ll	lm	ll	lm	lm	lm	ll	lm
np2845	LG1	45.74	chr9	6172001	<nnxnp>	{-1}	nn	nn	nn	nn	nn	np	--	--	np	nn	np	np	np	np	np	np	--	np	nn	nn	nn	nn	np	nn	np	np	np	nn	np	np	np	nn	np	nn	--	nn	np	nn	nn	nn	np	nn	nn
lm4885	LG1	45.87	unanchored	71301369	<lmxll>	{0-}	lm	ll	lm	ll	lm	--	--	--	--	lm	lm	ll	ll	ll	--	lm	ll	lm	lm	ll	--	lm	lm	lm	ll	lm	ll	ll	ll	--	lm	--	ll	lm	lm	ll	lm	ll	lm	lm	ll	ll	lm
lm5834	LG1	46.11	chr3	16788995	<lmxll>	{0-}	lm	ll	lm	ll	lm	ll	lm	ll	ll	lm	lm	ll	ll	lm	--	lm	ll	lm	lm	ll	ll	ll	lm	lm	lm	lm	ll	--	--	ll	lm	ll	ll	--	lm	ll	lm	ll	lm	lm	ll	ll	lm
np2014	LG1	46.11	chr1	335246	<nnxnp>	{-0}	np	np	nn	np	np	--	np	--	nn	np	--	np	nn	nn	np	--	np	np	np	np	--	--	--	np	--	--	np	np	nn	np	nn	nn	nn	np	np	np	--	np	np	np	nn	np	np
lm4412	LG1	46.26	chr11	29386237	<lmxll>	{0-}	lm	--	lm	--	lm	--	lm	ll	ll	lm	lm	ll	--	ll	ll	lm	ll	lm	lm	ll	ll	lm	lm	lm	lm	lm	ll	ll	ll	ll	lm	ll	ll	lm	lm	ll	lm	ll	lm	lm	--	ll	lm
np3924	LG1	46.35	chr2	9524905	<nnxnp>	{-0}	np	np	nn	np	np	--	np	np	nn	nn	nn	np	nn	--	np	nn	--	np	np	np	nn	--	--	np	nn	np	nn	np	nn	np	nn	nn	nn	np	np	np	np	np	np	np	np	np	np
lm4204	LG1	46.43	unanchored	54058651	<lmxll>	{0-}	lm	ll	lm	ll	lm	--	lm	lm	ll	lm	lm	ll	--	ll	ll	lm	ll	lm	lm	ll	ll	lm	lm	lm	lm	lm	ll	ll	ll	ll	lm	ll	ll	lm	lm	ll	lm	ll	lm	lm	ll	ll	lm
lm5903	LG1	46.61	chr17	11549190	<lmxll>	{0-}	lm	ll	lm	--	lm	--	lm	ll	ll	lm	lm	ll	lm	ll	--	lm	ll	lm	lm	ll	ll	lm	lm	lm	lm	lm	ll	ll	ll	ll	lm	ll	ll	ll	lm	ll	lm	ll	lm	lm	--	ll	lm
np3925	LG1	46.7	chr2	9524776	<nnxnp>	{-0}	np	np	nn	np	np	--	np	np	nn	--	--	--	--	nn	np	nn	nn	np	np	np	np	nn	nn	np	--	np	nn	np	nn	np	nn	nn	nn	np	np	np	--	np	np	np	nn	np	np
lm1235	LG1	46.83	chr17	19150732	<lmxll>	{0-}	lm	ll	lm	lm	lm	lm	lm	ll	lm	lm	lm	ll	lm	--	ll	lm	--	lm	lm	ll	--	lm	lm	lm	lm	lm	ll	ll	ll	ll	lm	ll	ll	--	lm	ll	lm	ll	lm	lm	--	ll	lm
np1446	LG1	46.84	chr8	25820416	<nnxnp>	{-0}	np	np	nn	np	np	--	np	np	nn	nn	--	np	nn	--	np	nn	np	np	np	np	np	np	nn	np	nn	np	nn	np	nn	--	nn	--	nn	np	np	np	np	np	np	np	nn	np	np
np1445	LG1	46.91	chr8	25820386	<nnxnp>	{-0}	np	--	nn	np	np	--	np	np	nn	nn	nn	np	nn	--	np	nn	np	np	np	np	np	np	nn	np	nn	np	nn	np	nn	--	nn	--	nn	np	np	np	np	np	np	np	nn	np	np
lm74	LG1	47.02	chr8	25792004	<lmxll>	{0-}	lm	ll	lm	--	lm	lm	lm	--	lm	lm	lm	ll	ll	ll	ll	lm	--	lm	lm	ll	--	lm	lm	lm	lm	lm	ll	ll	ll	ll	lm	ll	ll	--	lm	ll	--	ll	lm	lm	--	ll	lm
np1425	LG1	47.24	chr3	14979824	<nnxnp>	{-0}	np	np	nn	np	np	--	np	--	nn	nn	nn	np	nn	nn	np	nn	np	np	np	np	--	nn	nn	np	nn	np	nn	np	nn	np	--	nn	--	np	np	np	np	np	np	np	--	np	np
lm4420	LG1	47.26	unanchored	60502397	<lmxll>	{0-}	lm	ll	lm	ll	lm	lm	lm	ll	ll	ll	lm	ll	ll	ll	--	lm	ll	lm	lm	ll	ll	--	lm	lm	lm	lm	ll	ll	ll	lm	lm	ll	ll	ll	lm	ll	ll	ll	lm	--	ll	ll	lm
np679	LG1	47.55	chr2	9219051	<nnxnp>	{-0}	np	np	nn	np	np	nn	np	np	nn	nn	nn	np	nn	nn	np	nn	np	np	np	np	np	nn	--	np	nn	np	nn	np	nn	np	nn	nn	--	np	--	np	--	np	np	np	nn	np	np
lm1445	LG1	47.62	chr3	14979832	<lmxll>	{0-}	lm	ll	lm	ll	lm	--	lm	ll	ll	lm	lm	ll	ll	ll	--	lm	--	lm	lm	ll	--	lm	lm	lm	lm	lm	lm	--	ll	ll	--	ll	ll	ll	lm	ll	--	ll	lm	lm	--	ll	lm
lm1444	LG1	47.67	chr3	14979790	<lmxll>	{0-}	lm	ll	lm	ll	lm	--	lm	ll	ll	lm	lm	ll	ll	ll	--	lm	--	lm	lm	ll	--	lm	lm	lm	lm	lm	--	ll	ll	ll	lm	ll	ll	ll	lm	ll	--	ll	lm	lm	--	ll	lm
np3447	LG1	47.93	unanchored	55236901	<nnxnp>	{-0}	np	np	--	np	np	--	np	np	nn	--	nn	np	nn	nn	np	nn	np	np	np	np	np	--	nn	np	nn	np	np	np	nn	np	nn	np	nn	np	np	np	nn	np	np	np	nn	np	nn
lm125	LG1	48.02	chr5	15136043	<lmxll>	{0-}	--	ll	lm	--	lm	--	lm	ll	ll	lm	lm	lm	ll	ll	ll	lm	ll	lm	lm	ll	--	lm	lm	lm	lm	lm	ll	--	--	ll	lm	ll	ll	--	lm	ll	ll	ll	lm	lm	lm	ll	lm
lm1838	LG1	48.14	unanchored	30092542	<lmxll>	{0-}	lm	ll	lm	ll	lm	--	lm	ll	ll	lm	lm	ll	--	ll	ll	lm	ll	lm	lm	--	ll	lm	lm	lm	lm	lm	ll	lm	ll	ll	lm	ll	ll	--	lm	ll	--	ll	lm	--	ll	ll	lm
lm3324	LG1	48.46	chr1	12037846	<lmxll>	{0-}	--	ll	lm	ll	lm	--	lm	--	ll	lm	lm	ll	ll	--	ll	lm	ll	lm	lm	ll	ll	lm	lm	lm	lm	lm	ll	--	ll	ll	lm	ll	ll	ll	lm	ll	lm	ll	lm	lm	--	ll	lm
lm4413	LG1	48.81	chr11	29379955	<lmxll>	{0-}	lm	ll	lm	ll	lm	--	lm	ll	--	--	lm	ll	ll	--	ll	lm	ll	lm	lm	ll	--	lm	lm	lm	lm	lm	ll	ll	ll	ll	lm	ll	ll	lm	--	ll	--	ll	--	ll	ll	ll	lm
np5130	LG1	48.93	unanchored	71301378	<nnxnp>	{-1}	nn	nn	nn	nn	--	--	--	--	np	np	np	np	np	np	np	np	nn	np	nn	nn	--	np	np	nn	--	np	nn	nn	np	np	np	--	--	nn	nn	nn	--	nn	nn	nn	np	nn	nn
np5129	LG1	48.99	unanchored	71301363	<nnxnp>	{-1}	nn	nn	nn	nn	--	--	--	--	np	np	np	np	np	np	np	np	nn	np	nn	nn	--	np	np	nn	--	np	nn	nn	np	np	np	--	--	nn	nn	nn	--	nn	nn	nn	np	nn	nn
lm3323	LG1	49.17	chr1	12038013	<lmxll>	{0-}	lm	ll	lm	--	lm	--	lm	ll	--	lm	lm	ll	ll	ll	ll	lm	ll	lm	lm	ll	ll	lm	lm	lm	lm	lm	ll	ll	--	ll	lm	ll	ll	--	lm	ll	lm	ll	lm	lm	--	ll	lm
np2540	LG1	49.4	chr5	15274487	<nnxnp>	{-1}	nn	--	nn	nn	nn	--	np	nn	np	np	np	--	--	np	np	np	nn	np	nn	nn	--	--	np	nn	--	np	nn	np	np	np	np	--	np	nn	np	nn	--	nn	nn	--	np	nn	nn
lm2721	LG1	49.43	chr1	1434834	<lmxll>	{0-}	lm	--	lm	ll	lm	lm	lm	ll	ll	lm	lm	ll	ll	--	--	lm	--	lm	lm	ll	--	lm	lm	lm	--	lm	lm	ll	ll	ll	lm	--	ll	lm	lm	ll	lm	ll	lm	lm	--	ll	lm
lm155	LG1	49.77	chr7	25230876	<lmxll>	{0-}	lm	ll	lm	ll	lm	--	lm	ll	ll	lm	lm	lm	--	ll	ll	lm	ll	lm	lm	ll	--	--	lm	lm	lm	lm	ll	ll	ll	ll	lm	ll	ll	--	lm	ll	lm	ll	lm	lm	--	ll	lm
np200	LG1	50.01	chr2	24221993	<nnxnp>	{-0}	np	np	nn	np	np	nn	np	nn	nn	np	nn	np	nn	nn	--	nn	np	np	np	np	--	nn	nn	np	nn	--	--	np	nn	np	nn	nn	nn	np	np	np	--	np	np	--	nn	np	np
lm6026	LG1	50.27	chr4	19223388	<lmxll>	{0-}	lm	ll	lm	lm	lm	lm	lm	--	lm	lm	lm	ll	ll	ll	--	lm	ll	lm	lm	ll	ll	lm	lm	lm	lm	lm	ll	ll	ll	--	lm	ll	ll	--	lm	ll	--	ll	lm	lm	ll	ll	lm
lm2357	LG1	50.37	chr4	16579817	<lmxll>	{0-}	lm	--	lm	--	lm	ll	lm	ll	ll	lm	lm	--	ll	ll	--	lm	lm	lm	lm	ll	ll	ll	lm	lm	--	--	ll	ll	ll	ll	ll	--	ll	ll	lm	ll	lm	ll	lm	lm	ll	ll	lm
np890	LG1	50.42	chr1	2662908	<nnxnp>	{-0}	np	--	nn	--	np	nn	nn	--	nn	nn	nn	np	nn	nn	nn	nn	--	np	np	np	--	nn	--	np	nn	np	np	nn	nn	np	nn	nn	nn	--	nn	np	--	np	nn	np	--	np	np
np5161	LG1	50.83	chr6	17066458	<nnxnp>	{-0}	--	np	nn	np	nn	nn	np	np	nn	nn	nn	np	nn	nn	--	nn	--	np	np	np	nn	nn	nn	np	nn	np	nn	np	nn	np	nn	nn	nn	--	np	nn	nn	np	--	np	nn	np	np
lm135	LG1	50.91	chr8	13016364	<lmxll>	{0-}	lm	--	lm	--	lm	lm	lm	--	lm	lm	lm	ll	ll	ll	--	--	ll	lm	lm	ll	ll	lm	--	lm	ll	--	ll	ll	ll	ll	--	ll	ll	--	lm	ll	ll	ll	lm	lm	lm	ll	--
lm2957	LG1	51.31	chr14	28863521	<lmxll>	{1-}	lm	lm	ll	lm	ll	ll	ll	ll	lm	ll	ll	ll	lm	lm	ll	ll	lm	ll	ll	lm	lm	ll	ll	ll	ll	ll	lm	ll	lm	lm	ll	lm	ll	lm	ll	lm	lm	--	ll	ll	ll	lm	ll
np6514	LG1	51.31	chr12	11683725	<nnxnp>	{-0}	np	--	nn	nn	np	--	--	np	nn	nn	nn	np	nn	nn	np	nn	np	--	nn	np	np	nn	nn	nn	nn	np	nn	np	nn	np	nn	nn	nn	--	nn	--	--	--	np	np	nn	np	np
lm1455	LG1	51.88	chr1	7314748	<lmxll>	{1-}	ll	lm	ll	lm	ll	--	ll	lm	--	ll	ll	ll	lm	lm	ll	ll	lm	ll	ll	lm	--	lm	ll	ll	lm	ll	lm	lm	lm	lm	ll	lm	lm	lm	ll	lm	ll	lm	ll	ll	--	lm	ll
lm1643	LG1	52.1	chr2	371001	<lmxll>	{1-}	--	lm	ll	lm	ll	lm	lm	lm	lm	--	ll	ll	lm	lm	ll	ll	lm	ll	ll	--	--	lm	ll	ll	lm	ll	lm	lm	lm	lm	ll	lm	lm	lm	lm	lm	--	lm	ll	ll	lm	lm	ll
np2012	LG1	52.24	chr1	335412	<nnxnp>	{-0}	np	np	--	np	np	--	--	np	nn	np	nn	--	--	nn	nn	nn	np	nn	np	np	--	--	nn	np	nn	nn	np	np	nn	nn	nn	nn	nn	--	np	np	np	np	np	np	--	np	np
np4682	LG1	52.88	chr13	31246804	<nnxnp>	{-0}	np	np	nn	np	nn	nn	--	np	nn	--	nn	nn	nn	nn	nn	nn	np	nn	np	np	nn	nn	nn	np	nn	nn	nn	np	nn	nn	nn	nn	nn	np	nn	np	--	np	--	np	nn	nn	np
np2347	LG1	53.19	chr10	20266801	<nnxnp>	{-0}	np	--	nn	--	nn	nn	--	np	nn	nn	nn	nn	--	nn	nn	nn	np	nn	--	np	np	nn	nn	np	nn	nn	np	np	nn	nn	nn	--	nn	np	np	np	--	np	np	--	np	--	np
np4041	LG1	53.56	unanchored	30078864	<nnxnp>	{-0}	np	np	nn	np	np	--	np	np	--	nn	--	nn	np	nn	nn	--	np	nn	np	np	--	np	--	np	nn	nn	np	np	nn	nn	nn	np	nn	np	np	np	--	np	np	--	np	np	np
hk2859	LG1	53.72	chr1	7477143	<hkxhk>	{00}	hk	kk	hh	--	hk	--	hk	kk	hk	hh	--	--	hk	hk	hk	hh	kk	hk	hk	hk	--	hk	hh	hk	hk	hh	hk	hk	hk	kk	hh	hk	hk	--	hk	--	--	kk	hk	hk	hk	--	hk
np841	LG1	53.93	chr1	16813648	<nnxnp>	{-0}	np	np	nn	np	np	--	np	--	nn	nn	np	np	nn	nn	np	nn	--	nn	np	np	np	nn	np	np	nn	--	--	nn	np	np	--	--	nn	np	np	np	np	np	nn	nn	nn	np	np
lm2956	LG1	54.4	chr14	28863425	<lmxll>	{1-}	--	ll	ll	lm	ll	--	ll	--	lm	ll	ll	ll	lm	lm	ll	ll	lm	ll	ll	--	lm	ll	ll	ll	ll	ll	lm	--	lm	--	ll	lm	ll	lm	ll	lm	lm	lm	ll	ll	ll	lm	ll
np468	LG1	54.77	chr1	5501677	<nnxnp>	{-0}	np	np	nn	np	np	--	np	--	nn	--	nn	--	np	nn	nn	nn	np	nn	np	nn	np	nn	--	np	nn	np	nn	np	nn	nn	np	--	np	np	--	np	nn	np	np	np	nn	np	np
lm3344	LG1	54.95	chr1	7485919	<lmxll>	{1-}	ll	lm	ll	lm	ll	lm	ll	lm	lm	ll	ll	ll	lm	lm	ll	ll	lm	ll	ll	ll	--	lm	ll	ll	lm	--	lm	lm	lm	lm	--	lm	lm	lm	ll	lm	--	lm	ll	--	lm	lm	ll
lm2214	LG1	55.1	chr1	7402414	<lmxll>	{1-}	ll	lm	ll	lm	ll	lm	--	--	lm	--	lm	ll	lm	lm	ll	ll	lm	ll	ll	lm	lm	lm	ll	ll	lm	--	lm	lm	lm	lm	lm	--	lm	lm	ll	lm	ll	lm	--	ll	lm	lm	ll
np101	LG1	55.3	chr8	25975183	<nnxnp>	{-0}	np	nn	nn	np	np	--	np	np	nn	nn	nn	nn	nn	nn	nn	nn	np	nn	np	np	--	nn	nn	np	nn	nn	nn	np	nn	nn	nn	--	nn	np	nn	--	nn	np	np	np	nn	np	np
np2541	LG1	55.46	chr5	15275016	<nnxnp>	{-0}	np	np	nn	np	np	--	np	np	nn	nn	nn	nn	--	nn	nn	nn	np	nn	np	np	--	nn	nn	np	nn	nn	np	np	np	--	nn	--	np	np	np	np	np	np	np	np	np	np	np
np5118	LG1	55.75	chr16	18959639	<nnxnp>	{-0}	np	np	nn	np	np	--	--	np	nn	nn	nn	nn	nn	--	nn	nn	np	nn	np	np	--	nn	nn	np	nn	nn	np	np	nn	nn	nn	--	nn	np	np	np	np	np	np	--	--	np	np
np1495	LG1	56.12	chr1	7004575	<nnxnp>	{-0}	np	np	nn	np	np	--	np	np	nn	np	nn	--	nn	--	nn	nn	np	nn	np	np	np	nn	--	np	nn	nn	nn	np	nn	nn	nn	--	nn	np	np	np	np	np	np	np	nn	np	np
hk2857	LG1	56.27	chr1	7485902	<hkxhk>	{00}	hk	hk	hh	--	hk	hk	hk	kk	hk	--	hh	hk	hk	hk	hk	hh	kk	hk	hk	hk	--	hk	hh	hk	hk	--	hk	hk	hk	kk	hk	hk	hk	kk	hk	hk	hk	kk	hk	hk	hk	kk	hk
hk2858	LG1	56.32	chr1	7485890	<hkxhk>	{00}	hk	--	hh	--	hk	hk	hk	kk	hk	--	hh	hk	hk	hk	hk	hh	kk	hk	hk	hk	--	hk	hh	hk	hk	--	hk	hk	hk	kk	hk	hk	hk	kk	hk	hk	hk	kk	hk	hk	hk	kk	hk
np467	LG1	56.49	chr1	5501694	<nnxnp>	{-0}	np	np	nn	np	np	--	np	--	nn	--	nn	--	np	nn	nn	nn	np	nn	np	nn	np	nn	--	np	nn	np	nn	np	nn	nn	np	--	--	np	--	np	nn	np	np	np	nn	np	np
np5405	LG1	57	chr1	1419403	<nnxnp>	{-0}	np	np	nn	np	np	nn	np	np	nn	nn	nn	nn	nn	nn	nn	nn	nn	nn	np	np	np	nn	nn	np	nn	nn	np	np	nn	nn	--	nn	nn	np	np	np	np	np	np	np	np	np	np
np3556	LG1	57.09	unanchored	29861620	<nnxnp>	{-0}	np	np	nn	np	np	nn	np	np	nn	--	nn	nn	nn	nn	nn	nn	--	nn	np	np	--	nn	nn	np	nn	--	np	np	nn	nn	--	--	nn	np	np	np	np	np	np	np	--	np	np
lm5189	LG1	57.25	chr1	7544387	<lmxll>	{1-}	ll	lm	ll	lm	ll	lm	lm	lm	lm	--	ll	ll	lm	lm	lm	ll	lm	--	ll	ll	lm	lm	ll	ll	lm	ll	lm	lm	lm	--	ll	lm	lm	--	lm	lm	--	lm	ll	ll	lm	lm	--
lm5191	LG1	57.32	chr1	7544363	<lmxll>	{1-}	ll	lm	ll	lm	ll	lm	lm	lm	lm	--	ll	ll	lm	lm	ll	ll	lm	ll	ll	ll	lm	lm	ll	ll	lm	ll	lm	lm	lm	lm	ll	lm	lm	--	lm	lm	--	lm	ll	ll	lm	lm	--
np253	LG1	57.35	chr1	5402266	<nnxnp>	{-0}	np	np	np	np	np	--	np	np	nn	nn	nn	nn	nn	--	nn	nn	np	nn	np	np	--	nn	nn	np	--	nn	--	np	--	nn	nn	nn	nn	np	np	np	--	np	np	np	--	np	np
lm5190	LG1	57.63	chr1	7544372	<lmxll>	{1-}	ll	lm	ll	lm	ll	lm	lm	lm	lm	--	ll	ll	lm	lm	ll	ll	lm	ll	ll	ll	lm	lm	ll	ll	lm	ll	lm	lm	lm	lm	ll	lm	lm	--	lm	lm	--	lm	ll	ll	lm	lm	--
np1339	LG1	57.64	chr2	178672	<nnxnp>	{-0}	np	np	nn	np	np	--	--	np	nn	--	np	nn	--	nn	nn	nn	np	nn	np	np	np	nn	nn	np	nn	nn	nn	nn	nn	nn	nn	nn	nn	np	np	np	--	np	np	np	--	np	np
np5372	LG1	57.73	chr1	6848130	<nnxnp>	{-0}	np	np	nn	np	np	nn	np	--	nn	np	nn	nn	nn	nn	nn	nn	np	nn	np	np	--	nn	nn	np	nn	nn	nn	--	nn	nn	nn	nn	nn	np	np	np	nn	np	np	np	np	np	np
np2658	LG1	58.08	chr7	17059924	<nnxnp>	{-0}	np	np	--	np	np	--	np	np	nn	nn	nn	nn	nn	nn	nn	nn	np	nn	np	np	np	nn	nn	np	nn	nn	nn	--	nn	nn	nn	np	np	np	np	np	--	np	np	np	--	np	np
lm595	LG1	58.08	chr13	15184037	<lmxll>	{1-}	--	lm	ll	lm	--	--	ll	lm	lm	--	ll	lm	lm	--	lm	ll	lm	lm	ll	lm	lm	lm	ll	--	lm	lm	lm	lm	lm	--	ll	lm	lm	lm	lm	lm	lm	lm	ll	ll	lm	lm	ll
np4976	LG1	58.29	chr1	3126131	<nnxnp>	{-0}	np	np	nn	np	np	--	np	np	nn	nn	nn	nn	nn	nn	nn	nn	np	nn	np	np	np	nn	nn	np	nn	nn	nn	np	nn	nn	nn	--	nn	np	--	np	--	np	np	np	nn	np	np
np2919	LG1	58.62	chr11	18274087	<nnxnp>	{-0}	np	np	nn	np	np	--	np	np	nn	nn	nn	nn	nn	nn	nn	nn	np	nn	np	np	np	nn	nn	np	nn	nn	--	np	nn	--	nn	nn	nn	np	np	np	--	np	np	np	nn	np	np
np2920	LG1	58.65	chr11	18274130	<nnxnp>	{-0}	np	np	nn	np	np	--	np	np	nn	nn	nn	nn	nn	nn	nn	nn	np	nn	np	np	--	nn	nn	np	nn	nn	nn	np	nn	nn	nn	nn	nn	np	np	np	--	np	np	np	nn	np	np
lm1644	LG1	58.71	chr2	365789	<lmxll>	{1-}	ll	--	ll	lm	ll	--	--	lm	lm	--	ll	ll	lm	--	ll	ll	lm	ll	ll	ll	lm	lm	ll	ll	lm	ll	lm	lm	lm	--	ll	lm	lm	--	lm	lm	--	lm	--	ll	lm	lm	ll
np3005	LG1	58.98	chr13	3090261	<nnxnp>	{-0}	np	np	nn	np	np	--	np	np	nn	nn	nn	nn	nn	nn	nn	nn	np	nn	np	np	np	nn	nn	np	nn	nn	np	np	--	nn	nn	nn	nn	--	np	np	--	np	np	np	--	np	np
np4076	LG1	59.05	chr6	6162945	<nnxnp>	{-0}	np	np	nn	np	np	nn	np	np	nn	nn	nn	nn	nn	--	nn	nn	np	nn	np	np	np	nn	--	np	nn	nn	nn	np	nn	nn	np	--	nn	--	np	np	--	np	--	np	nn	np	np
np5367	LG1	59.25	chr3	17125882	<nnxnp>	{-0}	np	np	nn	np	np	nn	np	np	nn	nn	nn	nn	nn	nn	--	nn	np	nn	np	np	np	nn	nn	np	--	--	np	np	nn	nn	--	nn	nn	--	np	np	np	np	np	np	nn	np	np
lm134	LG1	59.38	chr8	13015830	<lmxll>	{1-}	ll	lm	ll	--	ll	ll	ll	lm	lm	ll	ll	ll	lm	ll	ll	ll	lm	ll	--	lm	lm	ll	ll	ll	ll	ll	lm	lm	ll	--	ll	lm	lm	lm	ll	lm	--	lm	ll	--	lm	lm	ll
np2918	LG1	59.41	chr11	18268511	<nnxnp>	{-0}	np	np	nn	np	np	--	np	np	nn	nn	nn	nn	nn	np	nn	nn	np	nn	np	np	np	nn	nn	np	nn	--	nn	np	nn	nn	nn	--	--	np	np	np	--	np	np	np	nn	np	np
np4663	LG1	59.59	chr3	18319331	<nnxnp>	{-0}	np	np	nn	np	np	--	np	np	nn	nn	nn	nn	nn	nn	nn	nn	np	--	np	np	np	nn	nn	np	np	nn	nn	np	--	nn	nn	--	--	np	--	np	--	np	np	np	nn	np	np
np123	LG1	59.68	chr7	25230851	<nnxnp>	{-0}	np	np	np	np	np	--	np	np	nn	--	--	nn	--	nn	nn	nn	np	nn	np	np	--	nn	nn	np	nn	nn	nn	np	np	nn	nn	nn	nn	--	np	np	--	np	np	np	--	np	np
lm2827	LG1	59.91	chr1	8894966	<lmxll>	{0-}	lm	ll	lm	--	lm	--	lm	--	ll	lm	lm	ll	ll	ll	lm	lm	lm	lm	lm	lm	--	ll	lm	lm	ll	lm	ll	ll	ll	ll	lm	ll	ll	ll	lm	ll	--	ll	lm	lm	--	ll	lm
np6158	LG1	59.96	chr6	21933498	<nnxnp>	{-0}	np	--	nn	np	np	--	np	np	nn	nn	--	nn	nn	nn	nn	nn	np	nn	np	np	--	--	--	np	nn	nn	--	np	nn	--	--	nn	nn	np	np	np	--	np	np	np	np	np	np
np5151	LG1	60.12	chr1	5177952	<nnxnp>	{-0}	--	np	nn	np	np	--	--	np	nn	nn	nn	nn	--	nn	nn	nn	np	nn	np	np	--	--	nn	np	nn	nn	nn	np	nn	nn	nn	nn	nn	np	--	np	np	np	np	np	np	np	np
np268	LG1	60.19	chr6	18730324	<nnxnp>	{-0}	np	np	nn	np	np	--	np	np	nn	nn	nn	nn	np	nn	nn	nn	np	nn	np	np	np	nn	nn	np	nn	nn	--	np	nn	nn	nn	--	nn	np	np	np	np	np	np	np	nn	np	np
np3213	LG1	60.42	chr6	16829613	<nnxnp>	{-0}	np	np	nn	np	np	--	np	np	nn	--	--	--	nn	nn	nn	nn	np	nn	np	np	--	nn	nn	np	nn	nn	nn	np	nn	np	nn	np	--	np	--	np	np	np	np	np	nn	np	np
lm5387	LG1	60.44	chr1	8646443	<lmxll>	{0-}	lm	ll	lm	--	lm	--	lm	ll	lm	lm	lm	ll	ll	ll	ll	lm	ll	lm	lm	lm	ll	ll	lm	lm	ll	lm	ll	ll	ll	--	lm	ll	ll	--	--	ll	--	ll	lm	lm	--	ll	lm
np1444	LG1	60.56	chr8	25820264	<nnxnp>	{-0}	np	np	nn	np	np	--	np	np	nn	nn	--	nn	nn	nn	nn	nn	np	nn	np	np	np	nn	nn	np	nn	nn	nn	np	nn	nn	nn	--	--	np	np	np	np	np	np	np	nn	np	np
np6089	LG1	60.77	chr4	16699676	<nnxnp>	{-0}	np	np	nn	np	np	--	--	np	nn	nn	nn	nn	nn	nn	nn	--	np	nn	np	np	--	nn	nn	np	nn	nn	np	np	nn	nn	nn	nn	nn	np	np	np	--	np	np	np	nn	np	np
np6433	LG1	60.92	chr5	6409642	<nnxnp>	{-0}	np	np	nn	np	np	--	np	np	nn	nn	nn	nn	--	nn	nn	nn	np	nn	np	np	np	nn	nn	np	nn	nn	nn	np	nn	nn	nn	nn	--	np	np	np	--	np	np	--	nn	np	np
np6434	LG1	61.07	chr5	6409661	<nnxnp>	{-0}	np	np	nn	np	np	--	np	np	nn	nn	nn	nn	--	nn	nn	nn	np	nn	np	np	np	nn	nn	np	nn	nn	nn	np	nn	nn	nn	nn	--	np	np	np	--	np	np	--	nn	np	np
lm918	LG1	61.17	chr2	30368	<lmxll>	{1-}	ll	lm	ll	lm	ll	lm	ll	lm	lm	--	ll	ll	lm	lm	ll	ll	lm	lm	ll	ll	lm	lm	ll	ll	lm	ll	lm	lm	lm	lm	ll	lm	lm	lm	ll	lm	ll	lm	ll	ll	--	lm	ll
np3214	LG1	61.2	chr6	16829685	<nnxnp>	{-0}	np	np	nn	np	np	--	np	np	nn	--	--	--	nn	nn	nn	nn	np	nn	np	np	--	nn	nn	np	nn	nn	--	np	nn	--	nn	--	--	np	--	np	--	np	np	np	nn	np	np
lm917	LG1	61.26	chr2	30354	<lmxll>	{1-}	ll	lm	ll	lm	ll	lm	ll	lm	lm	--	ll	ll	lm	lm	ll	ll	lm	lm	ll	ll	lm	lm	ll	ll	lm	ll	lm	lm	lm	lm	ll	lm	lm	lm	ll	lm	ll	lm	ll	ll	--	lm	ll
np3215	LG1	61.27	chr6	16829695	<nnxnp>	{-0}	np	np	nn	np	np	--	np	np	nn	--	--	--	nn	nn	nn	nn	np	nn	np	np	--	nn	nn	np	nn	nn	--	np	nn	--	nn	--	--	np	--	np	--	np	np	np	nn	np	np
np3217	LG1	61.3	chr6	16829740	<nnxnp>	{-0}	np	np	nn	np	np	--	np	np	nn	--	--	--	nn	nn	nn	nn	np	nn	np	np	--	nn	nn	np	nn	nn	--	np	nn	--	nn	--	--	np	--	np	--	np	np	np	nn	np	np
np5652	LG1	61.59	unanchored	20069400	<nnxnp>	{-0}	np	np	nn	np	np	nn	--	np	nn	nn	nn	nn	nn	nn	nn	nn	np	nn	np	np	np	nn	nn	np	--	nn	--	np	nn	nn	nn	--	--	np	np	np	--	np	np	np	np	np	--
np5651	LG1	61.71	unanchored	20069405	<nnxnp>	{-0}	np	np	nn	np	np	nn	--	np	nn	nn	nn	nn	nn	nn	nn	nn	np	nn	np	np	np	nn	nn	np	--	nn	--	np	nn	nn	nn	--	--	np	np	np	--	np	np	np	np	np	--
lm2130	LG1	61.99	chr1	9253860	<lmxll>	{1-}	ll	lm	--	lm	ll	--	ll	--	lm	ll	ll	ll	lm	lm	ll	ll	--	ll	ll	ll	lm	--	ll	--	lm	ll	lm	lm	lm	lm	--	lm	lm	lm	lm	lm	--	lm	--	ll	lm	lm	ll
np6695	LG1	62.03	chr1	5314253	<nnxnp>	{-0}	np	--	nn	np	np	--	np	np	nn	--	nn	nn	--	nn	nn	--	np	nn	np	np	np	nn	nn	np	nn	nn	nn	--	nn	nn	nn	nn	nn	np	np	np	np	np	np	np	np	np	np
np3575	LG1	62.14	chr1	6622910	<nnxnp>	{-0}	np	np	np	np	np	--	np	np	nn	nn	nn	nn	nn	nn	nn	nn	np	nn	np	np	nn	nn	nn	np	nn	nn	nn	np	nn	nn	nn	nn	nn	np	--	np	--	np	np	np	nn	np	np
np2800	LG1	62.36	chr11	18272351	<nnxnp>	{-0}	np	np	nn	np	np	--	np	np	nn	nn	nn	nn	nn	nn	nn	nn	np	nn	np	np	np	nn	nn	np	nn	nn	nn	--	nn	nn	nn	nn	nn	np	np	np	np	np	np	np	np	np	np
np2801	LG1	62.42	chr11	18272348	<nnxnp>	{-0}	np	np	nn	np	np	--	np	np	nn	nn	nn	nn	nn	nn	nn	nn	np	nn	np	np	np	nn	nn	np	nn	nn	nn	np	nn	nn	nn	nn	nn	np	np	np	np	np	np	np	np	np	np
np2799	LG1	62.56	chr11	18272382	<nnxnp>	{-0}	np	np	nn	np	np	--	np	np	nn	nn	nn	nn	nn	nn	nn	nn	np	nn	np	np	np	nn	nn	np	nn	nn	nn	--	nn	nn	nn	nn	nn	np	np	np	--	np	np	np	np	np	np
np2797	LG1	62.67	chr11	18272436	<nnxnp>	{-0}	np	np	nn	np	np	--	np	np	nn	nn	nn	nn	nn	nn	nn	nn	np	nn	np	np	np	nn	nn	np	nn	nn	nn	np	nn	nn	nn	nn	nn	np	np	np	--	np	np	np	--	np	np
np2796	LG1	62.75	chr11	18272464	<nnxnp>	{-0}	np	np	nn	np	np	--	np	np	nn	nn	nn	nn	nn	nn	nn	nn	np	nn	np	np	np	nn	nn	np	nn	nn	nn	np	nn	nn	nn	nn	nn	np	np	np	--	np	np	np	--	np	np
lm4404	LG1	62.76	chr14	19373687	<lmxll>	{1-}	ll	ll	lm	lm	ll	--	ll	--	lm	ll	ll	lm	--	ll	lm	ll	lm	ll	ll	lm	ll	ll	ll	ll	ll	ll	ll	lm	--	--	ll	ll	ll	ll	ll	--	ll	lm	ll	ll	ll	lm	ll
np1760	LG1	62.85	chr9	28980810	<nnxnp>	{-0}	np	np	np	np	np	nn	np	np	nn	nn	nn	nn	nn	nn	nn	nn	np	nn	np	np	np	nn	nn	np	--	nn	nn	np	nn	--	nn	--	nn	np	np	np	--	np	np	--	--	np	np
np1759	LG1	62.94	chr9	28980815	<nnxnp>	{-0}	np	np	np	np	np	nn	np	np	nn	nn	nn	nn	nn	nn	nn	nn	np	nn	np	np	np	nn	nn	np	--	nn	nn	np	nn	--	nn	--	nn	np	np	np	--	np	np	--	--	np	np
np4111	LG1	63.07	chr13	12297898	<nnxnp>	{-0}	np	np	nn	np	np	--	np	np	--	nn	nn	--	nn	nn	nn	nn	--	nn	np	np	--	nn	nn	np	nn	nn	nn	np	nn	nn	nn	nn	nn	np	np	np	--	np	--	np	--	np	np
np5582	LG1	63.21	chr6	16876079	<nnxnp>	{-0}	np	np	nn	np	np	--	np	np	nn	nn	nn	nn	nn	nn	nn	nn	np	nn	np	np	--	--	nn	np	nn	nn	nn	np	nn	nn	nn	nn	nn	np	--	np	--	np	np	np	--	np	np
np788	LG1	63.33	chr2	29541119	<nnxnp>	{-0}	np	np	nn	np	np	--	np	np	nn	nn	nn	nn	--	nn	nn	--	np	nn	np	np	--	nn	nn	np	nn	nn	nn	np	nn	nn	nn	nn	nn	--	--	np	--	np	np	np	--	np	np
hk4320	LG1	63.34	chr1	9297218	<hkxhk>	{10}	hk	hk	hk	hk	hk	hk	hk	hk	hk	hk	hk	hk	hk	hk	--	hk	hk	hk	hk	hk	hk	hk	--	hk	hk	hh	hk	hk	hk	hk	hk	hk	hk	hk	hk	hk	--	hk	hk	hk	hk	hk	hk
np1360	LG1	63.46	chr12	15226831	<nnxnp>	{-0}	np	np	nn	--	np	--	np	np	nn	--	nn	nn	nn	--	nn	--	np	nn	np	np	--	--	nn	np	nn	nn	nn	np	nn	nn	nn	--	nn	np	np	np	np	np	np	np	--	np	np
np6236	LG1	63.59	chr11	18075535	<nnxnp>	{-0}	np	np	nn	np	np	--	np	--	nn	nn	nn	--	nn	nn	nn	nn	np	nn	np	np	--	np	nn	np	nn	nn	nn	np	nn	nn	np	nn	nn	np	np	np	np	np	np	np	--	np	np
lm3509	LG1	63.6	chr12	1212849	<lmxll>	{0-}	ll	ll	lm	ll	ll	ll	lm	ll	ll	lm	ll	ll	ll	ll	ll	lm	ll	lm	ll	lm	ll	ll	lm	lm	lm	lm	ll	ll	ll	--	lm	ll	ll	ll	lm	ll	lm	ll	lm	--	ll	ll	--
np1974	LG1	63.73	unanchored	19937190	<nnxnp>	{-0}	np	np	nn	np	np	--	np	np	np	nn	--	nn	nn	nn	nn	nn	--	nn	np	np	np	nn	nn	np	nn	nn	nn	np	nn	nn	nn	nn	nn	np	np	np	--	np	np	np	nn	np	np
hk2893	LG1	63.82	chr1	13691942	<hkxhk>	{01}	hh	hh	hk	--	hk	--	hk	hk	hk	hk	hk	hh	hh	hk	hh	hk	--	hk	hk	hk	hh	hh	hk	hk	hk	hk	hk	hh	hh	--	hk	hk	hk	hk	--	hk	hh	hh	--	hk	hk	hh	hk
np6237	LG1	63.92	chr11	18081817	<nnxnp>	{-0}	np	np	nn	np	np	--	np	np	nn	nn	nn	--	nn	nn	nn	nn	np	nn	np	np	--	nn	nn	np	nn	--	nn	np	nn	nn	nn	nn	nn	np	np	np	--	np	np	np	--	np	np
np6216	LG1	64.22	chr1	6856272	<nnxnp>	{-0}	np	np	nn	np	np	--	nn	np	nn	nn	nn	nn	nn	nn	nn	nn	--	nn	np	np	np	nn	nn	np	nn	nn	nn	np	nn	nn	nn	nn	nn	np	np	np	--	np	np	np	--	np	nn
np6217	LG1	64.28	chr1	6856373	<nnxnp>	{-0}	np	np	nn	np	np	np	np	np	nn	nn	nn	nn	nn	nn	nn	nn	--	nn	np	np	np	nn	nn	np	--	nn	nn	np	nn	nn	nn	nn	nn	np	np	np	np	np	np	np	np	np	--
np6219	LG1	64.31	chr1	6856444	<nnxnp>	{-0}	np	np	nn	np	np	--	--	np	nn	nn	nn	nn	nn	nn	nn	nn	nn	nn	np	np	np	nn	nn	np	--	nn	nn	np	nn	nn	nn	nn	nn	np	--	np	--	np	np	np	np	np	np
np6218	LG1	64.34	chr1	6856417	<nnxnp>	{-0}	np	np	nn	np	np	--	--	--	nn	nn	nn	nn	nn	--	nn	nn	nn	nn	np	np	np	nn	nn	np	--	nn	nn	np	nn	nn	nn	nn	nn	np	--	np	--	np	np	np	np	np	np
np6220	LG1	64.39	chr1	6856500	<nnxnp>	{-0}	--	np	nn	np	np	--	--	np	nn	nn	nn	nn	nn	nn	nn	nn	--	nn	np	np	--	nn	nn	np	--	nn	nn	np	nn	nn	nn	nn	nn	np	np	np	--	np	np	np	--	np	np
np1482	LG1	64.48	chr11	18426354	<nnxnp>	{-0}	np	np	nn	np	np	nn	np	np	nn	nn	nn	nn	nn	nn	nn	nn	--	nn	np	np	--	nn	nn	np	nn	nn	nn	np	nn	nn	nn	nn	--	np	np	np	--	np	--	np	nn	np	np
np1483	LG1	64.57	chr11	18426340	<nnxnp>	{-0}	np	np	nn	np	np	nn	np	np	nn	nn	nn	nn	nn	nn	nn	nn	--	nn	np	np	--	nn	nn	np	nn	nn	nn	np	nn	nn	nn	nn	--	np	np	np	--	np	--	np	nn	np	np
np1481	LG1	64.61	chr11	18426366	<nnxnp>	{-0}	np	np	nn	np	np	nn	np	np	nn	nn	nn	nn	nn	nn	nn	nn	--	nn	np	np	--	nn	nn	np	nn	nn	nn	np	nn	nn	nn	nn	--	np	np	np	--	np	--	np	nn	np	np
np4799	LG1	64.79	chr6	16740295	<nnxnp>	{-0}	np	--	nn	np	np	--	np	--	nn	nn	nn	nn	nn	--	nn	--	np	nn	np	np	np	nn	nn	np	nn	nn	--	np	nn	nn	nn	nn	nn	np	np	np	--	np	np	np	nn	np	np
np4798	LG1	64.82	chr6	16740324	<nnxnp>	{-0}	np	--	nn	np	np	--	np	--	nn	nn	nn	nn	nn	np	nn	--	np	nn	np	np	np	--	nn	np	nn	nn	np	np	--	nn	nn	nn	nn	np	np	np	--	np	np	np	nn	np	np
np4795	LG1	64.97	chr6	16750790	<nnxnp>	{-0}	np	np	nn	np	np	--	np	np	nn	nn	nn	--	--	np	nn	nn	np	nn	np	np	np	nn	nn	np	nn	--	nn	np	--	nn	nn	--	nn	np	np	np	np	np	np	np	--	np	np
np5581	LG1	65.11	chr6	16872540	<nnxnp>	{-0}	np	np	nn	np	np	nn	np	np	nn	nn	nn	nn	nn	nn	nn	nn	np	nn	np	np	np	nn	nn	np	np	--	np	np	nn	nn	nn	nn	--	np	--	np	nn	np	np	np	nn	np	np
np5580	LG1	65.17	chr6	16872495	<nnxnp>	{-0}	np	np	nn	np	np	nn	np	np	nn	nn	nn	nn	nn	nn	nn	nn	np	nn	np	np	np	nn	nn	np	np	--	np	np	nn	nn	--	nn	--	np	--	np	--	np	np	np	--	np	np
np1357	LG1	65.34	chr12	15210147	<nnxnp>	{-0}	np	np	nn	np	np	--	--	np	nn	nn	nn	nn	--	nn	nn	nn	np	nn	np	np	np	nn	nn	np	nn	nn	--	np	nn	--	nn	np	nn	np	np	np	--	np	np	np	--	np	np
lm6115	LG1	65.35	chr3	11114093	<lmxll>	{0-}	ll	ll	lm	ll	lm	lm	lm	ll	ll	lm	lm	lm	--	ll	lm	--	--	lm	lm	lm	lm	ll	lm	--	--	lm	ll	ll	--	--	ll	ll	ll	ll	ll	ll	ll	ll	lm	ll	ll	ll	lm
np4797	LG1	65.49	chr6	16743745	<nnxnp>	{-0}	np	np	nn	np	np	--	np	np	nn	nn	--	nn	nn	nn	nn	nn	np	nn	np	np	--	--	--	np	nn	nn	nn	np	nn	nn	nn	nn	nn	np	np	np	np	np	np	np	nn	np	np
np254	LG1	65.69	chr1	5402030	<nnxnp>	{-0}	np	np	nn	np	np	--	np	--	nn	nn	nn	nn	nn	nn	nn	nn	np	nn	np	np	--	--	nn	np	nn	nn	np	np	nn	nn	nn	nn	nn	np	np	np	np	np	np	--	--	np	np
lm4115	LG1	65.73	chr16	9955383	<lmxll>	{0-}	lm	ll	lm	ll	lm	ll	lm	ll	ll	lm	lm	ll	ll	ll	ll	lm	ll	lm	ll	lm	ll	ll	lm	ll	ll	lm	ll	ll	ll	lm	lm	ll	ll	ll	lm	ll	lm	ll	lm	lm	ll	ll	lm
np255	LG1	65.74	chr1	5402009	<nnxnp>	{-0}	np	np	nn	np	np	--	np	np	nn	nn	nn	nn	nn	nn	nn	nn	np	nn	np	np	np	--	nn	np	nn	nn	np	np	nn	nn	nn	nn	nn	np	np	np	np	np	np	--	--	np	np
np256	LG1	65.81	chr1	5401984	<nnxnp>	{-0}	np	np	nn	np	np	--	np	np	nn	nn	nn	nn	nn	nn	nn	nn	np	nn	np	np	np	--	nn	np	nn	nn	np	np	nn	nn	nn	nn	nn	np	np	np	np	np	np	np	np	np	np
np4949	LG1	65.98	chr1	6494333	<nnxnp>	{-0}	np	np	nn	np	np	nn	np	np	nn	nn	--	nn	nn	nn	nn	nn	np	np	np	np	--	--	nn	np	nn	nn	nn	np	nn	nn	nn	--	--	--	np	np	np	np	np	--	nn	np	np
lm5050	LG1	66.23	chr1	9297274	<lmxll>	{0-}	lm	ll	lm	ll	lm	lm	lm	ll	ll	lm	lm	lm	ll	--	lm	lm	ll	lm	lm	lm	ll	ll	lm	lm	ll	lm	--	ll	ll	lm	lm	ll	ll	--	--	ll	ll	ll	lm	lm	ll	ll	lm
np6435	LG1	66.24	chr5	6409890	<nnxnp>	{-0}	np	np	nn	np	np	--	np	--	nn	--	nn	nn	nn	nn	nn	nn	--	nn	np	np	--	nn	nn	np	nn	nn	np	np	nn	nn	nn	nn	nn	np	np	np	--	np	np	--	nn	np	np
np6436	LG1	66.25	chr5	6409922	<nnxnp>	{-0}	np	np	nn	np	np	--	np	--	nn	--	nn	nn	nn	nn	nn	nn	--	nn	np	np	--	nn	nn	np	nn	nn	np	np	nn	nn	nn	nn	nn	np	np	np	--	np	np	--	nn	np	np
np2795	LG1	66.46	chr11	18272597	<nnxnp>	{-0}	np	np	nn	np	np	--	--	--	nn	nn	nn	nn	nn	nn	np	nn	np	nn	np	np	np	nn	nn	np	nn	nn	nn	np	--	nn	nn	nn	nn	np	np	np	np	np	np	np	--	np	np
np2794	LG1	66.54	chr11	18272602	<nnxnp>	{-0}	np	np	nn	np	np	--	--	--	nn	nn	nn	nn	nn	nn	np	nn	np	nn	np	np	np	nn	nn	np	nn	nn	nn	np	--	nn	nn	nn	nn	np	np	np	np	np	np	np	--	np	np
np2259	LG1	66.73	chr11	4469712	<nnxnp>	{-0}	np	np	nn	np	np	--	np	--	nn	nn	np	nn	--	--	nn	nn	np	nn	np	np	np	--	nn	np	nn	nn	nn	np	nn	nn	nn	nn	nn	np	np	np	--	np	np	np	nn	np	np
np4075	LG1	66.88	chr6	6163196	<nnxnp>	{-0}	np	np	nn	np	np	nn	np	np	nn	nn	nn	nn	nn	np	nn	nn	np	nn	np	np	--	nn	nn	np	nn	nn	nn	np	nn	--	nn	nn	nn	np	np	np	--	np	np	np	np	np	np
lm5051	LG1	66.96	chr1	9297243	<lmxll>	{0-}	lm	ll	lm	ll	lm	lm	lm	ll	ll	lm	lm	lm	ll	--	lm	lm	ll	lm	lm	lm	ll	ll	lm	lm	ll	lm	--	ll	ll	lm	lm	ll	ll	lm	lm	ll	ll	ll	lm	lm	ll	ll	lm
np4926	LG1	67.06	chr1	1092278	<nnxnp>	{-0}	np	--	np	np	np	--	np	np	nn	--	nn	nn	nn	nn	nn	nn	--	nn	np	np	--	nn	nn	np	nn	nn	np	np	nn	nn	--	--	nn	np	np	np	np	np	np	np	--	np	np
np4807	LG1	67.35	chr6	16848383	<nnxnp>	{-0}	np	np	nn	--	np	--	--	np	nn	nn	nn	nn	nn	nn	nn	nn	--	nn	np	np	--	nn	--	np	nn	nn	nn	np	nn	nn	nn	--	nn	np	np	np	--	np	np	np	nn	np	np
np4808	LG1	67.42	chr6	16848370	<nnxnp>	{-0}	np	np	nn	--	np	--	--	np	nn	nn	nn	nn	nn	nn	nn	nn	--	nn	np	np	--	nn	--	np	nn	nn	nn	np	nn	nn	nn	--	nn	np	np	np	--	np	np	np	nn	np	np
np4796	LG1	67.63	chr6	16743869	<nnxnp>	{-0}	np	np	nn	np	np	--	np	np	nn	nn	--	nn	nn	nn	nn	nn	np	nn	np	np	--	--	np	np	nn	nn	nn	--	nn	nn	nn	nn	nn	np	np	np	np	np	np	np	nn	np	np
np3574	LG1	67.81	chr1	6625245	<nnxnp>	{-0}	np	np	nn	np	np	np	np	np	nn	nn	--	nn	--	nn	nn	nn	np	nn	np	np	--	nn	nn	np	nn	nn	nn	np	nn	nn	--	nn	--	np	np	np	--	np	np	np	nn	np	np
np3919	LG1	67.94	chr5	6398750	<nnxnp>	{-0}	np	np	nn	np	np	nn	np	np	nn	nn	--	--	nn	nn	nn	nn	np	nn	np	np	np	nn	--	np	nn	nn	nn	np	nn	nn	nn	nn	nn	np	np	np	nn	np	np	np	np	np	np
hk3573	LG1	68.17	chr1	9400118	<hkxhk>	{00}	hk	kk	hh	hk	hk	--	hk	hk	hk	hh	hk	hh	hk	hk	hh	hh	hk	hh	hk	hk	hk	hk	hh	hk	hk	hh	hk	hk	hk	hk	hh	hk	hk	hk	hk	kk	hk	kk	--	hk	hk	hk	hk
np1058	LG1	68.32	chr1	7149913	<nnxnp>	{-0}	np	np	nn	np	np	--	np	np	nn	np	nn	nn	nn	nn	nn	nn	--	nn	np	np	--	nn	nn	np	nn	nn	--	np	nn	nn	nn	--	--	np	np	np	--	np	np	np	nn	np	np
np5354	LG1	68.5	chr11	18403617	<nnxnp>	{-0}	np	--	--	np	np	--	np	np	nn	--	nn	nn	nn	nn	nn	nn	np	nn	np	np	--	nn	nn	np	nn	nn	nn	np	--	nn	nn	--	nn	np	np	np	--	np	--	np	nn	np	np
np2653	LG1	68.66	chr3	33762299	<nnxnp>	{-0}	np	np	nn	np	np	--	np	--	nn	nn	--	nn	nn	nn	nn	nn	np	nn	np	np	np	nn	--	np	nn	nn	nn	np	nn	nn	nn	nn	nn	np	np	np	np	np	np	np	np	np	np
np4809	LG1	68.95	chr6	16846784	<nnxnp>	{-0}	np	np	nn	np	np	--	np	np	nn	nn	nn	nn	--	nn	nn	nn	--	nn	np	np	--	--	nn	np	nn	nn	nn	np	--	nn	nn	--	nn	np	np	np	--	np	np	np	--	np	np
np1291	LG1	69.13	chr11	18589567	<nnxnp>	{-0}	np	np	nn	np	np	--	np	np	nn	np	nn	nn	nn	nn	nn	nn	np	nn	np	np	--	--	nn	np	nn	nn	nn	np	nn	nn	nn	nn	nn	np	nn	np	--	np	np	--	--	np	np
np1290	LG1	69.14	chr11	18589557	<nnxnp>	{-0}	np	np	nn	np	np	--	np	np	nn	np	nn	nn	nn	nn	nn	nn	np	nn	np	np	--	--	nn	np	nn	nn	nn	np	nn	nn	nn	nn	nn	np	nn	np	--	np	np	--	--	np	np
np582	LG1	69.41	chr13	15183851	<nnxnp>	{-0}	np	np	nn	np	np	--	np	np	nn	--	nn	--	nn	nn	--	nn	np	nn	np	np	np	nn	nn	np	nn	nn	nn	np	nn	--	nn	--	np	np	np	np	np	np	np	np	np	np	np
np419	LG1	69.61	chr1	6518903	<nnxnp>	{-0}	np	--	--	np	np	--	np	--	nn	--	nn	nn	nn	--	--	nn	nn	nn	np	np	np	nn	nn	nn	nn	nn	nn	np	nn	nn	nn	np	nn	np	--	np	--	np	np	np	--	np	np
np1358	LG1	69.71	chr12	15210340	<nnxnp>	{-0}	np	--	nn	np	np	--	np	np	nn	nn	nn	nn	nn	nn	nn	nn	--	nn	np	np	np	--	--	np	--	nn	nn	np	nn	nn	--	np	nn	np	np	np	np	np	np	np	nn	np	--
np4848	LG1	70.01	chr12	1191566	<nnxnp>	{-0}	np	np	nn	np	np	--	np	np	nn	nn	np	nn	nn	nn	nn	nn	np	nn	np	np	np	nn	nn	np	nn	nn	nn	nn	nn	nn	nn	--	--	np	np	np	np	np	np	np	nn	np	np
lm3226	LG1	70.05	chr9	9167855	<lmxll>	{1-}	ll	--	--	lm	ll	--	ll	lm	--	ll	ll	lm	--	--	lm	ll	lm	lm	ll	lm	--	--	ll	ll	ll	lm	ll	ll	lm	lm	ll	--	lm	lm	ll	ll	ll	lm	ll	ll	lm	lm	ll
np1359	LG1	70.08	chr12	15210355	<nnxnp>	{-0}	np	--	nn	np	np	--	np	np	nn	nn	nn	nn	nn	nn	nn	nn	--	nn	np	np	np	--	--	np	--	nn	nn	np	nn	nn	--	np	nn	np	np	np	np	np	np	np	nn	np	--
np3487	LG1	70.38	chr16	8404133	<nnxnp>	{-0}	np	np	nn	np	np	--	np	np	nn	nn	nn	nn	nn	nn	nn	nn	np	nn	np	np	np	nn	nn	np	nn	nn	np	np	--	nn	--	np	nn	np	np	np	np	np	np	np	nn	np	np
np5353	LG1	70.5	chr11	18392203	<nnxnp>	{-0}	np	np	--	np	np	nn	np	np	nn	nn	np	nn	nn	np	nn	nn	--	nn	np	np	np	nn	nn	np	nn	nn	nn	np	nn	nn	nn	nn	nn	np	np	np	np	np	np	np	nn	np	np
lm2129	LG1	70.88	chr1	9253736	<lmxll>	{0-}	lm	ll	lm	ll	lm	--	lm	ll	--	lm	lm	lm	ll	ll	lm	lm	lm	--	lm	lm	ll	ll	lm	lm	ll	lm	--	ll	ll	lm	lm	lm	ll	ll	lm	ll	lm	lm	lm	lm	ll	lm	lm
np4637	LG1	70.9	chr11	29386210	<nnxnp>	{-0}	--	np	nn	np	np	--	np	np	nn	nn	nn	nn	--	nn	nn	--	np	nn	np	np	np	nn	nn	np	nn	nn	np	np	nn	nn	nn	nn	nn	--	--	np	np	np	np	np	np	np	np
np1224	LG1	71.27	chr12	1238143	<nnxnp>	{-0}	np	np	nn	np	np	--	np	np	nn	--	np	nn	np	nn	nn	nn	--	nn	np	--	--	nn	nn	np	nn	nn	np	--	nn	nn	nn	--	--	np	np	np	np	np	np	np	--	np	np
np6125	LG1	71.45	chr1	8719884	<nnxnp>	{-0}	np	np	nn	np	np	--	np	np	nn	nn	np	np	np	nn	nn	nn	--	nn	np	np	np	nn	nn	np	nn	nn	nn	--	nn	nn	nn	nn	nn	np	--	np	--	np	nn	np	nn	np	np
np2579	LG1	71.6	unanchored	10453150	<nnxnp>	{-0}	np	np	nn	np	np	--	np	np	nn	--	np	nn	nn	--	nn	nn	np	nn	np	np	np	nn	nn	np	nn	nn	nn	nn	nn	nn	nn	nn	nn	np	np	np	np	np	np	np	nn	np	np
np2685	LG1	71.93	unanchored	19591063	<nnxnp>	{-0}	np	np	--	np	np	--	--	nn	nn	nn	--	--	--	nn	nn	nn	np	nn	np	np	--	nn	nn	np	nn	--	nn	nn	nn	nn	nn	--	nn	np	np	np	np	np	--	np	--	np	np
np2824	LG1	72.25	chr1	8894979	<nnxnp>	{-0}	np	np	nn	np	np	--	np	--	nn	np	np	nn	nn	np	nn	nn	--	nn	np	np	np	nn	nn	np	nn	nn	nn	nn	nn	nn	nn	nn	nn	np	np	np	--	np	np	np	--	np	np
lm5905	LG1	72.26	chr7	14846419	<lmxll>	{0-}	--	ll	lm	--	lm	ll	ll	ll	ll	lm	--	lm	ll	lm	lm	lm	ll	lm	ll	ll	ll	ll	lm	lm	--	lm	ll	ll	ll	lm	ll	ll	lm	ll	ll	ll	lm	--	lm	lm	--	ll	lm
np2684	LG1	72.56	unanchored	19583801	<nnxnp>	{-0}	--	np	nn	np	np	--	np	nn	nn	--	np	nn	nn	nn	nn	--	np	nn	np	np	--	--	nn	np	nn	nn	nn	nn	--	nn	nn	--	nn	np	np	np	--	np	nn	np	--	np	np
np713	LG1	73.01	chr1	8196808	<nnxnp>	{-0}	np	np	nn	np	np	nn	np	np	nn	np	nn	nn	--	nn	nn	nn	np	nn	np	np	--	nn	nn	np	--	--	nn	np	nn	nn	np	nn	np	np	np	np	np	np	np	np	np	np	np
np5371	LG1	73.43	chr1	6839957	<nnxnp>	{-0}	np	--	nn	np	np	--	--	--	nn	--	nn	nn	nn	nn	nn	--	np	nn	np	np	--	nn	nn	np	nn	nn	nn	--	nn	nn	nn	nn	--	--	--	np	nn	np	--	nn	nn	np	nn
np2206	LG1	73.58	chr1	7391316	<nnxnp>	{-0}	np	np	nn	np	np	--	np	np	nn	np	nn	nn	nn	nn	nn	nn	np	nn	np	np	np	nn	nn	np	nn	nn	--	nn	nn	nn	nn	--	nn	np	np	np	np	np	np	np	nn	np	np
lm5550	LG1	73.78	chr1	13433007	<lmxll>	{0-}	lm	--	lm	ll	lm	lm	lm	ll	ll	lm	lm	ll	ll	--	ll	--	--	lm	lm	lm	ll	ll	lm	lm	--	lm	lm	ll	ll	lm	lm	ll	ll	--	lm	lm	--	ll	lm	lm	lm	ll	lm
np6382	LG1	74.09	chr1	8717510	<nnxnp>	{-0}	np	np	nn	np	np	np	--	nn	nn	--	np	nn	--	nn	nn	nn	np	nn	np	np	--	--	np	np	nn	nn	nn	nn	nn	nn	nn	nn	nn	np	--	np	--	np	nn	np	--	np	np
np3593	LG1	75.46	unanchored	28136761	<nnxnp>	{-1}	--	nn	--	nn	nn	np	nn	np	np	nn	nn	np	np	np	np	np	nn	np	nn	nn	nn	np	np	np	--	--	np	np	np	np	np	--	np	nn	nn	nn	np	nn	np	nn	np	nn	nn
np3595	LG1	75.62	unanchored	28136710	<nnxnp>	{-1}	nn	nn	np	nn	nn	np	nn	np	np	nn	nn	np	np	np	np	np	nn	np	nn	nn	nn	np	np	np	--	nn	np	np	np	np	np	np	np	nn	--	nn	np	nn	np	nn	np	nn	nn
np3594	LG1	75.67	unanchored	28136734	<nnxnp>	{-1}	nn	nn	np	nn	nn	np	nn	np	np	nn	nn	np	np	np	np	np	nn	np	nn	nn	nn	np	np	np	--	nn	np	np	np	np	np	np	np	nn	nn	nn	np	nn	np	nn	np	nn	nn
hk4318	LG1	75.96	chr1	9297244	<hkxhk>	{00}	hk	hk	hh	hk	hk	--	hk	hk	hk	--	hk	--	hk	hk	hh	hh	hk	hh	hk	hh	hk	hk	hh	hk	hk	hh	hk	--	hk	hk	hh	hk	hk	hk	hk	hk	hk	hk	hk	hk	hk	hk	hk
hk4316	LG1	75.99	chr1	9297264	<hkxhk>	{00}	hk	hk	hh	hk	hk	--	hk	hk	hk	--	hk	--	hk	hk	hh	hh	hk	hh	hk	hh	hk	hk	hh	hk	hk	hh	hk	--	hk	hk	hh	hk	hk	hk	hk	hk	hk	hk	hk	hk	hk	hk	hk
hk4319	LG1	76.04	chr1	9297226	<hkxhk>	{00}	hk	hk	hh	hk	hk	--	hk	hk	hk	--	hk	--	hk	hk	hh	hh	hk	hh	hk	hh	hk	hk	hh	hk	hk	hh	hk	hk	hk	hk	hh	hk	hk	hk	hk	hk	hk	hk	hk	hk	hk	hk	hk
lm3285	LG1	76.38	chr1	13333136	<lmxll>	{0-}	--	ll	lm	ll	lm	--	ll	ll	ll	lm	lm	ll	ll	ll	ll	--	ll	lm	lm	lm	--	ll	--	lm	--	ll	lm	ll	ll	ll	--	--	ll	--	lm	lm	lm	ll	ll	lm	lm	ll	lm
hk4352	LG1	77.08	chr15	7687146	<hkxhk>	{00}	kk	hk	kk	hk	kk	hk	hk	hh	hh	kk	--	kk	hh	hh	kk	hk	hk	kk	kk	--	hk	hk	hk	kk	hh	--	hk	hh	hh	hk	hk	hk	hh	hk	kk	kk	--	hk	hk	hk	hk	hk	kk
np418	LG1	77.09	chr1	6518910	<nnxnp>	{-0}	--	np	nn	np	np	--	nn	np	nn	--	nn	nn	nn	--	--	nn	np	nn	np	np	np	nn	nn	np	nn	nn	nn	np	nn	nn	nn	nn	np	np	--	np	--	np	np	np	--	np	np
lm1416	LG1	77.34	chr1	13632007	<lmxll>	{0-}	lm	ll	--	ll	lm	lm	lm	--	ll	lm	lm	lm	ll	--	lm	lm	--	lm	lm	lm	--	lm	lm	lm	ll	lm	lm	ll	ll	ll	lm	lm	ll	ll	lm	lm	lm	ll	lm	lm	lm	ll	lm
lm1417	LG1	77.4	chr1	13631973	<lmxll>	{0-}	lm	ll	--	ll	lm	lm	lm	--	ll	lm	lm	lm	ll	--	lm	lm	ll	lm	lm	lm	--	lm	lm	lm	ll	lm	lm	ll	ll	ll	lm	lm	ll	ll	lm	lm	lm	ll	lm	lm	lm	ll	lm
np6085	LG1	77.59	chr1	2676452	<nnxnp>	{-0}	--	nn	nn	np	np	nn	nn	np	nn	nn	nn	nn	nn	nn	nn	nn	nn	--	np	--	np	nn	nn	np	--	nn	np	--	nn	nn	nn	nn	nn	nn	--	np	nn	np	np	nn	nn	np	np
lm2946	LG1	77.81	chr1	13999383	<lmxll>	{0-}	lm	ll	lm	ll	lm	lm	lm	ll	ll	lm	lm	ll	ll	--	ll	lm	ll	lm	lm	lm	--	ll	--	lm	ll	lm	lm	--	ll	ll	--	--	ll	--	--	lm	--	--	ll	lm	--	ll	lm
np3811	LG1	77.91	chr6	18854752	<nnxnp>	{-0}	np	nn	nn	nn	--	nn	nn	np	nn	--	nn	nn	nn	nn	nn	nn	--	nn	np	np	--	nn	nn	np	nn	nn	nn	--	nn	nn	nn	nn	--	np	np	np	--	np	np	np	nn	np	np
lm2945	LG1	78.09	chr1	13999445	<lmxll>	{0-}	lm	ll	lm	ll	lm	--	lm	ll	ll	lm	lm	ll	ll	--	ll	lm	ll	lm	lm	lm	--	ll	lm	lm	ll	--	lm	lm	ll	ll	lm	ll	ll	--	--	lm	--	--	lm	lm	--	ll	lm
lm2943	LG1	78.55	chr1	13999557	<lmxll>	{0-}	lm	ll	--	ll	lm	lm	lm	ll	ll	lm	lm	lm	ll	ll	lm	lm	ll	lm	lm	lm	--	lm	lm	lm	ll	--	lm	lm	ll	ll	lm	lm	ll	ll	lm	lm	--	--	lm	lm	lm	ll	lm
lm2944	LG1	78.59	chr1	13999530	<lmxll>	{0-}	lm	ll	--	ll	lm	lm	lm	ll	ll	lm	lm	lm	ll	ll	lm	lm	ll	lm	lm	lm	--	lm	lm	lm	ll	lm	lm	lm	ll	ll	lm	lm	ll	ll	lm	lm	--	--	lm	lm	lm	ll	lm
lm2942	LG1	78.61	chr1	13999576	<lmxll>	{0-}	lm	ll	--	ll	lm	lm	lm	ll	ll	lm	lm	lm	ll	ll	lm	lm	ll	lm	lm	lm	--	lm	lm	lm	ll	--	lm	lm	ll	ll	lm	lm	ll	ll	--	lm	--	--	lm	lm	lm	ll	lm
np4744	LG1	78.73	unanchored	3796417	<nnxnp>	{-0}	np	np	nn	np	np	np	np	np	np	nn	--	nn	np	--	np	nn	np	np	np	np	np	--	nn	np	nn	--	np	np	np	nn	nn	--	np	np	np	np	np	np	np	np	np	np	np
lm56	LG1	79.32	chr1	13784811	<lmxll>	{0-}	lm	lm	lm	--	lm	lm	lm	--	ll	--	lm	lm	ll	ll	lm	lm	ll	lm	lm	lm	lm	lm	lm	lm	--	--	lm	ll	--	ll	lm	--	ll	lm	lm	lm	--	ll	lm	lm	lm	ll	lm
np5106	LG1	79.74	chr12	27023751	<nnxnp>	{-1}	np	nn	np	nn	np	--	--	np	np	nn	nn	np	nn	np	np	np	nn	np	--	nn	nn	np	np	--	np	np	np	np	nn	np	np	np	nn	nn	nn	nn	np	nn	np	nn	np	nn	nn
lm2266	LG1	79.77	chr1	13820690	<lmxll>	{0-}	lm	ll	lm	lm	lm	lm	lm	ll	--	--	lm	lm	ll	--	lm	lm	--	lm	lm	lm	--	lm	lm	lm	ll	lm	lm	ll	--	ll	lm	lm	--	ll	--	lm	lm	ll	--	lm	lm	ll	lm
np5107	LG1	79.92	chr12	27023755	<nnxnp>	{-1}	np	nn	np	nn	np	--	--	np	np	nn	nn	np	nn	np	np	np	nn	np	--	nn	nn	np	np	--	np	np	np	np	nn	np	np	np	nn	nn	nn	nn	np	nn	np	nn	np	nn	nn
lm2181	LG1	80.08	chr1	1055800	<lmxll>	{1-}	ll	--	ll	ll	ll	ll	ll	--	ll	ll	ll	ll	lm	ll	ll	ll	ll	ll	ll	lm	ll	ll	ll	ll	ll	ll	lm	ll	lm	lm	ll	ll	ll	--	ll	lm	--	ll	ll	ll	ll	ll	ll
lm3374	LG1	80.69	chr1	13667508	<lmxll>	{0-}	lm	--	--	lm	lm	lm	lm	--	ll	lm	lm	lm	ll	ll	lm	lm	ll	lm	lm	lm	--	--	--	lm	ll	--	lm	ll	ll	ll	lm	--	ll	ll	lm	lm	--	ll	lm	lm	lm	ll	lm
hk4312	LG1	80.75	chr1	9297478	<hkxhk>	{00}	hk	--	hh	hk	hk	--	hk	hk	hk	--	hk	--	hk	hk	hh	--	hk	hh	hh	hk	hk	hk	hh	hk	hk	hh	hk	hk	hk	hh	hh	--	--	hk	--	hk	hk	hk	--	hk	hk	hk	hk
hk364	LG1	81.17	chr15	30055031	<hkxhk>	{00}	hk	hk	hh	hk	hk	--	hk	--	hk	hh	hk	hh	hk	hk	hh	hh	hk	hh	hk	hk	hk	hh	hh	hk	hk	hh	hk	--	hk	hk	hh	hk	hk	hk	hk	hk	hk	hk	--	hk	--	hk	hk
lm2268	LG1	81.39	chr1	13824648	<lmxll>	{0-}	lm	ll	lm	ll	lm	lm	lm	ll	ll	--	lm	lm	--	ll	lm	lm	ll	lm	lm	lm	--	--	lm	lm	ll	lm	lm	--	lm	--	lm	lm	ll	--	lm	lm	--	--	lm	lm	lm	ll	lm
lm2269	LG1	81.72	chr1	13824690	<lmxll>	{0-}	lm	ll	lm	ll	lm	lm	lm	lm	ll	--	lm	lm	ll	ll	lm	lm	ll	lm	lm	lm	--	lm	lm	lm	ll	lm	lm	--	lm	--	lm	lm	ll	--	lm	lm	--	--	lm	lm	lm	ll	lm
lm5107	LG1	81.89	chr15	7687184	<lmxll>	{0-}	lm	ll	--	lm	lm	lm	--	ll	ll	--	lm	--	ll	ll	lm	lm	--	lm	lm	lm	lm	lm	lm	lm	ll	--	lm	ll	ll	ll	lm	lm	ll	--	lm	lm	--	ll	lm	lm	lm	ll	lm
lm2267	LG1	82.27	chr1	13824282	<lmxll>	{0-}	lm	ll	lm	lm	lm	lm	lm	ll	ll	lm	--	lm	--	ll	lm	lm	ll	lm	lm	lm	--	lm	lm	lm	ll	lm	lm	ll	ll	ll	lm	lm	--	ll	--	lm	lm	ll	--	lm	lm	ll	lm
lm2941	LG1	82.96	chr1	14009524	<lmxll>	{0-}	--	ll	--	ll	lm	--	lm	ll	ll	lm	lm	lm	ll	ll	lm	lm	ll	lm	lm	lm	--	lm	lm	lm	ll	--	lm	ll	ll	ll	lm	lm	lm	ll	lm	lm	--	ll	lm	lm	lm	ll	lm
lm1830	LG1	83.15	chr1	14178561	<lmxll>	{0-}	lm	ll	lm	ll	lm	--	lm	ll	lm	lm	lm	ll	--	ll	ll	lm	ll	lm	lm	lm	--	lm	lm	lm	lm	lm	lm	ll	ll	ll	--	ll	ll	--	lm	lm	lm	ll	lm	lm	lm	ll	lm
lm6231	LG1	83.51	chr1	15006581	<lmxll>	{0-}	lm	ll	lm	--	lm	lm	lm	ll	ll	--	--	ll	--	ll	ll	lm	--	lm	lm	lm	--	--	lm	lm	--	lm	lm	ll	ll	ll	--	ll	ll	--	lm	lm	--	ll	lm	lm	--	ll	lm
lm1732	LG1	84.02	chr1	14692413	<lmxll>	{0-}	lm	ll	lm	lm	lm	--	lm	lm	ll	--	--	ll	ll	ll	ll	lm	ll	lm	lm	lm	--	ll	lm	lm	ll	lm	lm	ll	ll	ll	lm	ll	ll	--	ll	lm	lm	ll	--	lm	lm	ll	lm
lm5351	LG1	84.59	unanchored	108778736	<lmxll>	{1-}	ll	lm	ll	ll	ll	ll	ll	ll	ll	ll	ll	ll	--	lm	ll	ll	ll	ll	ll	ll	--	lm	ll	ll	--	ll	lm	ll	lm	ll	ll	ll	--	lm	ll	lm	--	ll	--	lm	lm	lm	ll
hk3610	LG1	84.91	chr14	7031196	<hkxhk>	{10}	hk	hk	hh	hk	hk	--	hh	hk	hk	hh	--	--	hk	hk	hk	--	hk	hh	hk	hk	hk	hk	--	--	hk	hh	hk	hk	hk	hk	hh	hk	hk	hk	hh	hk	hk	hk	hk	hh	hk	hk	hk
lm1733	LG1	85.04	chr1	14700968	<lmxll>	{0-}	lm	--	lm	--	lm	--	lm	--	ll	lm	lm	--	--	ll	ll	lm	--	lm	lm	lm	ll	ll	lm	lm	ll	lm	lm	--	--	ll	lm	--	ll	--	lm	lm	--	ll	lm	lm	--	ll	lm
lm6230	LG1	85.92	chr1	15006594	<lmxll>	{0-}	lm	lm	lm	lm	lm	lm	lm	ll	ll	lm	lm	ll	ll	ll	ll	lm	--	lm	lm	lm	--	ll	lm	lm	ll	lm	lm	ll	ll	ll	--	ll	ll	--	lm	lm	--	--	lm	lm	lm	ll	lm
lm6232	LG1	85.95	chr1	15006574	<lmxll>	{0-}	lm	lm	lm	lm	lm	lm	lm	ll	ll	lm	lm	ll	ll	ll	ll	lm	--	lm	lm	lm	--	ll	lm	lm	ll	lm	lm	ll	ll	ll	--	ll	ll	--	lm	lm	--	--	lm	lm	lm	ll	lm
lm385	LG1	86.61	chr11	13974575	<lmxll>	{1-}	ll	lm	ll	ll	--	--	ll	--	lm	ll	ll	ll	ll	lm	ll	ll	ll	ll	ll	ll	--	lm	ll	ll	--	ll	ll	--	lm	lm	ll	lm	ll	lm	ll	ll	ll	lm	ll	ll	ll	lm	ll
lm3556	LG1	87.6	chr13	4151740	<lmxll>	{0-}	lm	ll	lm	lm	lm	lm	lm	ll	ll	lm	lm	ll	--	ll	ll	lm	ll	lm	lm	lm	ll	ll	lm	lm	ll	lm	lm	ll	ll	ll	--	ll	ll	ll	lm	lm	--	--	lm	lm	lm	ll	lm
lm3554	LG1	87.75	chr13	4151801	<lmxll>	{0-}	lm	ll	lm	lm	lm	lm	lm	--	ll	lm	lm	ll	--	ll	ll	lm	ll	lm	lm	--	ll	ll	lm	lm	ll	lm	lm	ll	ll	ll	--	ll	ll	ll	lm	lm	--	--	lm	lm	--	ll	lm
lm3555	LG1	87.9	chr13	4151753	<lmxll>	{0-}	lm	ll	lm	lm	lm	lm	lm	ll	ll	lm	lm	ll	--	ll	ll	lm	ll	lm	lm	lm	ll	ll	lm	lm	ll	lm	lm	ll	ll	ll	--	ll	ll	ll	lm	lm	--	--	lm	lm	--	ll	lm
lm6325	LG1	89.12	chr12	5952291	<lmxll>	{0-}	lm	--	lm	ll	lm	lm	lm	ll	ll	lm	--	ll	--	ll	ll	lm	ll	lm	lm	lm	--	ll	ll	lm	ll	ll	lm	ll	ll	ll	ll	ll	ll	--	--	lm	--	ll	--	lm	lm	ll	--
lm118	LG1	90.03	chr14	2758688	<lmxll>	{0-}	ll	--	lm	lm	lm	ll	lm	ll	lm	ll	lm	ll	lm	ll	ll	lm	ll	lm	lm	lm	--	ll	lm	lm	ll	lm	lm	ll	ll	ll	lm	ll	ll	ll	--	lm	--	ll	lm	lm	lm	ll	lm
lm117	LG1	90.12	chr14	2758741	<lmxll>	{0-}	ll	--	lm	lm	lm	--	lm	ll	--	--	lm	ll	--	ll	ll	lm	ll	lm	lm	lm	--	ll	lm	lm	ll	lm	lm	ll	ll	ll	--	ll	ll	ll	--	lm	--	ll	lm	lm	lm	ll	lm
lm805	LG1	91.03	chr1	16813779	<lmxll>	{0-}	ll	ll	lm	lm	lm	--	lm	ll	ll	lm	--	ll	ll	ll	ll	lm	--	lm	lm	lm	--	ll	lm	lm	ll	lm	lm	ll	ll	ll	lm	--	ll	--	lm	lm	lm	ll	lm	ll	lm	ll	lm
lm5225	LG1	91.6	chr1	16932868	<lmxll>	{0-}	ll	ll	lm	--	lm	lm	lm	--	ll	lm	lm	ll	--	ll	ll	lm	--	lm	lm	lm	--	--	lm	lm	--	lm	lm	lm	ll	ll	lm	ll	ll	ll	lm	lm	--	--	lm	--	lm	ll	lm
lm418	LG1	92.37	chr1	16894470	<lmxll>	{0-}	ll	--	lm	lm	lm	--	lm	ll	ll	lm	lm	ll	--	ll	ll	lm	--	lm	lm	lm	--	ll	lm	lm	--	lm	lm	ll	ll	ll	--	lm	ll	ll	lm	lm	--	--	lm	ll	lm	ll	lm
lm419	LG1	92.6	chr1	16894438	<lmxll>	{0-}	ll	--	lm	lm	lm	--	lm	ll	ll	lm	lm	ll	lm	ll	ll	lm	ll	lm	lm	lm	--	ll	lm	lm	--	lm	lm	ll	ll	ll	--	lm	ll	ll	lm	lm	--	ll	lm	ll	lm	ll	lm
lm2940	LG1	93.18	chr1	17078798	<lmxll>	{0-}	ll	ll	lm	lm	lm	--	lm	ll	ll	lm	lm	ll	ll	ll	ll	lm	--	lm	lm	lm	--	ll	lm	lm	ll	lm	lm	--	ll	--	lm	--	ll	--	lm	lm	lm	ll	lm	lm	lm	ll	lm
lm300	LG1	93.78	chr14	2355318	<lmxll>	{1-}	ll	lm	ll	ll	ll	--	ll	--	lm	ll	--	ll	--	lm	ll	ll	ll	ll	ll	ll	--	lm	--	ll	lm	ll	ll	lm	lm	lm	ll	lm	lm	ll	ll	--	--	lm	ll	lm	--	lm	ll
lm299	LG1	93.87	chr14	2355319	<lmxll>	{1-}	ll	lm	ll	ll	ll	--	ll	--	lm	ll	--	ll	--	lm	ll	ll	ll	ll	ll	ll	--	lm	--	ll	lm	ll	ll	lm	lm	lm	ll	lm	lm	ll	ll	--	--	lm	ll	lm	--	lm	ll
lm3911	LG1	94.68	chr1	16609247	<lmxll>	{1-}	lm	lm	ll	ll	ll	--	ll	lm	lm	ll	ll	ll	lm	lm	--	ll	--	ll	ll	ll	lm	lm	lm	ll	lm	--	ll	lm	lm	lm	ll	lm	lm	lm	ll	ll	--	lm	ll	lm	ll	lm	ll
lm3910	LG1	95.71	chr1	16609225	<lmxll>	{0-}	--	ll	lm	lm	lm	--	lm	ll	ll	lm	lm	ll	ll	ll	ll	--	--	lm	lm	lm	ll	ll	lm	lm	ll	--	lm	ll	ll	ll	lm	ll	ll	lm	lm	lm	--	ll	--	ll	lm	ll	lm
lm221	LG1	96.21	chr1	16441994	<lmxll>	{0-}	--	ll	lm	lm	lm	--	lm	--	ll	lm	lm	ll	ll	lm	ll	lm	ll	lm	lm	lm	--	ll	lm	lm	--	lm	lm	ll	--	lm	--	--	ll	ll	--	lm	lm	ll	lm	ll	lm	ll	lm
lm660	LG1	97.07	chr9	33481951	<lmxll>	{0-}	ll	ll	lm	lm	lm	--	lm	lm	ll	lm	lm	lm	ll	lm	lm	lm	ll	lm	lm	lm	ll	lm	lm	lm	ll	--	lm	ll	ll	ll	lm	ll	ll	ll	lm	lm	lm	ll	lm	--	lm	ll	lm
lm222	LG1	98.19	chr1	16430263	<lmxll>	{0-}	ll	ll	lm	ll	lm	ll	lm	ll	ll	--	lm	ll	ll	lm	ll	--	ll	lm	--	lm	--	ll	--	lm	ll	--	lm	ll	ll	ll	lm	ll	ll	--	lm	lm	--	ll	ll	ll	--	ll	lm
hk983	LG1	98.65	chr1	21279491	<hkxhk>	{10}	kk	kk	hk	hk	hk	--	hk	--	hk	hk	hk	hk	hk	hk	hk	hk	hk	--	hk	hk	--	--	hk	hk	hk	hk	hh	hk	hk	kk	hk	hk	hk	--	hk	hk	hk	hk	hk	hk	hh	hk	hk
lm3461	LG1	99.31	chr1	18619740	<lmxll>	{0-}	ll	ll	--	lm	lm	lm	lm	ll	lm	lm	lm	ll	ll	lm	--	lm	--	lm	lm	lm	--	ll	lm	lm	ll	lm	lm	ll	ll	ll	lm	--	ll	lm	lm	lm	--	ll	lm	ll	lm	ll	lm
np5984	LG1	100.11	chr13	30298117	<nnxnp>	{-0}	--	--	nn	--	np	--	--	np	nn	np	nn	nn	nn	nn	nn	nn	np	nn	np	np	nn	nn	nn	np	nn	--	nn	nn	nn	nn	nn	nn	nn	--	np	np	--	--	np	nn	nn	np	--
lm5829	LG1	100.27	chr1	29149456	<lmxll>	{0-}	ll	ll	lm	lm	lm	lm	lm	ll	ll	lm	lm	lm	ll	lm	lm	lm	--	lm	lm	lm	--	lm	lm	lm	ll	--	lm	--	ll	ll	lm	ll	ll	lm	lm	lm	--	ll	lm	lm	lm	ll	lm
lm1715	LG1	101.06	chr1	29127105	<lmxll>	{0-}	ll	--	lm	lm	lm	--	lm	ll	--	lm	lm	ll	ll	lm	ll	lm	--	lm	lm	lm	ll	ll	--	lm	ll	lm	lm	ll	ll	ll	lm	ll	ll	ll	--	lm	--	ll	--	--	lm	ll	lm
lm5390	LG1	101.44	chr1	29034105	<lmxll>	{0-}	ll	ll	lm	lm	lm	--	lm	ll	--	--	lm	ll	ll	lm	ll	lm	ll	lm	lm	lm	--	--	lm	lm	--	lm	lm	--	ll	--	lm	ll	--	--	lm	lm	--	--	--	ll	lm	ll	lm
hk984	LG1	101.61	chr1	21279476	<hkxhk>	{10}	hk	hk	hk	hk	hk	--	hk	--	hk	hk	hk	hk	hk	hk	hk	hh	hk	hh	hk	hk	--	--	hh	hk	hk	hk	hh	hk	hk	kk	hh	hk	hk	hk	--	hh	hk	hk	hh	hk	hh	hk	hk
lm1435	LG1	102.12	chr1	20943638	<lmxll>	{0-}	ll	ll	lm	lm	lm	lm	lm	--	--	--	lm	ll	ll	lm	ll	lm	ll	lm	lm	lm	--	ll	lm	lm	lm	--	lm	ll	ll	ll	lm	ll	ll	--	lm	lm	--	ll	lm	--	lm	ll	lm
lm1436	LG1	102.13	chr1	20943635	<lmxll>	{0-}	ll	ll	lm	lm	lm	lm	lm	--	--	--	lm	ll	ll	lm	ll	lm	ll	lm	lm	lm	--	ll	lm	lm	lm	--	lm	ll	ll	ll	lm	ll	ll	--	lm	lm	--	ll	lm	--	lm	ll	lm
lm111	LG1	102.78	chr14	23727974	<lmxll>	{0-}	--	ll	lm	lm	lm	--	lm	--	ll	lm	--	ll	ll	lm	ll	lm	--	lm	lm	lm	ll	ll	--	lm	--	--	lm	ll	--	ll	lm	--	ll	lm	--	lm	lm	ll	lm	ll	lm	ll	lm
lm2934	LG1	103.18	chr14	23597063	<lmxll>	{0-}	ll	ll	lm	lm	lm	lm	lm	ll	ll	lm	lm	ll	ll	lm	ll	lm	ll	lm	lm	lm	--	--	lm	lm	ll	ll	lm	--	--	ll	lm	ll	ll	ll	lm	lm	lm	--	lm	ll	lm	ll	lm
np2349	LG1	103.27	chr10	20266648	<nnxnp>	{-0}	np	nn	nn	--	nn	nn	nn	np	nn	nn	nn	nn	--	nn	nn	nn	np	nn	nn	np	np	nn	nn	np	nn	nn	np	--	nn	nn	nn	--	nn	np	np	np	--	nn	np	nn	np	--	np
lm2022	LG1	103.5	chr14	23719829	<lmxll>	{0-}	ll	ll	lm	lm	lm	lm	lm	ll	ll	lm	lm	ll	--	lm	ll	lm	ll	--	lm	lm	--	ll	lm	lm	--	ll	lm	ll	ll	ll	lm	--	ll	ll	lm	lm	--	ll	lm	--	--	ll	lm
lm2052	LG1	103.94	chr14	23620759	<lmxll>	{0-}	ll	ll	lm	lm	lm	lm	lm	ll	ll	lm	lm	lm	ll	lm	lm	lm	--	lm	lm	lm	ll	ll	lm	lm	lm	ll	lm	--	ll	lm	lm	--	ll	ll	lm	lm	lm	ll	lm	lm	lm	--	lm
lm5673	LG1	104.53	chr1	20969390	<lmxll>	{0-}	lm	ll	lm	lm	lm	--	lm	ll	ll	lm	lm	lm	lm	lm	lm	lm	--	--	lm	lm	--	lm	lm	lm	--	lm	lm	ll	--	ll	lm	--	ll	lm	lm	lm	--	ll	lm	ll	lm	ll	lm
hk1751	LG1	104.95	chr1	25156578	<hkxhk>	{00}	hk	hk	hk	kk	hk	--	hh	hh	hh	hk	kk	hk	--	kk	hk	hk	hh	kk	hk	kk	hk	hk	kk	kk	hh	--	hk	hh	hh	hk	hk	hh	hh	hk	hk	hk	--	hk	hk	hh	hk	hk	--
np4627	LG1	105.85	unanchored	5399369	<nnxnp>	{-0}	np	np	nn	nn	np	nn	nn	nn	nn	np	nn	nn	nn	nn	nn	np	np	nn	np	--	nn	nn	--	np	nn	nn	np	np	nn	nn	nn	--	nn	np	--	nn	nn	np	np	nn	nn	np	nn
lm5436	LG1	106.34	chr1	21586635	<lmxll>	{0-}	ll	ll	lm	lm	lm	lm	ll	ll	ll	lm	--	--	--	lm	ll	lm	ll	lm	lm	lm	ll	ll	lm	lm	ll	ll	lm	ll	ll	ll	lm	--	ll	--	lm	lm	--	--	lm	ll	lm	ll	lm
lm1077	LG1	106.65	chr1	21287098	<lmxll>	{0-}	ll	--	lm	lm	lm	--	--	ll	ll	--	lm	ll	--	lm	ll	lm	ll	lm	lm	lm	--	--	lm	lm	ll	ll	lm	ll	--	ll	lm	--	--	ll	lm	lm	lm	ll	lm	ll	lm	ll	lm
lm1076	LG1	106.78	chr1	21287166	<lmxll>	{0-}	ll	ll	lm	lm	lm	--	--	ll	ll	lm	lm	ll	lm	lm	ll	lm	ll	lm	lm	lm	--	--	lm	lm	ll	ll	lm	ll	--	ll	lm	--	ll	ll	lm	lm	lm	ll	lm	ll	lm	ll	lm
hk2629	LG1	106.95	chr1	25405296	<hkxhk>	{00}	hk	--	hk	kk	kk	--	--	hh	hh	hk	kk	hk	hh	kk	hk	hk	hh	kk	hk	kk	hk	hk	--	kk	hh	hk	kk	hk	hh	hk	hk	--	hh	--	--	hk	--	hh	hk	hh	hk	hk	kk
np1502	LG1	107.52	chr15	28670121	<nnxnp>	{-1}	--	nn	nn	nn	nn	--	np	np	np	nn	nn	np	np	nn	np	np	np	np	np	--	--	np	nn	nn	np	np	np	np	--	nn	np	--	np	np	np	np	np	np	np	np	np	--	nn
lm377	LG1	107.84	chr1	21789078	<lmxll>	{0-}	--	ll	lm	lm	lm	--	lm	--	ll	lm	--	ll	ll	lm	ll	lm	ll	lm	lm	lm	--	ll	lm	lm	ll	ll	lm	--	ll	ll	lm	--	ll	--	lm	lm	--	ll	lm	ll	lm	ll	lm
hk344	LG1	108.18	chr1	21789299	<hkxhk>	{10}	kk	kk	hk	hk	hk	--	hk	hk	hk	hk	hk	hk	hk	hk	hk	--	hk	hh	hk	hk	hk	hk	hk	hk	hk	hk	hh	hk	hk	hk	hh	hk	hk	hk	hh	--	hk	hk	hh	hk	--	kk	hk
lm1678	LG1	108.56	chr1	21147608	<lmxll>	{0-}	lm	ll	lm	lm	lm	lm	lm	ll	--	lm	lm	--	ll	lm	ll	lm	--	lm	lm	lm	ll	ll	--	lm	--	ll	lm	ll	ll	ll	--	lm	ll	ll	lm	lm	--	ll	lm	ll	lm	ll	lm
hk2776	LG1	109.19	chr1	24157444	<hkxhk>	{00}	hk	hk	kk	kk	kk	hk	hk	--	hh	hk	kk	kk	hh	hk	kk	hk	hh	kk	hk	kk	hk	hk	kk	--	--	--	kk	hh	hk	hk	hk	hk	--	hk	hk	hk	--	hk	hk	hh	hk	hk	kk
np3285	LG1	109.33	unanchored	94015650	<nnxnp>	{-0}	np	np	nn	np	np	nn	np	np	nn	nn	nn	nn	nn	nn	nn	nn	nn	nn	nn	np	nn	--	nn	np	nn	nn	np	nn	nn	--	nn	nn	--	np	np	np	nn	np	nn	nn	nn	np	np
lm596	LG1	110.19	chr1	16755113	<lmxll>	{0-}	ll	ll	lm	--	lm	--	lm	ll	ll	--	lm	ll	ll	ll	ll	lm	lm	lm	lm	lm	--	lm	ll	lm	--	lm	lm	ll	ll	ll	lm	ll	ll	--	ll	lm	--	ll	ll	ll	lm	ll	lm
hk2107	LG1	110.29	chr1	14251232	<hkxhk>	{01}	hh	hh	hk	hk	hk	--	--	--	hk	hk	--	hk	hk	hk	hk	hk	hk	hk	hk	hk	--	hk	hk	hk	hk	hk	hk	hk	hk	--	hk	--	hk	hh	hk	hk	--	hk	hk	hk	hk	hh	hk
lm203	LG1	110.7	chr12	26278464	<lmxll>	{0-}	ll	ll	lm	lm	lm	lm	ll	ll	ll	lm	lm	ll	ll	lm	ll	lm	ll	lm	lm	lm	--	--	lm	lm	ll	--	lm	--	ll	ll	lm	ll	ll	--	lm	lm	lm	ll	lm	ll	lm	ll	lm
np3284	LG1	111.08	unanchored	94015640	<nnxnp>	{-0}	np	--	nn	np	np	nn	np	np	nn	nn	nn	nn	nn	nn	nn	nn	nn	nn	nn	np	nn	--	nn	np	nn	nn	np	nn	nn	nn	nn	nn	nn	--	np	np	nn	np	nn	nn	nn	np	np
hk3591	LG1	111.15	chr1	24375543	<hkxhk>	{00}	--	hk	--	--	hk	hk	hh	hh	hh	hk	kk	kk	hh	--	kk	--	hh	kk	hk	kk	hk	hk	--	kk	--	hk	kk	hh	hk	hk	hk	hk	hk	hk	hk	hk	--	hk	hk	hh	--	hk	kk
lm5965	LG1	111.42	chr1	23806993	<lmxll>	{0-}	ll	ll	lm	lm	lm	--	lm	ll	--	lm	lm	ll	ll	lm	ll	lm	ll	lm	lm	lm	ll	ll	lm	lm	ll	lm	lm	ll	ll	ll	lm	lm	ll	lm	lm	lm	--	ll	lm	lm	lm	ll	lm
np6112	LG1	111.66	chr8	26047158	<nnxnp>	{-0}	np	nn	nn	np	--	--	nn	nn	nn	nn	--	nn	nn	nn	nn	nn	np	nn	np	np	nn	--	nn	--	nn	nn	nn	nn	nn	nn	nn	nn	nn	nn	--	np	--	nn	np	nn	nn	np	nn
lm5964	LG1	111.85	chr1	23806935	<lmxll>	{0-}	ll	ll	lm	lm	lm	--	--	--	--	lm	lm	--	ll	lm	ll	lm	ll	lm	lm	lm	--	ll	lm	lm	ll	--	lm	ll	ll	ll	lm	--	ll	lm	lm	lm	--	--	lm	lm	lm	ll	lm
lm5352	LG1	112.57	chr1	21040814	<lmxll>	{0-}	--	--	--	lm	lm	--	--	--	--	lm	lm	lm	--	lm	lm	lm	ll	lm	lm	lm	--	ll	lm	lm	ll	ll	lm	ll	ll	lm	lm	lm	--	ll	lm	lm	--	ll	lm	lm	ll	ll	lm
lm1503	LG1	113.42	chr1	23724174	<lmxll>	{0-}	ll	ll	--	lm	lm	--	--	ll	ll	--	lm	lm	ll	lm	lm	--	ll	lm	lm	lm	--	ll	lm	lm	ll	ll	lm	ll	ll	ll	lm	lm	lm	--	--	lm	lm	ll	lm	--	ll	ll	lm
hk2001	LG1	114.3	chr6	14903030	<hkxhk>	{00}	hk	kk	kk	kk	kk	hk	--	hh	hh	hk	--	kk	hk	hk	kk	hk	--	hk	hk	kk	hk	hk	--	hk	hh	hk	kk	hh	hh	hk	hh	kk	hh	hk	hk	hk	--	hh	hk	hh	--	hk	kk
np6132	LG1	114.32	unanchored	69607927	<nnxnp>	{-0}	np	np	nn	np	np	--	nn	nn	nn	nn	np	nn	nn	np	--	nn	nn	nn	nn	np	np	nn	np	np	nn	nn	nn	--	nn	nn	nn	--	nn	np	nn	nn	np	nn	nn	nn	nn	np	--
hk948	LG1	114.83	chr6	14871601	<hkxhk>	{00}	hk	kk	kk	kk	kk	--	hh	--	hh	hk	kk	--	hk	kk	kk	hk	hk	kk	hk	kk	--	hk	kk	hk	--	hk	kk	hh	--	hk	hk	--	hh	hk	hk	hk	hk	hk	hk	hh	--	hk	hk
np1493	LG1	114.92	chr1	23724168	<nnxnp>	{-1}	--	nn	nn	nn	nn	--	np	np	np	nn	nn	np	np	--	np	--	np	np	np	nn	--	np	nn	nn	np	np	np	np	np	np	np	np	np	nn	np	np	--	np	np	np	np	nn	nn
hk945	LG1	115.19	chr6	14871575	<hkxhk>	{00}	hk	kk	kk	kk	kk	--	hh	--	hh	hk	kk	--	hk	kk	kk	hk	hk	kk	hk	kk	--	hk	kk	hk	--	hk	kk	hh	--	hk	hk	--	hh	hk	hk	hk	hk	hk	hk	hh	--	hk	hk
hk944	LG1	115.22	chr6	14871553	<hkxhk>	{00}	hk	kk	kk	kk	kk	--	hh	--	hh	hk	kk	--	hk	kk	kk	hk	hk	kk	hk	kk	--	hk	kk	hk	--	hk	kk	hh	hk	hk	hk	--	hh	hk	hk	hk	hk	hk	hk	hh	--	hk	hk
np1758	LG1	115.64	chr1	24000564	<nnxnp>	{-0}	--	np	nn	np	np	--	nn	--	nn	nn	--	nn	nn	np	nn	nn	nn	nn	nn	np	--	--	np	np	--	nn	nn	nn	--	nn	--	--	nn	np	nn	nn	--	nn	nn	--	nn	np	np
lm5477	LG1	116.02	chr1	24248105	<lmxll>	{0-}	--	--	lm	lm	lm	ll	ll	ll	ll	lm	--	ll	ll	lm	lm	ll	ll	lm	lm	lm	--	lm	--	lm	--	lm	lm	ll	ll	lm	lm	ll	ll	ll	--	lm	lm	ll	lm	ll	lm	ll	ll
np1750	LG1	116.04	chr9	6522550	<nnxnp>	{-0}	np	np	nn	np	np	nn	nn	nn	nn	nn	np	nn	nn	np	nn	nn	nn	nn	nn	np	np	nn	np	np	nn	nn	nn	nn	nn	nn	nn	--	nn	np	--	nn	np	nn	nn	nn	nn	np	np
np5769	LG1	116.16	chr1	24322056	<nnxnp>	{-0}	np	np	nn	np	np	--	nn	--	nn	nn	--	nn	nn	--	nn	nn	nn	nn	nn	np	nn	nn	np	np	nn	nn	np	nn	nn	nn	nn	np	--	np	nn	nn	--	nn	nn	nn	nn	np	np
lm5447	LG1	116.4	chr1	25382806	<lmxll>	{0-}	ll	ll	lm	lm	lm	lm	lm	ll	ll	lm	lm	lm	ll	lm	lm	lm	ll	--	lm	lm	ll	lm	lm	lm	lm	lm	lm	ll	ll	lm	lm	ll	ll	--	lm	lm	--	ll	lm	ll	lm	ll	lm
np5682	LG1	117.1	chr1	25382890	<nnxnp>	{-0}	np	np	nn	np	np	--	nn	nn	nn	nn	np	--	nn	np	nn	nn	--	nn	nn	np	np	nn	np	np	nn	--	np	nn	--	nn	nn	nn	nn	np	nn	nn	np	nn	--	nn	nn	np	np
hk943	LG1	117.21	chr6	14871529	<hkxhk>	{00}	hk	hk	hk	--	hk	--	hh	--	hh	hk	--	hk	hk	--	kk	hk	hk	hk	hk	kk	--	hk	kk	hk	--	hk	--	hh	hk	hk	hk	hk	hh	hk	hk	hk	hk	hk	hk	hh	--	hk	hk
lm718	LG1	117.62	chr1	27345778	<lmxll>	{0-}	ll	lm	lm	lm	lm	--	--	--	ll	lm	lm	ll	ll	lm	ll	lm	--	lm	lm	lm	--	ll	lm	ll	ll	ll	lm	ll	ll	ll	lm	ll	ll	--	lm	lm	--	--	lm	ll	lm	ll	lm
np1755	LG1	117.91	chr1	24957498	<nnxnp>	{-0}	np	np	nn	np	np	nn	nn	nn	nn	--	np	nn	--	np	nn	nn	nn	nn	nn	np	np	nn	np	np	nn	--	np	nn	nn	nn	--	nn	--	np	--	--	np	nn	np	nn	nn	np	np
hk2669	LG1	118.14	chr1	25589461	<hkxhk>	{00}	hk	--	kk	kk	hk	--	hh	--	hh	hk	kk	kk	hh	hk	kk	hk	hk	kk	hk	kk	hk	hk	--	hk	hh	hk	kk	--	hk	hk	hk	--	hk	hk	hk	hk	kk	hh	hk	hh	--	hk	kk
lm3068	LG1	119.53	chr1	27639634	<lmxll>	{0-}	ll	lm	lm	lm	lm	lm	ll	ll	ll	lm	--	ll	ll	lm	--	lm	ll	lm	lm	lm	ll	ll	lm	ll	ll	ll	lm	lm	ll	ll	lm	ll	ll	--	lm	lm	--	ll	lm	ll	--	ll	lm
lm3067	LG1	120.35	chr1	27639387	<lmxll>	{0-}	ll	--	lm	lm	lm	--	--	ll	--	lm	lm	--	ll	lm	ll	lm	lm	lm	lm	lm	ll	--	--	ll	ll	ll	lm	lm	ll	ll	lm	ll	ll	ll	lm	lm	lm	ll	lm	lm	lm	ll	lm
lm2785	LG1	122.03	chr1	28162220	<lmxll>	{0-}	ll	lm	lm	lm	lm	lm	--	--	ll	lm	lm	ll	ll	lm	ll	lm	ll	lm	lm	lm	--	ll	lm	ll	--	ll	lm	lm	ll	ll	lm	ll	lm	ll	lm	lm	lm	--	lm	ll	--	lm	lm
lm2786	LG1	122.5	chr1	28162169	<lmxll>	{0-}	ll	lm	lm	lm	lm	lm	--	--	ll	lm	lm	ll	ll	lm	ll	lm	ll	lm	lm	lm	--	ll	lm	ll	--	ll	lm	lm	--	ll	lm	ll	--	ll	lm	lm	lm	--	lm	ll	--	lm	lm
lm51	LG1	124.15	chr1	28888459	<lmxll>	{0-}	ll	lm	lm	lm	lm	--	ll	ll	lm	lm	--	--	ll	lm	ll	lm	ll	lm	lm	lm	--	ll	ll	ll	ll	--	lm	lm	--	lm	lm	--	ll	--	lm	lm	lm	ll	lm	--	ll	lm	lm
lm52	LG1	124.16	chr1	28888478	<lmxll>	{0-}	ll	lm	lm	lm	lm	--	ll	ll	lm	lm	--	--	ll	lm	ll	lm	ll	lm	lm	lm	--	ll	ll	ll	ll	--	lm	lm	--	lm	lm	--	ll	--	lm	lm	lm	ll	lm	--	ll	lm	lm
hk2233	LG1	124.75	chr1	28842887	<hkxhk>	{00}	hk	kk	kk	hk	--	hk	hh	hh	hh	hk	kk	hk	hk	hk	hk	hk	hh	hk	hk	kk	hk	hk	hk	hk	hh	hh	kk	--	hk	hh	hk	hk	hk	hh	hk	hk	hk	hh	hk	hh	hk	--	kk
lm5816	LG1	125.67	chr1	28221837	<lmxll>	{0-}	ll	lm	lm	lm	lm	--	lm	ll	ll	lm	lm	ll	--	lm	ll	lm	ll	lm	lm	lm	--	--	lm	ll	ll	ll	lm	lm	--	ll	lm	ll	ll	lm	ll	lm	lm	--	lm	ll	--	lm	lm
lm5817	LG1	126.77	chr1	28221849	<lmxll>	{0-}	ll	lm	lm	lm	lm	--	lm	ll	ll	lm	lm	ll	--	lm	ll	lm	ll	lm	lm	lm	--	--	lm	ll	ll	ll	lm	lm	--	ll	lm	ll	ll	lm	ll	lm	lm	--	lm	ll	--	lm	lm
lm2198	LG1	127.27	chr1	29387247	<lmxll>	{0-}	ll	--	lm	lm	lm	lm	ll	ll	ll	lm	lm	ll	ll	--	ll	lm	--	lm	lm	ll	--	ll	ll	ll	ll	lm	lm	lm	ll	ll	lm	ll	ll	lm	lm	lm	--	ll	lm	--	--	lm	lm
hk2901	LG1	128.41	chr1	29210206	<hkxhk>	{00}	hk	kk	kk	kk	--	hk	hh	--	hh	hk	kk	hk	--	kk	hk	hk	hh	hk	hk	hk	--	hk	hk	hk	hh	hh	kk	kk	hk	--	kk	hk	hh	--	hk	hk	--	hk	hk	--	hk	--	kk
hk1516	LG1	129.1	chr9	6522591	<hkxhk>	{00}	hk	hk	hh	hk	hk	hh	hh	--	hh	hh	hk	hh	--	hk	hh	hh	hh	hh	hh	hk	hk	hh	hk	hk	hk	hk	hh	--	--	hk	hh	hk	hh	hk	--	hh	hk	hk	hh	hk	hh	hk	hk
np5768	LG1	129.75	chr1	24322033	<nnxnp>	{-0}	np	np	nn	np	np	--	nn	--	nn	nn	np	nn	nn	--	nn	nn	nn	nn	nn	np	nn	nn	np	np	nn	nn	np	nn	nn	nn	nn	np	--	np	nn	nn	--	nn	nn	nn	nn	np	np
hk2232	LG1	130.03	chr1	28842661	<hkxhk>	{00}	--	kk	--	--	kk	--	hh	hh	hh	hk	kk	hk	hk	kk	hk	hk	--	hk	hk	kk	--	hk	hk	hk	hh	hk	kk	kk	--	hh	--	hk	hh	hh	hk	hk	--	hh	hk	hk	--	kk	kk
np1756	LG1	130.46	chr1	24015745	<nnxnp>	{-0}	np	np	nn	np	np	--	nn	nn	nn	nn	np	nn	np	np	nn	nn	nn	nn	nn	np	np	--	np	np	--	--	nn	nn	nn	nn	nn	--	nn	np	nn	nn	np	nn	nn	nn	nn	np	nn
lm2151	LG1	131.47	chr10	27177452	<lmxll>	{0-}	ll	--	lm	--	lm	--	ll	ll	ll	lm	lm	ll	ll	--	ll	ll	ll	lm	ll	lm	ll	ll	lm	lm	ll	ll	lm	ll	ll	ll	lm	ll	ll	ll	ll	ll	lm	ll	lm	ll	lm	ll	lm
np1757	LG1	131.54	chr1	24015724	<nnxnp>	{-0}	np	np	nn	np	np	--	nn	nn	nn	nn	np	nn	np	np	nn	nn	nn	nn	nn	np	np	--	np	np	--	--	nn	nn	nn	nn	nn	--	nn	np	nn	nn	np	nn	nn	nn	nn	np	nn
np4662	LG1	132.33	chr1	25363470	<nnxnp>	{-0}	np	np	--	np	np	--	nn	--	nn	nn	np	nn	np	np	nn	nn	nn	nn	nn	np	np	nn	np	np	nn	nn	np	nn	nn	nn	nn	--	nn	np	np	--	--	nn	nn	nn	nn	np	np
np2574	LG1	134.82	chr6	12813216	<nnxnp>	{-0}	np	np	nn	--	np	--	nn	nn	nn	nn	np	nn	nn	nn	nn	nn	nn	nn	nn	np	--	nn	np	np	nn	nn	np	nn	--	nn	nn	--	nn	nn	nn	nn	--	--	nn	--	--	np	nn
np6409	LG1	135.8	chr12	7154162	<nnxnp>	{-0}	--	nn	nn	np	np	--	nn	nn	nn	--	np	--	nn	--	nn	nn	nn	nn	nn	np	nn	nn	np	np	nn	nn	np	nn	nn	nn	nn	nn	nn	np	nn	nn	--	nn	nn	nn	--	np	nn
lm4921	LG1	136.49	unanchored	120951789	<lmxll>	{0-}	ll	ll	ll	lm	lm	ll	ll	ll	ll	--	lm	ll	ll	lm	ll	ll	ll	lm	lm	lm	ll	ll	ll	ll	ll	ll	--	lm	ll	ll	lm	ll	ll	ll	lm	lm	lm	ll	lm	ll	ll	ll	--
np823	LG1	137.17	chr5	6958333	<nnxnp>	{-0}	nn	--	nn	np	np	nn	nn	nn	nn	nn	np	nn	nn	np	nn	nn	nn	nn	nn	nn	nn	nn	np	np	nn	--	np	nn	nn	nn	nn	nn	nn	np	--	nn	--	nn	nn	nn	nn	np	--
lm5769	LG1	139.05	chr3	30742724	<lmxll>	{1-}	ll	ll	lm	ll	ll	lm	lm	lm	lm	ll	ll	lm	lm	ll	lm	ll	lm	lm	ll	ll	lm	lm	lm	lm	lm	lm	ll	--	lm	lm	--	lm	lm	lm	--	ll	--	lm	ll	--	ll	lm	ll
np2648	LG1	139.41	chr1	27949523	<nnxnp>	{-0}	np	np	nn	np	np	--	nn	nn	nn	--	--	nn	--	np	nn	nn	nn	nn	nn	np	--	nn	np	np	--	nn	np	np	nn	--	--	nn	nn	np	np	np	--	np	nn	nn	--	np	np
lm5770	LG1	139.72	chr3	30742787	<lmxll>	{1-}	ll	ll	lm	ll	ll	lm	ll	lm	ll	ll	ll	lm	lm	ll	lm	ll	lm	lm	ll	ll	lm	lm	lm	lm	lm	lm	ll	--	lm	lm	--	lm	lm	lm	--	ll	ll	lm	--	--	ll	lm	ll
np2649	LG1	139.88	chr1	27949533	<nnxnp>	{-0}	np	np	nn	np	np	--	nn	nn	nn	--	--	nn	--	np	nn	nn	nn	nn	nn	np	--	nn	np	np	--	nn	np	np	nn	--	--	nn	nn	np	np	np	--	--	nn	nn	--	np	np
np2647	LG1	141.03	chr1	27938022	<nnxnp>	{-0}	--	np	nn	np	np	--	nn	nn	nn	nn	np	nn	np	np	nn	nn	--	nn	nn	np	np	nn	np	np	nn	nn	np	np	nn	nn	np	nn	nn	nn	--	nn	--	nn	nn	nn	--	np	np
np2841	LG1	141.68	chr1	28028258	<nnxnp>	{-0}	np	np	nn	np	np	nn	nn	nn	nn	--	np	nn	nn	np	nn	nn	nn	nn	nn	np	--	nn	--	np	nn	nn	np	np	np	nn	np	nn	nn	nn	--	nn	--	nn	nn	nn	--	np	np
np2840	LG1	141.69	chr1	28028278	<nnxnp>	{-0}	--	np	nn	np	np	nn	nn	nn	nn	--	np	nn	nn	np	nn	nn	nn	nn	nn	np	--	nn	--	np	nn	nn	np	np	np	nn	np	nn	nn	nn	--	nn	--	nn	nn	nn	--	np	np
np2838	LG1	141.83	chr1	28028322	<nnxnp>	{-0}	--	np	nn	np	np	nn	nn	nn	nn	--	np	nn	nn	np	nn	nn	nn	nn	nn	np	--	nn	--	np	nn	nn	np	np	np	nn	np	nn	--	nn	--	nn	--	nn	nn	nn	--	np	np
np1096	LG1	142.27	chr1	27889958	<nnxnp>	{-0}	np	np	nn	np	np	--	nn	--	nn	--	--	nn	--	np	nn	nn	nn	nn	nn	np	np	nn	--	np	nn	nn	np	--	np	nn	np	nn	nn	nn	nn	nn	--	nn	nn	nn	nn	np	np
np2646	LG1	142.72	chr1	27922755	<nnxnp>	{-0}	np	np	nn	np	np	--	nn	nn	nn	nn	np	nn	nn	--	nn	nn	nn	--	nn	np	--	nn	np	np	nn	--	np	np	nn	nn	np	nn	nn	nn	nn	nn	--	nn	nn	nn	nn	np	np
np6369	LG1	144.09	chr1	28525510	<nnxnp>	{-0}	np	np	nn	np	np	--	nn	--	nn	nn	np	nn	nn	np	nn	nn	nn	nn	nn	np	--	nn	np	np	nn	nn	np	np	nn	nn	np	--	nn	nn	nn	nn	--	nn	nn	nn	nn	np	np
lm4925	LG1	144.4	unanchored	120951935	<lmxll>	{0-}	ll	ll	ll	lm	lm	ll	ll	ll	ll	ll	lm	ll	ll	lm	ll	ll	ll	lm	lm	lm	--	ll	ll	ll	ll	ll	--	lm	ll	ll	ll	ll	ll	ll	ll	lm	lm	ll	lm	ll	ll	ll	ll
np778	LG1	145.25	chr1	28760453	<nnxnp>	{-0}	np	np	nn	np	np	nn	nn	nn	nn	nn	np	--	nn	np	nn	nn	nn	nn	nn	np	--	nn	np	np	--	nn	np	np	np	nn	np	--	nn	nn	nn	nn	--	--	nn	nn	nn	np	np
np779	LG1	145.29	chr1	28760401	<nnxnp>	{-0}	np	np	nn	np	np	nn	nn	nn	nn	nn	np	np	nn	np	nn	nn	nn	nn	nn	np	--	nn	np	np	--	nn	np	np	np	nn	np	--	nn	nn	nn	nn	nn	--	nn	nn	nn	np	np
np2662	LG1	146.17	chr1	28842672	<nnxnp>	{-0}	nn	np	nn	np	np	--	nn	nn	nn	nn	np	nn	nn	np	nn	nn	--	nn	nn	np	--	nn	np	np	nn	nn	np	np	nn	nn	np	nn	nn	nn	--	nn	--	nn	nn	nn	--	np	np
np54	LG1	147.6	chr1	28934056	<nnxnp>	{-0}	np	np	np	np	np	--	nn	nn	nn	nn	np	nn	np	np	nn	nn	--	nn	nn	np	np	nn	np	np	nn	nn	np	np	nn	nn	np	--	nn	nn	--	nn	np	nn	nn	nn	--	np	np
np55	LG1	147.72	chr1	28934057	<nnxnp>	{-0}	np	np	np	np	np	--	nn	nn	nn	nn	np	nn	np	np	nn	nn	--	nn	nn	np	np	nn	np	np	nn	nn	np	np	nn	nn	np	--	nn	nn	--	nn	np	nn	nn	nn	--	np	np
np53	LG1	148.45	chr1	28931723	<nnxnp>	{-0}	np	np	nn	np	np	--	nn	nn	nn	nn	np	nn	np	np	nn	nn	nn	nn	nn	np	--	nn	np	np	--	nn	np	np	nn	np	np	nn	nn	nn	nn	nn	--	nn	nn	nn	nn	np	np
np52	LG1	148.7	chr1	28931713	<nnxnp>	{-0}	np	np	nn	np	np	--	nn	nn	nn	nn	np	nn	np	np	nn	nn	nn	nn	nn	np	np	nn	np	np	--	nn	np	np	nn	np	np	nn	nn	nn	nn	nn	--	nn	nn	nn	nn	np	np
np564	LG1	150.1	chr1	29185682	<nnxnp>	{-0}	np	np	nn	np	np	--	nn	nn	nn	nn	np	nn	nn	np	nn	nn	nn	nn	nn	np	--	nn	np	np	nn	nn	np	np	--	nn	np	nn	nn	--	--	nn	--	nn	nn	nn	--	np	np
np562	LG1	150.44	chr1	29185621	<nnxnp>	{-0}	np	np	nn	np	np	--	nn	nn	nn	nn	np	nn	nn	np	nn	nn	nn	nn	nn	np	--	nn	np	np	--	nn	np	np	np	nn	np	nn	nn	--	np	nn	--	nn	nn	nn	--	np	np
np561	LG1	151.15	chr1	29179350	<nnxnp>	{-0}	--	np	nn	np	np	--	nn	nn	nn	nn	np	nn	np	np	nn	--	nn	nn	nn	np	np	--	--	np	nn	nn	np	np	nn	nn	np	--	nn	nn	nn	nn	np	nn	nn	nn	np	np	np
np4931	LG1	152.2	chr1	29147232	<nnxnp>	{-0}	np	np	--	np	np	--	nn	nn	nn	nn	np	nn	np	np	nn	nn	nn	nn	nn	np	--	nn	--	np	nn	nn	np	np	nn	nn	np	--	np	nn	np	nn	--	--	nn	--	np	np	np
lm3931	LG1	152.59	unanchored	9771704	<lmxll>	{1-}	ll	ll	lm	ll	ll	ll	ll	--	ll	ll	ll	lm	--	ll	lm	ll	ll	lm	ll	ll	lm	lm	ll	lm	ll	lm	ll	ll	ll	lm	ll	lm	--	--	ll	ll	ll	ll	ll	ll	ll	ll	ll
np4929	LG1	152.62	chr1	29147332	<nnxnp>	{-0}	np	np	nn	np	np	--	nn	nn	nn	nn	np	nn	np	np	nn	nn	nn	nn	nn	np	np	nn	--	np	nn	nn	np	np	nn	nn	np	--	np	nn	np	nn	--	--	nn	--	np	np	np
np4930	LG1	152.64	chr1	29147327	<nnxnp>	{-0}	np	np	nn	np	np	--	nn	nn	nn	nn	np	nn	np	np	nn	nn	nn	nn	nn	np	np	nn	--	np	nn	nn	np	np	nn	nn	np	--	np	nn	np	nn	--	--	nn	--	np	np	np
np6148	LG1	154.02	chr1	29236794	<nnxnp>	{-0}	np	np	nn	--	np	--	nn	nn	nn	nn	np	nn	--	--	nn	nn	--	nn	nn	np	np	nn	--	np	--	--	np	np	nn	nn	--	np	nn	nn	np	nn	--	nn	nn	nn	np	np	np
np2188	LG1	156.89	chr1	29377701	<nnxnp>	{-0}	np	np	nn	np	np	--	--	np	nn	nn	np	nn	nn	np	nn	nn	np	nn	np	np	np	nn	np	np	nn	--	np	np	--	nn	np	--	nn	nn	np	nn	np	--	nn	nn	np	np	np
np777	LG1	162.27	chr1	28760456	<nnxnp>	{-1}	nn	--	np	nn	nn	--	np	np	np	np	nn	np	np	nn	np	np	np	--	np	nn	np	np	nn	nn	np	nn	nn	nn	np	nn	nn	--	np	np	np	np	--	np	np	np	np	nn	--
hk1916	LG10	0	chr12	12661455	<hkxhk>	{11}	hk	hh	hk	--	hk	--	hh	hk	hk	hh	hh	hh	hh	hk	hh	hh	--	--	--	hk	--	hh	hk	hk	hh	hh	hk	--	hk	hh	hk	hh	hh	hh	--	hh	--	hk	--	--	hh	hh	hk
lm3584	LG10	3.12	chr11	24475445	<lmxll>	{1-}	lm	ll	lm	ll	ll	ll	ll	lm	ll	ll	ll	ll	ll	ll	ll	lm	ll	lm	ll	ll	ll	ll	ll	ll	lm	ll	lm	ll	ll	lm	lm	ll	ll	lm	ll	ll	ll	ll	ll	lm	ll	ll	lm
np2483	LG10	3.31	chr5	22010561	<nnxnp>	{-0}	nn	nn	np	nn	nn	nn	nn	--	--	nn	np	nn	nn	np	--	nn	--	--	nn	--	--	np	--	--	nn	np	nn	np	np	nn	nn	nn	nn	nn	np	nn	--	nn	np	nn	--	nn	np
lm1609	LG10	3.65	unanchored	77337159	<lmxll>	{1-}	lm	ll	lm	ll	ll	ll	ll	lm	ll	ll	ll	ll	ll	ll	ll	lm	ll	lm	ll	ll	ll	ll	ll	ll	lm	ll	lm	ll	ll	lm	lm	ll	ll	lm	ll	ll	ll	ll	ll	ll	ll	ll	lm
np2011	LG10	3.67	chr10	12246205	<nnxnp>	{-0}	nn	np	nn	--	nn	nn	nn	nn	np	nn	np	--	nn	nn	nn	nn	--	nn	np	np	--	nn	nn	np	np	nn	nn	np	np	nn	np	nn	nn	nn	np	--	--	np	nn	nn	nn	np	nn
lm2864	LG10	3.76	unanchored	29847416	<lmxll>	{1-}	lm	ll	lm	ll	ll	ll	ll	lm	ll	ll	ll	ll	ll	ll	ll	lm	ll	lm	ll	ll	ll	ll	ll	ll	lm	ll	lm	ll	ll	lm	lm	ll	ll	lm	ll	ll	ll	ll	ll	lm	ll	ll	lm
lm2863	LG10	3.88	unanchored	29847515	<lmxll>	{1-}	lm	ll	lm	ll	ll	ll	ll	lm	ll	ll	ll	ll	ll	ll	ll	lm	ll	lm	ll	ll	ll	ll	ll	ll	lm	ll	lm	ll	ll	lm	lm	ll	ll	lm	ll	ll	ll	ll	ll	lm	ll	ll	lm
lm5123	LG10	4.05	chr3	14100461	<lmxll>	{1-}	lm	ll	lm	ll	ll	ll	ll	lm	ll	ll	ll	ll	ll	ll	ll	lm	ll	lm	ll	ll	ll	ll	ll	ll	lm	ll	lm	ll	ll	lm	lm	ll	ll	lm	ll	ll	ll	ll	ll	ll	ll	ll	lm
lm6132	LG10	4.28	chr12	26399254	<lmxll>	{1-}	lm	ll	lm	ll	ll	lm	ll	lm	ll	ll	ll	ll	ll	ll	ll	lm	ll	lm	ll	ll	ll	ll	ll	ll	lm	ll	lm	lm	ll	lm	lm	ll	ll	lm	ll	ll	ll	ll	ll	lm	ll	ll	lm
lm291	LG10	4.55	unanchored	99149534	<lmxll>	{1-}	lm	ll	lm	ll	ll	lm	ll	lm	ll	ll	ll	ll	ll	ll	ll	lm	ll	lm	ll	ll	ll	ll	ll	ll	lm	ll	lm	lm	ll	lm	lm	ll	ll	lm	ll	ll	ll	ll	ll	lm	ll	ll	lm
hk4765	LG10	4.77	unanchored	15558037	<hkxhk>	{00}	hh	hk	hk	--	hk	--	--	hh	hk	hk	kk	hh	hh	hk	hh	hk	hk	hk	kk	hk	hk	--	hk	--	hk	hh	hh	hk	hk	--	kk	hk	--	hk	hk	hh	hk	hk	--	hk	hk	hk	hk
lm167	LG10	5.24	chr11	29391116	<lmxll>	{1-}	ll	ll	lm	ll	ll	ll	ll	lm	ll	ll	ll	ll	ll	ll	ll	lm	ll	lm	ll	ll	ll	ll	ll	ll	lm	ll	lm	ll	ll	lm	lm	ll	ll	lm	ll	ll	ll	ll	ll	ll	ll	ll	lm
lm164	LG10	5.47	chr11	29391235	<lmxll>	{1-}	ll	ll	lm	ll	ll	ll	ll	lm	ll	ll	ll	ll	ll	ll	ll	lm	ll	lm	ll	ll	ll	ll	ll	ll	lm	ll	lm	ll	ll	lm	lm	ll	ll	lm	ll	ll	ll	ll	ll	ll	ll	ll	lm
lm1237	LG10	5.81	chr10	19747325	<lmxll>	{1-}	ll	ll	lm	ll	ll	ll	ll	lm	ll	ll	ll	ll	ll	ll	ll	lm	ll	lm	ll	ll	ll	ll	ll	ll	lm	ll	lm	ll	ll	ll	lm	ll	ll	ll	ll	ll	ll	ll	ll	ll	ll	ll	lm
lm774	LG10	5.97	chr7	16119419	<lmxll>	{1-}	ll	ll	lm	ll	ll	ll	ll	lm	ll	ll	ll	ll	ll	ll	ll	lm	ll	lm	ll	ll	ll	ll	ll	ll	lm	ll	lm	ll	ll	ll	lm	ll	ll	ll	ll	ll	ll	ll	ll	ll	lm	ll	lm
lm2759	LG10	6.5	unanchored	72083829	<lmxll>	{1-}	lm	ll	lm	ll	ll	lm	ll	lm	ll	ll	ll	ll	ll	ll	ll	lm	ll	lm	ll	ll	ll	ll	ll	ll	lm	ll	lm	lm	ll	lm	lm	ll	ll	lm	ll	ll	ll	ll	ll	lm	ll	ll	lm
np4550	LG10	6.76	chr2	27692502	<nnxnp>	{-0}	np	nn	nn	nn	nn	nn	--	nn	nn	nn	nn	nn	nn	nn	nn	--	nn	nn	--	--	nn	--	np	np	nn	nn	np	--	np	nn	nn	--	--	nn	nn	nn	--	--	np	nn	nn	np	nn
lm775	LG10	7.33	chr7	16119417	<lmxll>	{1-}	ll	ll	lm	ll	ll	ll	ll	lm	ll	ll	ll	ll	ll	ll	ll	lm	ll	lm	ll	lm	ll	ll	ll	ll	lm	ll	lm	ll	ll	ll	lm	ll	ll	ll	ll	ll	ll	ll	ll	ll	lm	ll	lm
np2481	LG10	7.33	chr5	22010685	<nnxnp>	{-0}	nn	nn	np	nn	nn	nn	nn	nn	--	nn	np	nn	nn	--	np	nn	--	np	nn	np	--	np	np	--	nn	np	nn	np	np	nn	nn	nn	nn	nn	np	nn	--	nn	np	nn	--	nn	np
hk3607	LG10	7.59	chr8	7153658	<hkxhk>	{00}	--	hh	--	hh	hk	--	--	hk	hk	hh	hk	hh	hh	hk	hh	hk	--	hk	hk	hk	hh	--	--	hh	hk	--	hk	hk	hk	hh	hk	hk	hh	hk	hh	hh	hk	hk	hk	hh	hk	hh	--
lm2016	LG10	8	chr1	17754702	<lmxll>	{1-}	lm	ll	lm	ll	ll	lm	ll	lm	ll	ll	ll	ll	ll	ll	ll	lm	ll	lm	ll	ll	ll	ll	lm	ll	lm	ll	lm	lm	ll	lm	lm	ll	ll	lm	ll	ll	ll	ll	ll	lm	ll	ll	lm
lm2018	LG10	8.2	chr1	17754732	<lmxll>	{1-}	lm	ll	lm	ll	ll	lm	ll	lm	ll	ll	ll	ll	ll	ll	ll	lm	ll	lm	ll	ll	ll	ll	ll	ll	lm	ll	lm	lm	ll	lm	lm	ll	ll	lm	ll	ll	ll	ll	ll	lm	ll	ll	lm
np2115	LG10	8.68	unanchored	86600125	<nnxnp>	{-0}	--	nn	np	nn	np	nn	nn	--	np	nn	np	nn	--	nn	nn	nn	--	nn	np	np	np	np	nn	np	np	np	np	np	np	nn	--	nn	nn	nn	nn	nn	np	np	nn	nn	np	np	--
lm777	LG10	8.83	chr7	16119385	<lmxll>	{1-}	ll	ll	lm	ll	ll	ll	ll	lm	ll	lm	ll	ll	ll	ll	ll	lm	ll	lm	ll	lm	ll	ll	ll	ll	lm	ll	lm	ll	ll	ll	lm	ll	ll	ll	ll	ll	ll	ll	ll	ll	lm	ll	lm
lm2631	LG10	9.23	unanchored	36577982	<lmxll>	{1-}	lm	ll	lm	ll	lm	lm	ll	lm	ll	ll	lm	ll	ll	ll	ll	lm	ll	lm	ll	ll	ll	ll	lm	ll	lm	ll	lm	lm	ll	lm	lm	ll	ll	lm	ll	ll	ll	ll	ll	lm	ll	ll	lm
lm2019	LG10	9.31	chr1	17754735	<lmxll>	{1-}	lm	ll	lm	ll	lm	lm	ll	lm	ll	ll	lm	ll	ll	ll	ll	lm	ll	lm	ll	ll	ll	ll	lm	ll	lm	ll	lm	lm	ll	lm	lm	ll	ll	lm	ll	ll	ll	ll	ll	lm	ll	ll	lm
lm5159	LG10	10.28	chr15	21854983	<lmxll>	{1-}	ll	ll	lm	ll	ll	ll	ll	lm	ll	lm	ll	ll	ll	ll	ll	lm	ll	lm	ll	lm	ll	ll	ll	ll	lm	ll	lm	ll	ll	ll	lm	ll	ll	ll	ll	ll	ll	ll	ll	ll	lm	ll	lm
hk3606	LG10	10.45	chr8	7153565	<hkxhk>	{00}	hk	hh	hh	hh	hk	hk	hk	hk	hk	--	hk	hh	hh	hk	--	hk	hk	hk	hk	hk	--	hk	hh	hk	--	hh	hk	hk	hk	hh	hk	hk	--	hk	hh	hh	hk	hk	hk	--	hk	hk	hk
np774	LG10	10.68	chr10	14781321	<nnxnp>	{-0}	np	nn	nn	nn	nn	--	nn	np	nn	nn	--	nn	nn	--	nn	nn	--	nn	np	nn	--	nn	np	np	nn	nn	--	np	np	nn	--	nn	np	--	nn	nn	--	nn	np	nn	np	np	np
lm2155	LG10	10.81	chr15	25245886	<lmxll>	{1-}	ll	ll	lm	ll	ll	ll	ll	lm	ll	lm	ll	ll	ll	ll	ll	lm	ll	lm	ll	lm	ll	ll	lm	ll	lm	ll	lm	ll	ll	ll	lm	ll	ll	ll	ll	ll	ll	ll	ll	ll	lm	ll	lm
lm2627	LG10	11.14	unanchored	36578158	<lmxll>	{1-}	lm	ll	lm	ll	lm	lm	ll	lm	ll	ll	lm	ll	ll	lm	ll	lm	ll	lm	ll	ll	ll	ll	lm	ll	lm	ll	lm	lm	ll	lm	lm	ll	ll	lm	ll	ll	ll	ll	ll	lm	ll	ll	lm
np4333	LG10	11.45	chr8	7153574	<nnxnp>	{-0}	np	nn	nn	nn	nn	--	--	np	np	nn	--	nn	nn	np	nn	nn	np	nn	--	np	--	nn	nn	np	nn	nn	np	np	np	nn	np	nn	--	nn	nn	nn	--	np	np	--	np	--	nn
lm4015	LG10	11.74	chr15	12404745	<lmxll>	{1-}	ll	ll	lm	ll	lm	ll	ll	lm	ll	lm	ll	ll	ll	ll	ll	lm	ll	lm	ll	lm	ll	ll	lm	ll	lm	ll	lm	ll	ll	ll	lm	ll	ll	ll	ll	ll	ll	ll	ll	ll	lm	ll	lm
lm1862	LG10	11.94	chr9	2513631	<lmxll>	{1-}	ll	ll	lm	ll	lm	ll	ll	lm	ll	lm	lm	ll	ll	ll	ll	lm	ll	lm	ll	lm	ll	ll	lm	ll	ll	ll	ll	lm	ll	ll	lm	ll	ll	ll	ll	ll	ll	ll	ll	ll	lm	ll	lm
lm4014	LG10	12.14	chr15	12404696	<lmxll>	{1-}	ll	ll	lm	ll	lm	ll	ll	lm	ll	lm	lm	ll	ll	ll	ll	lm	ll	lm	ll	lm	ll	ll	lm	ll	ll	ll	ll	ll	ll	ll	lm	ll	ll	ll	ll	ll	ll	ll	ll	ll	lm	ll	lm
lm2628	LG10	12.52	unanchored	36578144	<lmxll>	{1-}	lm	ll	lm	ll	lm	lm	ll	lm	ll	ll	lm	ll	ll	lm	ll	lm	ll	lm	ll	ll	ll	ll	lm	ll	lm	ll	lm	lm	ll	lm	lm	ll	ll	lm	ll	ll	ll	ll	ll	lm	ll	ll	lm
np2329	LG10	12.76	chr2	4314351	<nnxnp>	{-0}	np	nn	nn	nn	nn	np	nn	np	--	nn	--	nn	nn	np	nn	nn	np	nn	np	--	nn	nn	nn	nn	nn	nn	np	np	np	nn	np	nn	nn	--	np	nn	--	nn	np	nn	nn	np	nn
hk611	LG10	12.82	chr10	350631	<hkxhk>	{10}	hk	hh	hk	--	kk	hk	hk	hk	hk	hk	hh	hh	--	hk	hk	hk	hh	hk	hk	hk	hk	hk	kk	hk	hh	--	hk	hk	hh	--	hk	--	hk	hk	hh	hk	hh	--	hk	hk	--	hh	hk
lm1863	LG10	13.01	chr9	2513807	<lmxll>	{1-}	ll	ll	lm	ll	lm	ll	ll	lm	ll	lm	lm	ll	ll	ll	ll	lm	ll	lm	ll	lm	ll	ll	lm	ll	ll	ll	ll	lm	ll	ll	lm	ll	ll	ll	ll	ll	ll	ll	ll	ll	lm	ll	lm
np2330	LG10	13.08	chr2	4314343	<nnxnp>	{-0}	--	nn	nn	nn	nn	np	nn	np	--	nn	--	nn	nn	np	--	nn	np	nn	np	np	nn	nn	nn	nn	nn	nn	np	--	np	nn	np	nn	nn	np	np	nn	--	nn	np	nn	nn	np	nn
lm2630	LG10	13.34	unanchored	36578062	<lmxll>	{1-}	lm	ll	lm	ll	lm	lm	ll	lm	ll	ll	lm	ll	ll	lm	ll	lm	ll	lm	ll	lm	ll	ll	lm	ll	lm	ll	lm	lm	ll	lm	lm	ll	ll	lm	ll	ll	ll	ll	ll	lm	ll	ll	lm
lm5435	LG10	13.88	chr7	4017447	<lmxll>	{1-}	ll	ll	lm	ll	lm	ll	ll	lm	ll	lm	lm	ll	ll	ll	ll	lm	ll	lm	ll	lm	ll	ll	lm	ll	ll	ll	ll	lm	ll	ll	lm	ll	ll	ll	ll	ll	ll	ll	ll	ll	lm	ll	lm
lm5373	LG10	14.04	chr17	651525	<lmxll>	{0-}	lm	lm	ll	lm	ll	lm	lm	ll	lm	ll	ll	lm	lm	lm	lm	ll	lm	ll	lm	ll	lm	lm	ll	lm	lm	lm	lm	ll	lm	lm	ll	lm	lm	lm	lm	lm	lm	lm	lm	ll	ll	lm	ll
np6493	LG10	14.3	chr15	27300992	<nnxnp>	{-0}	np	nn	nn	nn	nn	--	--	--	np	nn	np	nn	nn	nn	nn	nn	np	nn	--	np	np	nn	nn	nn	nn	nn	np	np	np	--	--	--	nn	nn	nn	--	--	np	np	nn	--	np	nn
hk1438	LG10	15.06	chr15	21765648	<hkxhk>	{00}	hk	hh	kk	hh	hk	--	hk	hk	hk	hh	hk	hh	hh	hk	hh	hh	hk	kk	hk	kk	--	--	--	hk	hk	hh	kk	kk	hk	--	hk	hh	hk	hk	--	hh	hk	hk	hh	hk	hk	hk	kk
lm2629	LG10	15.48	unanchored	36578069	<lmxll>	{1-}	lm	ll	lm	ll	lm	lm	ll	lm	ll	ll	lm	ll	ll	lm	ll	lm	ll	lm	ll	lm	ll	ll	lm	ll	lm	ll	lm	lm	ll	lm	lm	ll	ll	lm	ll	ll	ll	ll	ll	lm	lm	ll	lm
lm549	LG10	16.08	chr14	11426835	<lmxll>	{0-}	lm	lm	lm	lm	ll	lm	lm	ll	lm	ll	ll	lm	lm	ll	lm	ll	lm	lm	lm	ll	lm	ll	ll	lm	ll	ll	ll	ll	lm	ll	ll	lm	lm	ll	lm	lm	lm	lm	lm	ll	ll	lm	ll
lm4165	LG10	16.26	chr14	11562345	<lmxll>	{0-}	lm	lm	lm	lm	ll	lm	lm	ll	lm	ll	ll	lm	lm	ll	lm	ll	lm	lm	lm	ll	lm	ll	ll	lm	lm	ll	ll	ll	lm	ll	ll	lm	lm	ll	lm	lm	lm	lm	lm	ll	ll	lm	ll
lm4721	LG10	16.3	chr12	8219381	<lmxll>	{0-}	lm	lm	lm	lm	ll	lm	lm	ll	lm	ll	ll	lm	lm	ll	lm	ll	lm	lm	lm	ll	lm	ll	ll	lm	lm	ll	ll	ll	lm	ll	ll	ll	lm	ll	lm	lm	lm	lm	lm	ll	ll	lm	ll
lm4166	LG10	16.39	chr14	11562341	<lmxll>	{0-}	lm	lm	lm	lm	ll	lm	lm	ll	lm	ll	ll	lm	lm	ll	lm	ll	lm	lm	lm	ll	lm	ll	ll	lm	ll	ll	ll	ll	lm	ll	ll	lm	lm	ll	lm	lm	lm	lm	lm	ll	ll	lm	ll
lm1914	LG10	16.52	chr14	11342026	<lmxll>	{0-}	lm	lm	lm	lm	ll	lm	lm	ll	lm	ll	ll	lm	lm	ll	lm	ll	lm	lm	lm	ll	lm	ll	ll	lm	ll	ll	ll	ll	lm	ll	ll	lm	lm	ll	lm	lm	lm	lm	lm	ll	ll	lm	ll
lm5372	LG10	17.04	chr17	651530	<lmxll>	{0-}	lm	lm	ll	lm	ll	lm	lm	ll	lm	ll	ll	ll	lm	lm	lm	ll	lm	ll	lm	ll	lm	lm	ll	ll	lm	lm	lm	ll	lm	lm	ll	lm	lm	lm	lm	lm	lm	lm	lm	ll	ll	lm	ll
lm5738	LG10	17.18	unanchored	18546734	<lmxll>	{1-}	lm	ll	lm	ll	lm	lm	ll	lm	ll	ll	lm	ll	ll	lm	ll	lm	ll	lm	ll	lm	ll	ll	lm	ll	lm	ll	lm	lm	ll	lm	lm	ll	ll	lm	ll	ll	ll	ll	ll	lm	lm	ll	lm
lm5686	LG10	17.54	chr15	9734144	<lmxll>	{0-}	lm	lm	ll	lm	ll	lm	lm	ll	lm	ll	ll	ll	lm	lm	ll	ll	lm	ll	lm	ll	lm	lm	ll	ll	lm	lm	lm	ll	lm	lm	ll	lm	lm	lm	lm	lm	lm	lm	lm	ll	ll	lm	ll
lm5685	LG10	17.64	chr15	9734130	<lmxll>	{0-}	lm	lm	ll	lm	ll	lm	lm	ll	lm	ll	ll	ll	lm	lm	ll	ll	lm	ll	lm	ll	lm	lm	ll	ll	lm	lm	lm	ll	lm	lm	ll	lm	lm	lm	lm	lm	lm	lm	lm	ll	ll	lm	ll
np4299	LG10	17.71	chr2	18540809	<nnxnp>	{-0}	np	nn	nn	nn	nn	np	--	np	np	--	--	nn	nn	np	nn	nn	np	nn	--	np	np	nn	nn	np	nn	nn	np	np	--	nn	np	nn	nn	nn	np	nn	--	np	np	np	np	np	nn
np4296	LG10	17.82	chr2	18540789	<nnxnp>	{-0}	np	nn	nn	nn	nn	np	--	np	np	--	--	nn	nn	np	nn	nn	np	nn	--	np	np	nn	nn	np	nn	nn	np	--	--	nn	np	nn	nn	nn	np	nn	--	np	np	np	np	np	nn
np4295	LG10	17.87	chr2	18540772	<nnxnp>	{-0}	np	nn	nn	nn	nn	np	--	np	np	--	--	nn	nn	np	nn	nn	np	nn	--	np	np	nn	nn	np	nn	nn	np	--	--	nn	np	nn	nn	nn	np	nn	--	np	np	np	np	np	nn
lm4390	LG10	18.02	unanchored	70130489	<lmxll>	{1-}	lm	ll	lm	ll	lm	lm	ll	lm	ll	ll	lm	ll	ll	lm	ll	lm	ll	lm	ll	lm	ll	ll	lm	ll	lm	ll	lm	lm	ll	lm	lm	ll	ll	lm	ll	ll	ll	ll	ll	lm	lm	ll	lm
lm4619	LG10	18.16	chr10	9211589	<lmxll>	{0-}	lm	lm	lm	lm	ll	lm	lm	ll	lm	ll	ll	lm	lm	ll	lm	ll	lm	lm	lm	ll	lm	ll	ll	lm	lm	ll	ll	ll	lm	ll	ll	ll	lm	lm	lm	lm	lm	lm	lm	ll	ll	lm	ll
hk4989	LG10	18.47	chr1	29144598	<hkxhk>	{00}	hk	--	hh	hh	hk	hk	hh	hk	hk	--	--	hh	hh	hk	hh	hk	hk	hh	--	hk	hh	hh	hk	hk	--	hk	hk	hk	hk	hk	hh	--	hk	hk	hh	hk	hh	hk	hk	hh	--	hk	hk
lm2193	LG10	18.48	chr6	27082	<lmxll>	{0-}	lm	lm	ll	lm	ll	lm	lm	ll	lm	ll	ll	ll	lm	ll	ll	ll	lm	ll	lm	ll	lm	lm	ll	ll	lm	lm	lm	ll	lm	lm	ll	lm	lm	lm	lm	lm	lm	lm	lm	ll	ll	lm	ll
lm2194	LG10	18.48	chr6	27105	<lmxll>	{0-}	lm	lm	ll	lm	ll	lm	lm	ll	lm	ll	ll	ll	lm	ll	ll	ll	lm	ll	lm	ll	lm	lm	ll	ll	lm	lm	lm	ll	lm	lm	ll	lm	lm	lm	lm	lm	lm	lm	lm	ll	ll	lm	ll
lm2195	LG10	18.48	chr6	27123	<lmxll>	{0-}	lm	lm	ll	lm	ll	lm	lm	ll	lm	ll	ll	ll	lm	ll	ll	ll	lm	ll	lm	ll	lm	lm	ll	ll	lm	lm	lm	ll	lm	lm	ll	lm	lm	lm	lm	lm	lm	lm	lm	ll	ll	lm	ll
lm2196	LG10	18.48	chr6	27124	<lmxll>	{0-}	lm	lm	ll	lm	ll	lm	lm	ll	lm	ll	ll	ll	lm	ll	ll	ll	lm	ll	lm	ll	lm	lm	ll	ll	lm	lm	lm	ll	lm	lm	ll	lm	lm	lm	lm	lm	lm	lm	lm	ll	ll	lm	ll
lm2882	LG10	18.48	chr3	15374770	<lmxll>	{0-}	lm	lm	ll	lm	ll	lm	lm	ll	lm	ll	ll	ll	lm	ll	ll	ll	lm	ll	lm	ll	lm	lm	ll	ll	lm	lm	lm	ll	lm	lm	ll	lm	lm	lm	lm	lm	lm	lm	lm	ll	ll	lm	ll
lm3411	LG10	18.48	chr7	1100990	<lmxll>	{0-}	lm	lm	ll	lm	ll	lm	lm	ll	lm	ll	ll	ll	lm	ll	ll	ll	lm	ll	lm	ll	lm	lm	ll	ll	lm	lm	lm	ll	lm	lm	ll	lm	lm	lm	lm	lm	lm	lm	lm	ll	ll	lm	ll
lm3815	LG10	18.48	chr10	3335979	<lmxll>	{0-}	lm	lm	ll	lm	ll	lm	lm	ll	lm	ll	ll	ll	lm	ll	ll	ll	lm	ll	lm	ll	lm	lm	ll	ll	lm	lm	lm	ll	lm	lm	ll	lm	lm	lm	lm	lm	lm	lm	lm	ll	ll	lm	ll
lm4460	LG10	18.48	chr8	20261785	<lmxll>	{1-}	ll	ll	lm	ll	lm	ll	ll	lm	ll	lm	lm	lm	ll	lm	lm	lm	ll	lm	ll	lm	ll	ll	lm	lm	ll	ll	ll	lm	ll	ll	lm	ll	ll	ll	ll	ll	ll	ll	ll	lm	lm	ll	lm
lm5687	LG10	18.48	chr15	9734179	<lmxll>	{0-}	lm	lm	ll	lm	ll	lm	lm	ll	lm	ll	ll	ll	lm	ll	ll	ll	lm	ll	lm	ll	lm	lm	ll	ll	lm	lm	lm	ll	lm	lm	ll	lm	lm	lm	lm	lm	lm	lm	lm	ll	ll	lm	ll
lm6310	LG10	18.48	chr11	25951884	<lmxll>	{0-}	lm	lm	ll	lm	ll	lm	lm	ll	lm	ll	ll	ll	lm	ll	ll	ll	lm	ll	lm	ll	lm	lm	ll	ll	lm	lm	lm	ll	lm	lm	ll	lm	lm	lm	lm	lm	lm	lm	lm	ll	ll	lm	ll
lm5684	LG10	18.79	chr15	9734122	<lmxll>	{0-}	lm	lm	ll	lm	ll	lm	lm	ll	lm	ll	ll	ll	lm	ll	ll	ll	lm	ll	lm	ll	lm	lm	ll	ll	lm	lm	lm	ll	lm	lm	ll	lm	lm	lm	lm	lm	lm	lm	lm	ll	ll	lm	ll
np4297	LG10	18.99	chr2	18540803	<nnxnp>	{-0}	np	nn	nn	nn	nn	np	--	np	np	--	--	nn	nn	np	nn	nn	np	nn	--	np	np	nn	nn	np	nn	nn	np	--	--	nn	np	nn	nn	nn	np	nn	--	np	np	np	np	np	nn
np1680	LG10	19.48	chr10	161153	<nnxnp>	{-0}	--	np	np	nn	nn	--	nn	--	np	np	np	np	nn	np	np	nn	np	nn	np	np	np	np	--	nn	np	np	nn	np	np	nn	np	nn	nn	nn	np	nn	np	np	nn	nn	np	np	nn
lm4391	LG10	19.68	unanchored	70130498	<lmxll>	{1-}	lm	ll	lm	ll	lm	lm	ll	lm	ll	ll	lm	ll	ll	lm	ll	lm	ll	lm	ll	lm	ll	ll	lm	ll	lm	ll	lm	lm	ll	lm	lm	ll	ll	lm	ll	ll	ll	ll	ll	lm	lm	ll	lm
lm5667	LG10	20.21	chr15	42907826	<lmxll>	{0-}	ll	lm	lm	lm	ll	lm	lm	ll	lm	ll	ll	lm	lm	ll	lm	ll	lm	lm	lm	ll	lm	lm	ll	lm	ll	lm	ll	ll	lm	ll	ll	lm	lm	ll	lm	lm	lm	lm	lm	ll	ll	lm	ll
lm5664	LG10	20.29	chr15	42907693	<lmxll>	{0-}	ll	lm	lm	lm	ll	lm	lm	ll	lm	ll	ll	lm	lm	ll	lm	ll	lm	lm	lm	ll	lm	lm	ll	lm	ll	ll	ll	ll	lm	ll	ll	lm	lm	ll	lm	lm	lm	lm	lm	ll	ll	lm	ll
lm5665	LG10	20.36	chr15	42907701	<lmxll>	{0-}	ll	lm	lm	lm	ll	lm	lm	ll	lm	ll	ll	lm	lm	ll	lm	ll	lm	lm	lm	ll	lm	lm	ll	lm	ll	ll	ll	ll	lm	ll	ll	lm	lm	ll	lm	lm	lm	lm	lm	ll	ll	lm	ll
np1663	LG10	20.47	chr10	12526272	<nnxnp>	{-0}	np	nn	nn	nn	nn	np	nn	np	np	nn	np	nn	nn	np	nn	nn	np	nn	np	np	np	nn	--	np	--	nn	np	--	np	nn	np	nn	nn	--	np	nn	np	np	np	nn	np	np	nn
lm2965	LG10	20.52	chr11	30256563	<lmxll>	{0-}	ll	lm	lm	lm	ll	lm	lm	ll	lm	ll	ll	lm	lm	ll	lm	ll	lm	lm	lm	ll	lm	lm	ll	lm	ll	lm	ll	ll	lm	ll	ll	lm	lm	ll	lm	lm	lm	lm	lm	ll	ll	lm	ll
lm3928	LG10	20.79	unanchored	28419316	<lmxll>	{0-}	ll	lm	lm	lm	ll	lm	lm	ll	lm	ll	ll	lm	lm	ll	lm	ll	lm	lm	lm	ll	lm	lm	ll	lm	ll	lm	ll	ll	lm	ll	ll	lm	lm	ll	lm	lm	lm	ll	lm	ll	ll	lm	ll
lm6013	LG10	21.07	chr17	11647712	<lmxll>	{0-}	ll	lm	lm	lm	ll	ll	lm	ll	lm	lm	ll	lm	lm	ll	lm	lm	lm	lm	lm	ll	lm	lm	ll	lm	ll	lm	ll	ll	lm	ll	ll	lm	lm	ll	ll	lm	lm	ll	lm	lm	ll	lm	ll
lm4291	LG10	21.17	unanchored	98047609	<lmxll>	{0-}	ll	lm	lm	lm	ll	ll	lm	ll	lm	lm	ll	lm	lm	ll	lm	lm	lm	lm	lm	ll	lm	lm	ll	lm	ll	lm	ll	ll	lm	ll	ll	lm	lm	ll	lm	lm	lm	ll	lm	lm	ll	lm	ll
lm3161	LG10	21.28	chr11	29966609	<lmxll>	{0-}	ll	lm	lm	lm	ll	lm	lm	ll	lm	ll	ll	lm	lm	ll	lm	ll	lm	lm	lm	ll	lm	lm	ll	lm	ll	lm	ll	ll	lm	ll	ll	lm	lm	ll	lm	lm	lm	ll	lm	ll	ll	lm	ll
lm1886	LG10	21.44	chr5	30295808	<lmxll>	{0-}	ll	lm	lm	lm	ll	ll	lm	ll	lm	ll	ll	lm	lm	ll	lm	ll	lm	lm	lm	ll	lm	lm	ll	lm	ll	lm	ll	ll	lm	ll	ll	lm	lm	ll	lm	lm	lm	ll	lm	lm	ll	lm	ll
np5180	LG10	21.46	chr15	21871257	<nnxnp>	{-1}	nn	np	np	np	np	--	np	nn	nn	--	np	--	np	nn	--	np	nn	np	nn	nn	np	np	np	nn	np	np	--	nn	nn	np	nn	--	nn	np	--	np	--	nn	nn	np	--	nn	nn
lm417	LG10	21.5	chr3	30293340	<lmxll>	{0-}	ll	lm	lm	lm	ll	ll	lm	ll	lm	ll	ll	lm	lm	ll	lm	ll	lm	lm	lm	ll	lm	lm	ll	lm	ll	lm	ll	ll	lm	ll	ll	lm	lm	ll	lm	lm	lm	ll	lm	lm	ll	lm	ll
lm4292	LG10	21.6	unanchored	98047617	<lmxll>	{0-}	ll	lm	lm	lm	ll	ll	lm	ll	lm	ll	ll	lm	lm	ll	lm	lm	lm	lm	lm	ll	lm	lm	ll	lm	ll	lm	ll	ll	lm	ll	ll	lm	lm	ll	lm	lm	lm	ll	lm	lm	ll	lm	ll
lm3862	LG10	21.67	chr3	26242682	<lmxll>	{0-}	ll	lm	lm	lm	ll	ll	lm	ll	lm	ll	ll	lm	lm	ll	lm	ll	lm	lm	lm	ll	lm	lm	ll	lm	ll	lm	ll	ll	lm	ll	ll	lm	lm	ll	lm	lm	lm	ll	lm	ll	ll	lm	ll
lm2998	LG10	21.84	chr11	30251466	<lmxll>	{0-}	ll	lm	lm	lm	ll	lm	lm	ll	lm	ll	ll	lm	lm	ll	lm	ll	lm	lm	lm	ll	lm	lm	ll	lm	ll	lm	ll	ll	lm	ll	ll	lm	lm	ll	lm	lm	lm	ll	lm	ll	ll	lm	ll
hk2242	LG10	22.12	chr4	1070159	<hkxhk>	{10}	hk	hh	hk	hk	kk	hk	hk	--	hh	kk	--	hh	kk	kk	hh	--	hh	hk	hk	hk	hk	hk	hk	hk	hh	hk	hk	hk	hk	hh	hk	hk	hk	--	hk	hk	hk	--	hk	kk	kk	--	kk
np1661	LG10	22.21	chr10	12526616	<nnxnp>	{-0}	np	nn	nn	nn	nn	np	nn	nn	np	--	--	nn	--	np	nn	nn	np	nn	--	np	np	--	nn	np	nn	nn	np	np	--	nn	np	np	nn	nn	np	nn	np	np	np	nn	np	np	nn
hk2925	LG10	22.32	chr10	7390538	<hkxhk>	{00}	kk	hk	hk	hh	hk	--	--	--	hk	hh	--	hh	hk	hk	hh	hh	hk	hk	hk	kk	--	hk	hk	hk	hk	hh	hk	kk	hk	hk	kk	hk	hk	hk	--	hh	hk	kk	hk	hk	hk	hk	hk
lm1780	LG10	22.57	chr12	8104124	<lmxll>	{1-}	lm	ll	lm	ll	lm	lm	ll	lm	ll	ll	lm	ll	ll	lm	ll	lm	ll	lm	ll	lm	ll	ll	lm	ll	lm	ll	lm	lm	ll	lm	lm	ll	ll	lm	ll	ll	ll	ll	ll	lm	lm	ll	lm
lm1547	LG10	22.76	unanchored	92630368	<lmxll>	{0-}	ll	lm	lm	lm	ll	ll	lm	ll	lm	lm	ll	lm	lm	ll	lm	lm	lm	lm	lm	ll	lm	lm	ll	lm	ll	lm	ll	ll	lm	ll	ll	ll	lm	ll	ll	lm	lm	ll	lm	lm	ll	lm	ll
lm2716	LG10	22.9	chr11	12786686	<lmxll>	{1-}	lm	ll	lm	ll	lm	lm	ll	lm	ll	ll	lm	ll	ll	lm	ll	ll	ll	lm	ll	lm	ll	ll	lm	ll	lm	ll	lm	lm	ll	lm	lm	lm	ll	lm	lm	ll	ll	lm	ll	ll	lm	ll	lm
np6463	LG10	23.02	chr10	15390954	<nnxnp>	{-1}	nn	np	np	np	np	--	np	--	nn	np	nn	--	nn	nn	--	np	nn	np	nn	nn	--	np	--	nn	np	np	nn	np	nn	np	np	--	nn	np	--	np	--	--	nn	np	nn	nn	nn
np6462	LG10	23.16	chr10	15390968	<nnxnp>	{-1}	nn	np	np	np	np	--	np	--	nn	np	nn	--	nn	nn	--	np	nn	np	nn	nn	--	np	--	nn	np	np	nn	np	nn	np	np	--	nn	np	--	np	--	--	nn	np	nn	nn	nn
np6461	LG10	23.26	chr10	15390972	<nnxnp>	{-1}	nn	np	np	np	np	--	np	--	nn	np	nn	--	nn	nn	--	np	nn	np	nn	nn	--	np	--	nn	np	np	nn	np	nn	np	np	--	nn	np	--	np	--	--	nn	np	nn	nn	nn
hk3795	LG10	23.53	chr9	21330915	<hkxhk>	{00}	kk	--	hk	--	hk	--	hk	hk	hk	--	--	hh	hk	hk	hh	hk	hk	hk	hk	kk	hk	--	hk	hk	hk	hh	--	hk	hk	hk	kk	hk	hk	hk	hk	hk	hk	hk	hk	hk	--	hk	hk
lm1673	LG10	23.74	chr10	8008442	<lmxll>	{0-}	lm	lm	ll	lm	ll	lm	lm	ll	lm	ll	ll	ll	lm	ll	ll	ll	lm	ll	lm	ll	lm	lm	ll	ll	lm	lm	lm	ll	lm	lm	ll	ll	lm	lm	lm	lm	lm	lm	lm	ll	ll	lm	ll
lm3859	LG10	23.74	chr10	6093838	<lmxll>	{0-}	lm	lm	ll	lm	ll	lm	lm	ll	lm	ll	ll	ll	lm	ll	ll	ll	lm	ll	lm	ll	lm	lm	ll	ll	lm	lm	lm	ll	lm	lm	ll	ll	lm	lm	lm	lm	lm	lm	lm	ll	ll	lm	ll
lm1149	LG10	23.8	chr10	11188497	<lmxll>	{0-}	lm	lm	ll	lm	ll	lm	lm	ll	lm	ll	ll	ll	lm	ll	ll	ll	lm	ll	lm	ll	lm	lm	ll	ll	lm	lm	lm	ll	lm	lm	ll	ll	lm	lm	lm	lm	lm	lm	lm	ll	ll	lm	ll
lm1907	LG10	23.8	chr10	10335416	<lmxll>	{0-}	lm	lm	ll	lm	ll	lm	lm	ll	lm	ll	ll	ll	lm	ll	ll	ll	lm	ll	lm	ll	lm	lm	ll	ll	lm	lm	lm	ll	lm	lm	ll	ll	lm	lm	lm	lm	lm	lm	lm	ll	ll	lm	ll
lm6198	LG10	23.8	chr13	33658988	<lmxll>	{0-}	lm	lm	ll	lm	ll	lm	lm	ll	lm	ll	ll	ll	lm	ll	ll	ll	lm	ll	lm	ll	lm	lm	ll	ll	lm	lm	lm	ll	lm	lm	ll	ll	lm	lm	lm	lm	lm	lm	lm	ll	ll	lm	ll
lm6199	LG10	23.82	chr13	33659086	<lmxll>	{0-}	lm	lm	ll	lm	ll	lm	lm	ll	lm	ll	ll	ll	lm	ll	ll	ll	lm	ll	lm	ll	lm	lm	ll	ll	lm	lm	lm	ll	lm	lm	ll	ll	lm	lm	lm	lm	lm	lm	lm	ll	ll	lm	ll
np4196	LG10	24.04	chr8	1606339	<nnxnp>	{-0}	--	nn	nn	nn	nn	np	nn	np	np	nn	--	nn	nn	np	nn	--	np	nn	np	np	np	nn	np	np	nn	nn	np	nn	np	--	--	nn	np	nn	np	nn	np	np	np	nn	np	np	np
lm1691	LG10	24.23	chr15	21765613	<lmxll>	{0-}	ll	lm	ll	lm	ll	ll	lm	ll	lm	lm	ll	lm	lm	ll	lm	lm	lm	ll	lm	ll	lm	lm	ll	lm	ll	lm	ll	ll	lm	ll	ll	ll	lm	ll	ll	lm	lm	ll	lm	lm	ll	lm	ll
lm1007	LG10	24.5	chr8	3109868	<lmxll>	{0-}	lm	lm	ll	lm	ll	lm	lm	ll	lm	ll	ll	ll	lm	ll	ll	ll	lm	ll	lm	ll	lm	lm	ll	ll	lm	lm	lm	ll	lm	lm	ll	ll	lm	ll	lm	lm	lm	lm	lm	ll	ll	lm	ll
lm1155	LG10	24.5	chr12	8344337	<lmxll>	{0-}	lm	lm	ll	lm	ll	lm	lm	ll	lm	ll	ll	ll	lm	ll	ll	ll	lm	ll	lm	ll	lm	lm	ll	ll	lm	lm	lm	ll	lm	lm	ll	ll	lm	ll	lm	lm	lm	lm	lm	ll	ll	lm	ll
lm1908	LG10	24.5	chr10	10335394	<lmxll>	{0-}	lm	lm	ll	lm	ll	lm	lm	ll	lm	ll	ll	ll	lm	ll	ll	ll	lm	ll	lm	ll	lm	lm	ll	ll	lm	lm	lm	ll	lm	lm	ll	ll	lm	ll	lm	lm	lm	lm	lm	ll	ll	lm	ll
lm1154	LG10	24.55	chr12	8344270	<lmxll>	{0-}	lm	lm	ll	lm	ll	lm	lm	ll	lm	ll	ll	ll	lm	ll	ll	ll	lm	ll	lm	ll	lm	lm	ll	ll	lm	lm	lm	ll	lm	lm	ll	ll	lm	ll	lm	lm	lm	lm	lm	ll	ll	lm	ll
lm5826	LG10	24.63	chr10	10188831	<lmxll>	{0-}	lm	lm	ll	lm	ll	lm	lm	ll	lm	ll	ll	ll	lm	ll	ll	ll	lm	ll	lm	ll	lm	lm	ll	ll	lm	lm	lm	ll	lm	lm	ll	ll	lm	ll	lm	lm	lm	lm	lm	ll	ll	lm	ll
lm456	LG10	24.9	chr5	20292292	<lmxll>	{1-}	lm	ll	lm	ll	lm	lm	ll	lm	ll	ll	lm	ll	ll	lm	ll	lm	ll	lm	ll	lm	ll	ll	lm	ll	lm	ll	lm	lm	ll	lm	lm	lm	ll	lm	ll	ll	ll	lm	ll	lm	lm	ll	lm
hk5338	LG10	24.97	chr10	1895609	<hkxhk>	{10}	hk	hh	hk	hk	kk	hk	hk	--	hh	kk	hk	hk	hk	kk	hk	kk	hh	kk	hh	hk	--	hh	kk	hk	hh	hh	hh	hk	hk	hk	hk	kk	hk	--	hh	hk	hk	hh	hk	--	kk	hh	kk
lm1244	LG10	25.35	chr10	10710992	<lmxll>	{0-}	lm	lm	ll	lm	ll	lm	lm	ll	lm	ll	ll	ll	lm	ll	ll	ll	lm	ll	lm	ll	lm	lm	ll	lm	lm	lm	lm	ll	lm	lm	ll	ll	lm	ll	lm	lm	lm	lm	lm	ll	ll	lm	ll
lm2241	LG10	25.42	chr8	2344947	<lmxll>	{0-}	lm	lm	ll	lm	ll	lm	lm	ll	lm	ll	ll	ll	lm	ll	ll	ll	lm	ll	lm	ll	lm	lm	ll	lm	lm	lm	lm	ll	lm	lm	ll	ll	lm	ll	lm	lm	lm	lm	lm	ll	ll	lm	ll
lm2925	LG10	25.47	chr8	2312814	<lmxll>	{1-}	ll	ll	lm	ll	lm	ll	ll	lm	ll	lm	lm	lm	ll	lm	lm	lm	ll	lm	ll	lm	ll	ll	lm	ll	ll	ll	ll	lm	ll	ll	lm	lm	ll	lm	ll	ll	ll	ll	ll	lm	lm	ll	lm
lm1243	LG10	25.54	chr10	10711014	<lmxll>	{0-}	lm	lm	ll	lm	ll	lm	lm	ll	lm	ll	ll	ll	lm	ll	ll	ll	lm	ll	lm	ll	lm	lm	ll	lm	lm	lm	lm	ll	lm	lm	ll	ll	lm	ll	lm	lm	lm	lm	lm	ll	ll	lm	ll
hk2227	LG10	25.88	chr10	7299869	<hkxhk>	{00}	hk	hk	--	--	hk	--	--	kk	hk	hh	--	hk	hh	hk	--	hk	hk	hk	hk	kk	hk	hh	hk	hk	--	hh	--	hk	hk	hk	kk	hk	hk	hk	hk	hh	hk	kk	hk	hk	--	hk	hk
lm1690	LG10	25.93	chr15	21765624	<lmxll>	{0-}	ll	lm	ll	lm	ll	ll	lm	ll	lm	lm	ll	lm	lm	ll	lm	lm	lm	ll	lm	ll	lm	lm	ll	lm	ll	lm	ll	ll	lm	ll	ll	ll	lm	ll	ll	lm	lm	ll	lm	lm	ll	lm	ll
lm2350	LG10	26.28	chr10	11134183	<lmxll>	{0-}	lm	lm	ll	lm	ll	lm	lm	ll	lm	ll	ll	ll	lm	ll	ll	ll	lm	ll	lm	ll	lm	lm	ll	lm	lm	lm	lm	ll	lm	lm	ll	ll	lm	ll	lm	lm	lm	lm	lm	ll	ll	lm	ll
lm4033	LG10	26.28	chr10	10997086	<lmxll>	{1-}	ll	ll	lm	ll	lm	ll	ll	lm	ll	lm	lm	lm	ll	lm	lm	lm	ll	lm	ll	lm	ll	ll	lm	ll	ll	ll	ll	lm	ll	ll	lm	lm	ll	lm	ll	ll	ll	ll	ll	lm	lm	ll	lm
lm5750	LG10	26.28	chr8	3527407	<lmxll>	{1-}	ll	ll	lm	ll	lm	ll	ll	lm	ll	lm	lm	lm	ll	lm	lm	lm	ll	lm	ll	lm	ll	ll	lm	ll	ll	ll	ll	lm	ll	ll	lm	lm	ll	lm	ll	ll	ll	ll	ll	lm	lm	ll	lm
lm5751	LG10	26.28	chr8	3527430	<lmxll>	{1-}	ll	ll	lm	ll	lm	ll	ll	lm	ll	lm	lm	lm	ll	lm	lm	lm	ll	lm	ll	lm	ll	ll	lm	ll	ll	ll	ll	lm	ll	ll	lm	lm	ll	lm	ll	ll	ll	ll	ll	lm	lm	ll	lm
lm6377	LG10	26.28	chr12	8918225	<lmxll>	{1-}	ll	ll	lm	ll	lm	ll	ll	lm	ll	lm	lm	lm	ll	lm	lm	lm	ll	lm	ll	lm	ll	ll	lm	ll	ll	ll	ll	lm	ll	ll	lm	lm	ll	lm	ll	ll	ll	ll	ll	lm	lm	ll	lm
lm2837	LG10	26.33	chr8	14003244	<lmxll>	{1-}	ll	ll	lm	ll	lm	ll	ll	lm	ll	lm	lm	lm	ll	lm	lm	lm	ll	lm	ll	lm	ll	ll	lm	ll	ll	ll	ll	lm	ll	ll	lm	lm	ll	lm	ll	ll	ll	ll	ll	lm	lm	ll	lm
lm2304	LG10	26.41	chr15	22718464	<lmxll>	{1-}	ll	ll	lm	ll	lm	ll	ll	lm	ll	lm	lm	ll	ll	lm	lm	lm	ll	lm	ll	lm	ll	ll	lm	ll	ll	ll	ll	lm	ll	ll	lm	lm	ll	lm	ll	ll	ll	ll	ll	lm	lm	ll	lm
lm279	LG10	26.44	chr8	22001802	<lmxll>	{1-}	ll	ll	lm	ll	lm	ll	ll	lm	ll	lm	lm	ll	ll	lm	lm	lm	ll	lm	ll	lm	ll	ll	lm	ll	ll	ll	ll	lm	ll	ll	lm	lm	ll	lm	ll	ll	ll	ll	ll	lm	lm	ll	lm
lm2306	LG10	26.49	chr15	22718449	<lmxll>	{1-}	ll	ll	lm	ll	lm	ll	ll	lm	ll	lm	lm	ll	ll	lm	lm	lm	ll	lm	ll	lm	ll	ll	lm	ll	ll	ll	ll	lm	ll	ll	lm	lm	ll	lm	ll	ll	ll	ll	ll	lm	lm	ll	lm
lm2305	LG10	26.59	chr15	22718456	<lmxll>	{1-}	ll	ll	lm	ll	lm	ll	ll	lm	ll	lm	lm	ll	ll	lm	lm	lm	ll	lm	ll	lm	lm	ll	lm	ll	ll	ll	ll	lm	ll	ll	lm	lm	ll	lm	ll	ll	ll	ll	ll	lm	lm	ll	lm
lm2971	LG10	26.66	chr5	16978619	<lmxll>	{0-}	lm	lm	ll	lm	ll	ll	lm	lm	lm	ll	ll	lm	lm	ll	ll	ll	lm	ll	lm	ll	ll	lm	ll	lm	lm	lm	lm	ll	lm	lm	ll	ll	lm	ll	lm	lm	lm	lm	lm	ll	ll	lm	ll
hk1739	LG10	27.02	chr9	21189001	<hkxhk>	{00}	kk	--	hk	hh	hk	--	hh	--	hk	--	kk	hh	hh	--	hh	hk	hk	hk	hk	--	hk	--	hk	hk	hk	hh	kk	kk	hk	hk	--	hk	hh	--	--	hk	hk	--	hk	hk	hk	hk	hk
hk1580	LG10	27.25	chr9	21201052	<hkxhk>	{00}	kk	hh	hk	hh	hk	kk	hk	kk	hk	hh	kk	hh	--	hk	hh	hk	hk	hk	hk	kk	hk	hh	hk	hk	hk	hh	--	hk	hk	hk	--	hk	--	hk	hk	hk	hk	kk	hk	hk	--	hk	hk
np3701	LG10	27.31	chr9	31796205	<nnxnp>	{-0}	np	nn	nn	--	nn	--	nn	np	np	nn	np	--	nn	--	nn	nn	np	nn	np	np	np	nn	nn	--	nn	nn	np	np	np	nn	np	nn	nn	nn	np	nn	np	np	np	nn	np	np	nn
lm3228	LG10	27.34	unanchored	5913661	<lmxll>	{0-}	ll	lm	ll	lm	ll	ll	lm	ll	lm	lm	ll	lm	lm	ll	lm	ll	lm	ll	lm	ll	lm	lm	ll	lm	ll	lm	ll	ll	lm	ll	ll	ll	lm	ll	lm	lm	lm	ll	lm	ll	ll	lm	ll
lm5568	LG10	27.41	chr6	5816280	<lmxll>	{1-}	lm	ll	lm	ll	lm	lm	ll	lm	ll	ll	lm	ll	ll	lm	ll	lm	ll	lm	ll	lm	ll	ll	lm	ll	lm	ll	lm	lm	ll	lm	lm	lm	ll	lm	ll	ll	ll	lm	ll	lm	lm	ll	lm
hk2069	LG10	27.58	chr10	7494483	<hkxhk>	{00}	kk	hk	hk	hh	hk	--	hh	kk	hk	hh	--	hh	hh	--	hh	hk	hk	hk	hk	kk	hk	hh	hk	hk	kk	hh	hk	kk	hk	hk	kk	hk	hh	hk	hk	hh	hk	kk	hk	hk	hk	hk	hk
hk2068	LG10	27.58	chr10	7494472	<hkxhk>	{00}	kk	hk	hk	hh	hk	--	hh	kk	hk	hh	--	hh	hh	--	hh	hk	hk	hk	hk	kk	hk	hh	hk	hk	kk	hh	hk	kk	hk	hk	kk	hk	hh	hk	hk	hh	hk	kk	hk	hk	hk	hk	hk
lm3229	LG10	27.64	unanchored	5913653	<lmxll>	{0-}	ll	lm	ll	lm	ll	ll	lm	ll	lm	lm	ll	lm	lm	ll	lm	ll	lm	ll	lm	ll	lm	lm	ll	lm	ll	lm	ll	ll	lm	ll	ll	ll	lm	ll	lm	lm	lm	ll	lm	ll	ll	lm	ll
np1664	LG10	27.82	chr10	12526248	<nnxnp>	{-1}	nn	--	np	np	np	nn	np	nn	nn	np	--	np	np	nn	np	np	nn	np	nn	nn	nn	np	--	nn	np	np	nn	nn	nn	np	--	np	np	np	nn	np	nn	nn	np	np	nn	nn	np
lm49	LG10	28.02	chr10	12441176	<lmxll>	{1-}	lm	ll	lm	ll	lm	lm	ll	lm	ll	ll	lm	ll	ll	lm	ll	ll	ll	lm	ll	lm	ll	ll	lm	ll	lm	ll	lm	lm	ll	lm	lm	lm	ll	lm	lm	ll	ll	lm	ll	ll	lm	ll	lm
lm4327	LG10	28.03	chr10	12465696	<lmxll>	{1-}	lm	ll	lm	ll	lm	lm	ll	lm	ll	ll	lm	ll	ll	lm	ll	ll	ll	lm	ll	lm	ll	ll	lm	ll	lm	ll	lm	lm	ll	lm	lm	lm	ll	lm	lm	ll	ll	lm	ll	ll	lm	ll	lm
lm6139	LG10	28.1	chr15	13154048	<lmxll>	{1-}	lm	ll	lm	ll	lm	lm	ll	lm	ll	ll	lm	ll	ll	lm	ll	ll	ll	lm	ll	lm	ll	ll	lm	ll	lm	ll	lm	lm	ll	lm	lm	lm	ll	lm	lm	ll	ll	lm	ll	ll	lm	ll	lm
lm6140	LG10	28.1	chr15	13154043	<lmxll>	{1-}	lm	ll	lm	ll	lm	lm	ll	lm	ll	ll	lm	ll	ll	lm	ll	ll	ll	lm	ll	lm	ll	ll	lm	ll	lm	ll	lm	lm	ll	lm	lm	lm	ll	lm	lm	ll	ll	lm	ll	ll	lm	ll	lm
lm5520	LG10	28.16	chr10	12405063	<lmxll>	{0-}	ll	lm	ll	lm	ll	ll	lm	ll	lm	lm	ll	lm	lm	ll	lm	lm	lm	ll	lm	ll	lm	lm	ll	lm	ll	lm	ll	ll	lm	ll	ll	ll	lm	ll	ll	lm	lm	ll	lm	lm	ll	lm	ll
lm6138	LG10	28.16	chr15	13154074	<lmxll>	{1-}	lm	ll	lm	ll	lm	lm	ll	lm	ll	ll	lm	ll	ll	lm	ll	ll	ll	lm	ll	lm	ll	ll	lm	ll	lm	ll	lm	lm	ll	lm	lm	lm	ll	lm	lm	ll	ll	lm	ll	ll	lm	ll	lm
hk1487	LG10	28.21	chr9	21146427	<hkxhk>	{00}	hk	hh	hk	--	hk	--	hk	kk	hk	--	kk	hh	hh	kk	hh	hk	hk	hk	hk	kk	hk	--	hk	hk	hk	hh	kk	kk	hk	hk	kk	hk	hh	hk	kk	hh	--	kk	hk	hk	--	hk	hk
np6458	LG10	28.43	chr10	15391230	<nnxnp>	{-1}	nn	np	np	np	np	--	np	np	nn	np	nn	--	--	--	--	np	nn	np	--	nn	np	np	nn	nn	--	np	nn	nn	nn	np	np	np	--	--	np	np	--	--	--	np	--	nn	nn
np2578	LG10	28.69	chr10	14604191	<nnxnp>	{-0}	np	nn	nn	nn	nn	np	--	np	np	nn	np	nn	nn	np	nn	nn	np	--	--	np	nn	nn	np	np	nn	nn	np	np	--	--	--	nn	np	nn	--	nn	np	np	np	nn	np	np	nn
lm528	LG10	28.81	chr10	7527235	<lmxll>	{1-}	lm	ll	lm	ll	lm	lm	ll	lm	ll	ll	lm	ll	ll	lm	ll	lm	ll	lm	ll	lm	ll	ll	lm	ll	lm	ll	lm	lm	ll	lm	lm	lm	ll	lm	ll	ll	ll	lm	ll	lm	lm	ll	lm
np4402	LG10	29.28	chr14	14757986	<nnxnp>	{-0}	np	nn	nn	nn	nn	np	nn	np	np	nn	np	nn	nn	np	nn	nn	np	nn	np	np	--	nn	--	np	nn	nn	np	np	np	nn	np	nn	nn	np	np	nn	--	np	np	nn	np	np	nn
np4403	LG10	29.3	chr14	14757957	<nnxnp>	{-0}	np	nn	nn	nn	nn	np	nn	np	np	nn	np	nn	nn	np	nn	nn	np	nn	np	np	--	nn	--	np	nn	nn	np	np	np	nn	np	nn	nn	--	--	nn	--	np	np	nn	np	np	nn
hk1581	LG10	29.61	chr9	21200866	<hkxhk>	{00}	kk	hh	hk	hh	hk	--	hk	kk	hk	hh	--	hh	--	--	hh	hk	hk	hk	hk	kk	hk	hh	hk	hk	--	hh	hk	--	hk	hk	--	hk	hh	hk	hk	hk	--	--	hk	hk	hk	hk	hk
lm1700	LG10	29.65	chr10	12526352	<lmxll>	{1-}	lm	ll	lm	ll	lm	lm	ll	lm	ll	ll	lm	ll	ll	lm	ll	ll	ll	lm	ll	lm	ll	ll	lm	ll	lm	ll	lm	lm	ll	lm	lm	lm	ll	lm	lm	ll	ll	lm	ll	lm	lm	ll	lm
lm2442	LG10	29.65	chr2	34579815	<lmxll>	{1-}	lm	ll	lm	ll	lm	lm	ll	lm	ll	ll	lm	ll	ll	lm	ll	ll	ll	lm	ll	lm	ll	ll	lm	ll	lm	ll	lm	lm	ll	lm	lm	lm	ll	lm	lm	ll	ll	lm	ll	lm	lm	ll	lm
lm2443	LG10	29.66	chr2	34579848	<lmxll>	{1-}	lm	ll	lm	ll	lm	lm	ll	lm	ll	ll	lm	ll	ll	lm	ll	ll	ll	lm	ll	lm	ll	ll	lm	ll	lm	ll	lm	lm	ll	lm	lm	lm	ll	lm	lm	ll	ll	lm	ll	lm	lm	ll	lm
hk1582	LG10	29.75	chr9	21200809	<hkxhk>	{00}	kk	hh	hk	hh	hk	--	hk	kk	hk	hh	--	hh	hk	--	hh	hk	hk	hk	hk	kk	hk	hh	hk	hk	--	hh	hk	--	hk	hk	--	hk	hh	hk	hk	hk	--	--	hk	hk	hk	hk	hk
hk1583	LG10	29.75	chr9	21200793	<hkxhk>	{00}	kk	hh	hk	hh	hk	--	hk	kk	hk	hh	hk	hh	hk	--	hh	hk	hk	hk	hk	kk	hk	hh	hk	hk	--	hh	hk	hk	hk	hk	hk	hk	hh	hk	hk	hk	--	--	hk	hk	hk	hk	hk
lm3544	LG10	29.99	chr9	6151414	<lmxll>	{1-}	lm	ll	lm	ll	lm	lm	ll	lm	ll	ll	lm	lm	ll	lm	lm	lm	ll	lm	ll	lm	ll	ll	lm	ll	lm	ll	lm	lm	ll	lm	lm	lm	ll	lm	ll	ll	ll	lm	ll	lm	lm	ll	lm
lm2010	LG10	30.07	chr2	34410700	<lmxll>	{1-}	lm	ll	lm	ll	lm	lm	ll	lm	ll	ll	lm	ll	ll	lm	ll	lm	ll	lm	ll	lm	ll	ll	lm	ll	lm	ll	lm	lm	ll	lm	lm	lm	ll	lm	ll	ll	ll	lm	ll	lm	lm	ll	lm
lm2908	LG10	30.15	chr10	7379056	<lmxll>	{0-}	ll	lm	ll	lm	ll	ll	lm	ll	lm	lm	ll	ll	lm	ll	ll	ll	lm	ll	lm	ll	lm	lm	ll	lm	ll	lm	ll	ll	lm	ll	ll	ll	lm	ll	lm	lm	lm	ll	lm	ll	ll	lm	ll
lm3254	LG10	30.15	chr3	29724802	<lmxll>	{0-}	ll	lm	ll	lm	ll	ll	lm	ll	lm	lm	ll	ll	lm	ll	ll	ll	lm	ll	lm	ll	lm	lm	ll	lm	ll	lm	ll	ll	lm	ll	ll	ll	lm	ll	lm	lm	lm	ll	lm	ll	ll	lm	ll
lm4175	LG10	30.24	chr2	34346529	<lmxll>	{0-}	ll	lm	ll	lm	ll	ll	lm	ll	lm	lm	ll	lm	lm	ll	ll	ll	lm	ll	lm	ll	lm	lm	ll	lm	ll	lm	ll	ll	lm	ll	ll	ll	lm	ll	lm	lm	lm	ll	lm	ll	ll	lm	ll
lm2696	LG10	30.29	chr3	30021587	<lmxll>	{0-}	ll	lm	ll	lm	ll	ll	lm	ll	lm	lm	ll	ll	lm	ll	ll	ll	lm	ll	lm	ll	lm	lm	ll	lm	ll	lm	ll	ll	lm	ll	ll	ll	lm	ll	lm	lm	lm	ll	lm	ll	ll	lm	ll
np3700	LG10	30.41	chr9	31796148	<nnxnp>	{-0}	np	nn	nn	--	nn	--	nn	np	np	nn	np	--	nn	--	nn	nn	np	nn	np	np	np	nn	nn	--	nn	nn	np	np	np	nn	np	nn	nn	nn	np	nn	np	np	np	nn	np	np	nn
np3694	LG10	30.44	chr9	31796113	<nnxnp>	{-0}	np	nn	nn	--	nn	--	nn	np	np	nn	np	--	nn	--	nn	nn	np	nn	np	np	np	nn	nn	--	nn	nn	np	np	np	nn	np	nn	nn	nn	np	nn	np	np	np	nn	np	np	nn
lm2009	LG10	30.45	chr2	34405857	<lmxll>	{1-}	lm	ll	lm	ll	lm	lm	ll	lm	ll	ll	lm	ll	ll	lm	ll	lm	ll	lm	ll	lm	ll	ll	lm	ll	lm	ll	lm	lm	ll	lm	lm	lm	ll	lm	lm	ll	ll	lm	ll	lm	lm	ll	lm
lm1105	LG10	30.57	chr6	25246003	<lmxll>	{1-}	lm	ll	lm	ll	lm	lm	ll	lm	ll	ll	lm	lm	ll	lm	lm	lm	ll	lm	ll	lm	ll	ll	lm	ll	lm	ll	lm	lm	ll	lm	lm	lm	ll	lm	ll	ll	ll	lm	ll	lm	lm	ll	lm
lm185	LG10	30.57	chr14	14615808	<lmxll>	{1-}	lm	ll	lm	ll	lm	lm	ll	lm	ll	ll	lm	lm	ll	lm	lm	lm	ll	lm	ll	lm	ll	ll	lm	ll	lm	ll	lm	lm	ll	lm	lm	lm	ll	lm	ll	ll	ll	lm	ll	lm	lm	ll	lm
lm4173	LG10	30.57	chr2	34346451	<lmxll>	{1-}	lm	ll	lm	ll	lm	lm	ll	lm	ll	ll	lm	lm	ll	lm	lm	lm	ll	lm	ll	lm	ll	ll	lm	ll	lm	ll	lm	lm	ll	lm	lm	lm	ll	lm	ll	ll	ll	lm	ll	lm	lm	ll	lm
np3693	LG10	30.61	chr9	31796082	<nnxnp>	{-0}	np	nn	nn	--	nn	--	nn	np	np	nn	np	--	nn	--	nn	nn	np	nn	np	np	np	nn	nn	--	nn	nn	np	np	np	nn	np	nn	nn	nn	np	nn	np	np	np	nn	np	np	nn
lm1861	LG10	30.72	chr10	11764647	<lmxll>	{1-}	lm	ll	lm	ll	lm	lm	ll	lm	ll	ll	lm	lm	ll	lm	lm	lm	ll	lm	ll	lm	ll	ll	lm	ll	lm	ll	lm	lm	ll	lm	lm	lm	ll	lm	ll	ll	ll	lm	ll	lm	lm	ll	lm
lm3355	LG10	30.72	chr10	8794931	<lmxll>	{1-}	lm	ll	lm	ll	lm	lm	ll	lm	ll	ll	lm	lm	ll	lm	lm	lm	ll	lm	ll	lm	ll	ll	lm	ll	lm	ll	lm	lm	ll	lm	lm	lm	ll	lm	ll	ll	ll	lm	ll	lm	lm	ll	lm
lm5524	LG10	30.72	chr10	7622480	<lmxll>	{1-}	lm	ll	lm	ll	lm	lm	ll	lm	ll	ll	lm	lm	ll	lm	lm	lm	ll	lm	ll	lm	ll	ll	lm	ll	lm	ll	lm	lm	ll	lm	lm	lm	ll	lm	ll	ll	ll	lm	ll	lm	lm	ll	lm
lm5594	LG10	30.8	chr10	7298551	<lmxll>	{1-}	lm	ll	lm	ll	lm	lm	ll	lm	ll	ll	lm	lm	ll	lm	lm	lm	ll	lm	ll	lm	ll	ll	lm	ll	lm	ll	lm	lm	ll	lm	lm	lm	ll	lm	ll	ll	ll	lm	ll	lm	lm	ll	lm
lm1874	LG10	30.83	chr2	34323765	<lmxll>	{0-}	ll	lm	ll	lm	ll	ll	lm	ll	lm	lm	ll	ll	lm	ll	ll	ll	lm	ll	lm	ll	lm	lm	ll	lm	ll	lm	ll	ll	lm	ll	ll	ll	lm	ll	lm	lm	lm	ll	lm	ll	ll	lm	ll
lm2008	LG10	30.83	chr2	34405796	<lmxll>	{0-}	ll	lm	ll	lm	ll	ll	lm	ll	lm	lm	ll	ll	lm	ll	ll	ll	lm	ll	lm	ll	lm	lm	ll	lm	ll	lm	ll	ll	lm	ll	ll	ll	lm	ll	lm	lm	lm	ll	lm	ll	ll	lm	ll
lm2657	LG10	30.83	unanchored	28527977	<lmxll>	{0-}	ll	lm	ll	lm	ll	ll	lm	ll	lm	lm	ll	ll	lm	ll	ll	ll	lm	ll	lm	ll	lm	lm	ll	lm	ll	lm	ll	ll	lm	ll	ll	ll	lm	ll	lm	lm	lm	ll	lm	ll	ll	lm	ll
lm2818	LG10	30.83	chr13	26681546	<lmxll>	{0-}	ll	lm	ll	lm	ll	ll	lm	ll	lm	lm	ll	ll	lm	ll	ll	ll	lm	ll	lm	ll	lm	lm	ll	lm	ll	lm	ll	ll	lm	ll	ll	ll	lm	ll	lm	lm	lm	ll	lm	ll	ll	lm	ll
lm3156	LG10	30.94	chr11	29960567	<lmxll>	{1-}	lm	ll	lm	ll	lm	lm	ll	lm	ll	ll	lm	lm	ll	lm	lm	lm	ll	lm	ll	lm	ll	ll	lm	ll	lm	ll	lm	lm	ll	lm	lm	lm	ll	lm	ll	ll	ll	lm	ll	lm	lm	ll	lm
lm3698	LG10	30.94	chr7	12072661	<lmxll>	{1-}	lm	ll	lm	ll	lm	lm	ll	lm	ll	ll	lm	lm	ll	lm	lm	lm	ll	lm	ll	lm	ll	ll	lm	ll	lm	ll	lm	lm	ll	lm	lm	lm	ll	lm	ll	ll	ll	lm	ll	lm	lm	ll	lm
lm4164	LG10	30.94	chr14	11591972	<lmxll>	{1-}	lm	ll	lm	ll	lm	lm	ll	lm	ll	ll	lm	lm	ll	lm	lm	lm	ll	lm	ll	lm	ll	ll	lm	ll	lm	ll	lm	lm	ll	lm	lm	lm	ll	lm	ll	ll	ll	lm	ll	lm	lm	ll	lm
np3699	LG10	30.98	chr9	31796133	<nnxnp>	{-0}	np	nn	nn	--	nn	--	nn	np	np	nn	np	--	nn	--	nn	nn	np	nn	np	np	np	nn	nn	--	nn	nn	np	np	np	nn	np	nn	nn	nn	np	nn	np	np	np	nn	np	np	nn
lm443	LG10	31.08	chr5	3201267	<lmxll>	{1-}	lm	ll	lm	ll	lm	lm	ll	lm	ll	ll	lm	ll	ll	lm	ll	lm	ll	lm	ll	lm	ll	ll	lm	ll	lm	ll	lm	lm	ll	lm	lm	lm	ll	lm	ll	ll	ll	lm	ll	lm	lm	ll	lm
lm444	LG10	31.08	chr5	3201317	<lmxll>	{1-}	lm	ll	lm	ll	lm	lm	ll	lm	ll	ll	lm	ll	ll	lm	ll	lm	ll	lm	ll	lm	ll	ll	lm	ll	lm	ll	lm	lm	ll	lm	lm	lm	ll	lm	ll	ll	ll	lm	ll	lm	lm	ll	lm
lm445	LG10	31.08	chr5	3201347	<lmxll>	{1-}	lm	ll	lm	ll	lm	lm	ll	lm	ll	ll	lm	ll	ll	lm	ll	lm	ll	lm	ll	lm	ll	ll	lm	ll	lm	ll	lm	lm	ll	lm	lm	lm	ll	lm	ll	ll	ll	lm	ll	lm	lm	ll	lm
lm1786	LG10	31.16	chr9	21146407	<lmxll>	{1-}	lm	ll	lm	ll	lm	lm	ll	lm	ll	ll	lm	ll	ll	lm	ll	lm	ll	lm	ll	lm	ll	ll	lm	ll	lm	ll	lm	lm	ll	lm	lm	lm	ll	lm	lm	ll	ll	lm	ll	lm	lm	ll	lm
lm5523	LG10	31.16	chr10	7617153	<lmxll>	{1-}	lm	ll	lm	ll	lm	lm	ll	lm	ll	ll	lm	ll	ll	lm	ll	lm	ll	lm	ll	lm	ll	ll	lm	ll	lm	ll	lm	lm	ll	lm	lm	lm	ll	lm	lm	ll	ll	lm	ll	lm	lm	ll	lm
lm3332	LG10	31.18	chr2	34176772	<lmxll>	{1-}	lm	ll	lm	ll	lm	lm	ll	lm	ll	ll	lm	ll	ll	lm	ll	lm	ll	lm	ll	lm	ll	ll	lm	ll	lm	ll	lm	lm	ll	lm	lm	lm	ll	lm	lm	ll	ll	lm	ll	lm	lm	ll	lm
np1711	LG10	31.25	chr9	21146182	<nnxnp>	{-0}	np	nn	nn	nn	nn	np	nn	np	np	nn	np	nn	nn	np	nn	nn	--	nn	np	np	np	nn	--	np	nn	nn	np	np	np	nn	np	nn	np	nn	--	nn	--	np	np	np	--	np	nn
np1453	LG10	31.54	chr10	7360573	<nnxnp>	{-0}	np	nn	nn	nn	nn	np	--	np	np	nn	np	nn	--	np	nn	nn	np	nn	np	np	np	nn	nn	np	nn	nn	np	np	np	nn	np	--	nn	nn	--	--	np	np	np	nn	--	np	nn
np5824	LG10	31.74	chr10	7298764	<nnxnp>	{-0}	np	np	nn	nn	nn	--	nn	np	np	nn	np	nn	nn	np	nn	nn	--	nn	np	--	np	--	nn	np	nn	nn	np	np	np	nn	np	nn	nn	--	np	nn	--	np	np	--	--	np	nn
hk5286	LG10	31.8	chr15	21623216	<hkxhk>	{11}	hk	hk	--	hh	hk	--	hk	hk	hk	hk	hk	hk	hh	hk	hk	hk	hk	hk	hk	hk	--	hk	--	hh	hk	hk	hk	--	--	hk	hk	hk	hh	hk	hk	hk	--	hk	hh	--	--	hk	hk
lm1156	LG10	31.97	chr12	8347546	<lmxll>	{1-}	ll	ll	lm	ll	lm	lm	ll	lm	ll	lm	lm	ll	ll	lm	ll	lm	ll	lm	ll	lm	ll	ll	lm	ll	lm	ll	lm	lm	ll	lm	lm	lm	ll	lm	ll	ll	ll	ll	ll	lm	lm	ll	lm
lm2569	LG10	31.97	chr15	21762971	<lmxll>	{0-}	lm	lm	ll	lm	ll	ll	lm	ll	lm	ll	ll	lm	lm	ll	lm	ll	lm	ll	lm	ll	lm	lm	ll	lm	ll	lm	ll	ll	lm	ll	ll	ll	lm	ll	lm	lm	lm	lm	lm	ll	ll	lm	ll
lm4719	LG10	31.97	chr12	8247149	<lmxll>	{0-}	lm	lm	ll	lm	ll	ll	lm	ll	lm	ll	ll	lm	lm	ll	lm	ll	lm	ll	lm	ll	lm	lm	ll	lm	ll	lm	ll	ll	lm	ll	ll	ll	lm	ll	lm	lm	lm	lm	lm	ll	ll	lm	ll
lm644	LG10	31.97	chr12	8019907	<lmxll>	{0-}	lm	lm	ll	lm	ll	ll	lm	ll	lm	ll	ll	lm	lm	ll	lm	ll	lm	ll	lm	ll	lm	lm	ll	lm	ll	lm	ll	ll	lm	ll	ll	ll	lm	ll	lm	lm	lm	lm	lm	ll	ll	lm	ll
np5823	LG10	31.97	chr10	7298771	<nnxnp>	{-0}	np	np	nn	nn	nn	--	nn	np	np	nn	np	nn	nn	np	nn	nn	--	nn	np	np	np	--	nn	np	nn	nn	np	np	np	nn	np	nn	nn	--	np	nn	--	np	np	--	--	np	nn
lm4426	LG10	32.08	unanchored	69110908	<lmxll>	{1-}	ll	ll	lm	ll	lm	lm	ll	lm	ll	lm	lm	ll	ll	lm	ll	lm	ll	lm	ll	lm	ll	ll	lm	ll	lm	ll	lm	lm	ll	lm	lm	lm	ll	lm	ll	ll	ll	ll	ll	lm	lm	ll	lm
lm1153	LG10	32.11	chr12	8344264	<lmxll>	{1-}	ll	ll	lm	ll	lm	lm	ll	lm	ll	lm	lm	ll	ll	lm	ll	lm	ll	lm	ll	lm	ll	ll	lm	ll	lm	ll	lm	lm	ll	lm	lm	lm	ll	lm	ll	ll	ll	ll	ll	lm	lm	ll	lm
lm132	LG10	32.11	chr8	2810288	<lmxll>	{1-}	ll	ll	lm	ll	lm	lm	ll	lm	ll	lm	lm	ll	ll	lm	ll	lm	ll	lm	ll	lm	ll	ll	lm	ll	lm	ll	lm	lm	ll	lm	lm	lm	ll	lm	ll	ll	ll	ll	ll	lm	lm	ll	lm
lm5642	LG10	32.11	chr8	3275736	<lmxll>	{1-}	ll	ll	lm	ll	lm	lm	ll	lm	ll	lm	lm	ll	ll	lm	ll	lm	ll	lm	ll	lm	ll	ll	lm	ll	lm	ll	lm	lm	ll	lm	lm	lm	ll	lm	ll	ll	ll	ll	ll	lm	lm	ll	lm
lm1531	LG10	32.12	chr12	9267210	<lmxll>	{1-}	ll	ll	lm	ll	lm	lm	ll	lm	ll	lm	lm	ll	ll	lm	ll	lm	ll	lm	ll	lm	ll	ll	lm	ll	lm	ll	lm	lm	ll	lm	lm	lm	ll	lm	ll	ll	ll	ll	ll	lm	lm	ll	lm
lm4720	LG10	32.12	chr12	8219398	<lmxll>	{1-}	ll	ll	lm	ll	lm	lm	ll	lm	ll	lm	lm	ll	ll	lm	ll	lm	ll	lm	ll	lm	ll	ll	lm	ll	lm	ll	lm	lm	ll	lm	lm	lm	ll	lm	ll	ll	ll	ll	ll	lm	lm	ll	lm
lm1188	LG10	32.14	chr12	8386453	<lmxll>	{1-}	ll	ll	lm	ll	lm	lm	ll	lm	ll	lm	lm	ll	ll	lm	ll	lm	ll	lm	ll	lm	ll	ll	lm	ll	lm	ll	lm	lm	ll	lm	lm	lm	ll	lm	ll	ll	ll	ll	ll	lm	lm	ll	lm
lm1528	LG10	32.14	chr12	9258706	<lmxll>	{0-}	lm	lm	ll	lm	ll	ll	lm	ll	lm	ll	ll	lm	lm	ll	lm	ll	lm	ll	lm	ll	lm	lm	ll	lm	ll	lm	ll	ll	lm	ll	ll	ll	lm	ll	lm	lm	lm	lm	lm	ll	ll	lm	ll
lm1529	LG10	32.14	chr12	9258713	<lmxll>	{0-}	lm	lm	ll	lm	ll	ll	lm	ll	lm	ll	ll	lm	lm	ll	lm	ll	lm	ll	lm	ll	lm	lm	ll	lm	ll	lm	ll	ll	lm	ll	ll	ll	lm	ll	lm	lm	lm	lm	lm	ll	ll	lm	ll
lm1928	LG10	32.14	chr12	8146048	<lmxll>	{1-}	ll	ll	lm	ll	lm	lm	ll	lm	ll	lm	lm	ll	ll	lm	ll	lm	ll	lm	ll	lm	ll	ll	lm	ll	lm	ll	lm	lm	ll	lm	lm	lm	ll	lm	ll	ll	ll	ll	ll	lm	lm	ll	lm
lm5535	LG10	32.14	chr15	43067601	<lmxll>	{1-}	ll	ll	lm	ll	lm	lm	ll	lm	ll	lm	lm	ll	ll	lm	ll	lm	ll	lm	ll	lm	ll	ll	lm	ll	lm	ll	lm	lm	ll	lm	lm	lm	ll	lm	ll	ll	ll	ll	ll	lm	lm	ll	lm
lm1185	LG10	32.21	chr12	8396472	<lmxll>	{1-}	ll	ll	lm	ll	lm	lm	ll	lm	ll	lm	lm	ll	ll	lm	ll	lm	ll	lm	ll	lm	ll	ll	lm	ll	lm	ll	lm	lm	ll	lm	lm	lm	ll	lm	ll	ll	ll	ll	ll	lm	lm	ll	lm
lm1187	LG10	32.21	chr12	8396412	<lmxll>	{1-}	ll	ll	lm	ll	lm	lm	ll	lm	ll	lm	lm	ll	ll	lm	ll	lm	ll	lm	ll	lm	ll	ll	lm	ll	lm	ll	lm	lm	ll	lm	lm	lm	ll	lm	ll	ll	ll	ll	ll	lm	lm	ll	lm
lm1526	LG10	32.24	chr12	9255363	<lmxll>	{1-}	ll	ll	lm	ll	lm	lm	ll	lm	ll	lm	lm	ll	ll	lm	ll	lm	ll	lm	ll	lm	ll	ll	lm	ll	lm	ll	lm	lm	ll	lm	lm	lm	ll	lm	ll	ll	ll	ll	ll	lm	lm	ll	lm
lm2835	LG10	32.24	chr12	9407825	<lmxll>	{1-}	ll	ll	lm	ll	lm	lm	ll	lm	ll	lm	lm	ll	ll	lm	ll	lm	ll	lm	ll	lm	ll	ll	lm	ll	lm	ll	lm	lm	ll	lm	lm	lm	ll	lm	ll	ll	ll	ll	ll	lm	lm	ll	lm
lm6260	LG10	32.24	chr12	8933156	<lmxll>	{1-}	ll	ll	lm	ll	lm	lm	ll	lm	ll	lm	lm	ll	ll	lm	ll	lm	ll	lm	ll	lm	ll	ll	lm	ll	lm	ll	lm	lm	ll	lm	lm	lm	ll	lm	ll	ll	ll	ll	ll	lm	lm	ll	lm
lm1186	LG10	32.26	chr12	8396421	<lmxll>	{1-}	ll	ll	lm	ll	lm	lm	ll	lm	ll	lm	lm	ll	ll	lm	ll	lm	ll	lm	ll	lm	ll	ll	lm	ll	lm	ll	lm	lm	ll	lm	lm	lm	ll	lm	ll	ll	ll	ll	ll	lm	lm	ll	lm
lm3683	LG10	32.26	chr13	31112992	<lmxll>	{1-}	ll	ll	lm	ll	lm	lm	ll	lm	ll	lm	lm	ll	ll	lm	ll	lm	ll	lm	ll	lm	ll	ll	lm	ll	lm	ll	lm	lm	ll	lm	lm	lm	ll	lm	ll	ll	ll	ll	ll	lm	lm	ll	lm
lm4505	LG10	32.26	chr15	16568220	<lmxll>	{1-}	ll	ll	lm	ll	lm	lm	ll	lm	ll	lm	lm	ll	ll	lm	ll	lm	ll	lm	ll	lm	ll	ll	lm	ll	lm	ll	lm	lm	ll	lm	lm	lm	ll	lm	ll	ll	ll	ll	ll	lm	lm	ll	lm
lm4958	LG10	32.26	chr15	11327390	<lmxll>	{1-}	ll	ll	lm	ll	lm	lm	ll	lm	ll	lm	lm	ll	ll	lm	ll	lm	ll	lm	ll	lm	ll	ll	lm	ll	lm	ll	lm	lm	ll	lm	lm	lm	ll	lm	ll	ll	ll	ll	ll	lm	lm	ll	lm
lm4960	LG10	32.26	chr15	11327470	<lmxll>	{1-}	ll	ll	lm	ll	lm	lm	ll	lm	ll	lm	lm	ll	ll	lm	ll	lm	ll	lm	ll	lm	ll	ll	lm	ll	lm	ll	lm	lm	ll	lm	lm	lm	ll	lm	ll	ll	ll	ll	ll	lm	lm	ll	lm
hk2070	LG10	32.31	chr10	7494485	<hkxhk>	{00}	kk	hk	hk	hh	hk	--	hh	kk	hk	hh	--	hh	hh	--	hh	hk	hk	hk	hk	kk	hk	hh	hk	hk	kk	hh	hk	kk	hk	hk	kk	hk	hh	hk	hk	hh	hk	kk	hk	hk	hk	hk	hk
lm1223	LG10	32.34	chr14	11488375	<lmxll>	{0-}	ll	lm	ll	lm	ll	ll	lm	ll	lm	ll	ll	lm	lm	ll	lm	ll	lm	ll	lm	ll	lm	lm	ll	lm	ll	lm	ll	ll	lm	ll	ll	ll	lm	ll	lm	lm	lm	lm	lm	ll	ll	lm	ll
lm289	LG10	32.39	chr3	25898525	<lmxll>	{0-}	ll	lm	ll	lm	ll	ll	lm	ll	lm	ll	ll	ll	lm	ll	lm	ll	lm	ll	lm	ll	lm	lm	ll	lm	ll	lm	ll	ll	lm	ll	ll	ll	lm	ll	lm	lm	lm	lm	lm	ll	ll	lm	ll
lm3061	LG10	32.39	chr15	21915834	<lmxll>	{0-}	ll	lm	ll	lm	ll	ll	lm	ll	lm	ll	ll	ll	lm	ll	lm	ll	lm	ll	lm	ll	lm	lm	ll	lm	ll	lm	ll	ll	lm	ll	ll	ll	lm	ll	lm	lm	lm	lm	lm	ll	ll	lm	ll
lm5577	LG10	32.39	chr13	19635117	<lmxll>	{0-}	ll	lm	ll	lm	ll	ll	lm	ll	lm	ll	ll	ll	lm	ll	lm	ll	lm	ll	lm	ll	lm	lm	ll	lm	ll	lm	ll	ll	lm	ll	ll	ll	lm	ll	lm	lm	lm	lm	lm	ll	ll	lm	ll
lm487	LG10	32.48	chr3	29786687	<lmxll>	{0-}	ll	lm	ll	lm	ll	ll	lm	ll	lm	ll	ll	ll	lm	ll	ll	ll	lm	ll	lm	ll	lm	lm	ll	lm	ll	lm	ll	ll	lm	ll	ll	ll	lm	ll	lm	lm	lm	lm	lm	ll	ll	lm	ll
lm3059	LG10	32.53	chr15	21920787	<lmxll>	{0-}	ll	lm	ll	lm	ll	ll	lm	ll	lm	ll	ll	ll	lm	ll	ll	ll	lm	ll	lm	ll	lm	lm	ll	lm	ll	lm	ll	ll	lm	ll	ll	ll	lm	ll	lm	lm	lm	lm	lm	ll	ll	lm	ll
lm2011	LG10	32.58	chr2	34416166	<lmxll>	{0-}	ll	lm	ll	lm	ll	ll	lm	ll	lm	ll	ll	ll	lm	ll	ll	ll	lm	ll	lm	ll	lm	lm	ll	lm	ll	lm	ll	ll	lm	ll	ll	ll	lm	ll	lm	lm	lm	lm	lm	ll	ll	lm	ll
lm2907	LG10	32.58	chr10	7383387	<lmxll>	{0-}	ll	lm	ll	lm	ll	ll	lm	ll	lm	ll	ll	ll	lm	ll	ll	ll	lm	ll	lm	ll	lm	lm	ll	lm	ll	lm	ll	ll	lm	ll	ll	ll	lm	ll	lm	lm	lm	lm	lm	ll	ll	lm	ll
lm3192	LG10	32.58	chr2	34433687	<lmxll>	{0-}	ll	lm	ll	lm	ll	ll	lm	ll	lm	ll	ll	ll	lm	ll	ll	ll	lm	ll	lm	ll	lm	lm	ll	lm	ll	lm	ll	ll	lm	ll	ll	ll	lm	ll	lm	lm	lm	lm	lm	ll	ll	lm	ll
lm4171	LG10	32.58	chr2	34346261	<lmxll>	{0-}	ll	lm	ll	lm	ll	ll	lm	ll	lm	ll	ll	ll	lm	ll	ll	ll	lm	ll	lm	ll	lm	lm	ll	lm	ll	lm	ll	ll	lm	ll	ll	ll	lm	ll	lm	lm	lm	lm	lm	ll	ll	lm	ll
np5826	LG10	32.59	chr10	7281982	<nnxnp>	{-0}	np	np	nn	--	nn	--	--	np	np	nn	np	--	nn	np	nn	nn	np	nn	np	np	--	np	--	np	nn	nn	np	np	np	nn	np	nn	nn	np	np	--	nn	np	np	--	np	np	--
np5825	LG10	32.6	chr10	7281996	<nnxnp>	{-0}	np	np	nn	--	nn	--	--	np	np	nn	np	--	nn	np	nn	nn	np	nn	np	np	np	np	--	np	nn	nn	np	np	np	nn	np	nn	nn	np	np	--	nn	np	np	--	np	np	--
lm6027	LG10	32.62	unanchored	114139599	<lmxll>	{1-}	lm	ll	lm	ll	lm	lm	ll	lm	ll	lm	lm	lm	ll	lm	lm	lm	ll	lm	ll	lm	ll	ll	lm	ll	lm	ll	lm	lm	ll	lm	lm	lm	ll	lm	ll	ll	ll	ll	ll	lm	lm	ll	lm
lm6028	LG10	32.62	unanchored	114139660	<lmxll>	{1-}	lm	ll	lm	ll	lm	lm	ll	lm	ll	lm	lm	lm	ll	lm	lm	lm	ll	lm	ll	lm	ll	ll	lm	ll	lm	ll	lm	lm	ll	lm	lm	lm	ll	lm	ll	ll	ll	ll	ll	lm	lm	ll	lm
lm3995	LG10	32.75	chr3	1199957	<lmxll>	{0-}	ll	lm	ll	lm	ll	ll	lm	ll	lm	ll	ll	ll	lm	ll	ll	ll	lm	ll	lm	ll	lm	lm	ll	lm	ll	lm	ll	ll	lm	ll	ll	ll	lm	ll	lm	lm	lm	ll	lm	ll	ll	lm	ll
np5827	LG10	32.84	chr10	7281966	<nnxnp>	{-0}	np	np	nn	--	nn	--	--	np	np	nn	np	--	nn	np	nn	nn	np	nn	np	np	--	--	--	np	nn	nn	np	np	np	nn	np	nn	nn	np	np	--	nn	np	np	--	np	np	--
lm287	LG10	32.91	chr3	25898945	<lmxll>	{0-}	ll	lm	ll	lm	ll	ll	lm	ll	lm	ll	ll	ll	lm	ll	ll	ll	lm	ll	lm	ll	lm	lm	ll	lm	ll	lm	ll	ll	lm	ll	ll	ll	lm	ll	lm	lm	lm	ll	lm	ll	ll	lm	ll
lm1792	LG10	32.97	unanchored	28479313	<lmxll>	{1-}	lm	ll	lm	ll	lm	lm	ll	lm	ll	lm	lm	lm	ll	lm	lm	lm	ll	lm	ll	lm	ll	ll	lm	ll	lm	ll	lm	lm	ll	lm	lm	lm	ll	lm	ll	ll	ll	lm	ll	lm	lm	ll	lm
lm2912	LG10	32.97	chr3	26221611	<lmxll>	{1-}	lm	ll	lm	ll	lm	lm	ll	lm	ll	lm	lm	lm	ll	lm	lm	lm	ll	lm	ll	lm	ll	ll	lm	ll	lm	ll	lm	lm	ll	lm	lm	lm	ll	lm	ll	ll	ll	lm	ll	lm	lm	ll	lm
lm3058	LG10	33.03	chr15	21920801	<lmxll>	{1-}	lm	ll	lm	ll	lm	lm	ll	lm	ll	lm	lm	ll	ll	lm	lm	lm	ll	lm	ll	lm	ll	ll	lm	ll	lm	ll	lm	lm	ll	lm	lm	lm	ll	lm	lm	ll	ll	lm	ll	lm	lm	ll	lm
lm3133	LG10	33.03	chr12	26847494	<lmxll>	{1-}	lm	ll	lm	ll	lm	lm	ll	lm	ll	lm	lm	ll	ll	lm	lm	lm	ll	lm	ll	lm	ll	ll	lm	ll	lm	ll	lm	lm	ll	lm	lm	lm	ll	lm	lm	ll	ll	lm	ll	lm	lm	ll	lm
lm3132	LG10	33.05	chr12	26847469	<lmxll>	{1-}	lm	ll	lm	ll	lm	lm	ll	lm	ll	lm	lm	ll	ll	lm	lm	lm	ll	lm	ll	lm	ll	ll	lm	ll	lm	ll	lm	lm	ll	lm	lm	lm	ll	lm	lm	ll	ll	lm	ll	lm	lm	ll	lm
lm1094	LG10	33.12	chr8	27821511	<lmxll>	{1-}	lm	ll	lm	ll	lm	lm	ll	lm	ll	lm	lm	ll	ll	lm	lm	lm	ll	lm	ll	lm	ll	ll	lm	ll	lm	ll	lm	lm	ll	lm	lm	lm	ll	lm	ll	ll	ll	lm	ll	lm	lm	ll	lm
lm4493	LG10	33.17	chr7	13691807	<lmxll>	{1-}	lm	ll	lm	ll	lm	lm	ll	lm	ll	lm	lm	ll	ll	lm	ll	lm	ll	lm	ll	lm	ll	ll	lm	ll	lm	ll	lm	lm	ll	lm	lm	lm	ll	lm	lm	ll	ll	lm	ll	lm	lm	ll	lm
lm4496	LG10	33.17	chr7	13691889	<lmxll>	{1-}	lm	ll	lm	ll	lm	lm	ll	lm	ll	lm	lm	ll	ll	lm	ll	lm	ll	lm	ll	lm	ll	ll	lm	ll	lm	ll	lm	lm	ll	lm	lm	lm	ll	lm	lm	ll	ll	lm	ll	lm	lm	ll	lm
lm4845	LG10	33.17	chr7	13710180	<lmxll>	{1-}	lm	ll	lm	ll	lm	lm	ll	lm	ll	lm	lm	ll	ll	lm	ll	lm	ll	lm	ll	lm	ll	ll	lm	ll	lm	ll	lm	lm	ll	lm	lm	lm	ll	lm	lm	ll	ll	lm	ll	lm	lm	ll	lm
lm4846	LG10	33.17	chr7	13710261	<lmxll>	{1-}	lm	ll	lm	ll	lm	lm	ll	lm	ll	lm	lm	ll	ll	lm	ll	lm	ll	lm	ll	lm	ll	ll	lm	ll	lm	ll	lm	lm	ll	lm	lm	lm	ll	lm	lm	ll	ll	lm	ll	lm	lm	ll	lm
lm4903	LG10	33.17	unanchored	26531699	<lmxll>	{1-}	lm	ll	lm	ll	lm	lm	ll	lm	ll	lm	lm	ll	ll	lm	ll	lm	ll	lm	ll	lm	ll	ll	lm	ll	lm	ll	lm	lm	ll	lm	lm	lm	ll	lm	lm	ll	ll	lm	ll	lm	lm	ll	lm
lm4962	LG10	33.17	chr12	26861679	<lmxll>	{1-}	lm	ll	lm	ll	lm	lm	ll	lm	ll	lm	lm	ll	ll	lm	ll	lm	ll	lm	ll	lm	ll	ll	lm	ll	lm	ll	lm	lm	ll	lm	lm	lm	ll	lm	lm	ll	ll	lm	ll	lm	lm	ll	lm
np6352	LG10	33.21	chr14	14899890	<nnxnp>	{-0}	np	np	nn	nn	nn	np	--	np	np	nn	np	nn	--	np	nn	nn	np	nn	np	np	np	nn	--	np	--	nn	np	np	np	--	np	nn	nn	np	np	--	np	np	np	nn	np	np	--
hk1421	LG10	33.24	chr11	17683696	<hkxhk>	{11}	hk	hh	kk	hk	hk	hk	hk	hk	hh	hk	hk	hk	--	hk	hk	hk	hk	kk	hh	hk	hk	hk	hk	hk	hk	hk	hk	hk	hh	hk	hk	hk	hh	hk	hk	--	--	hk	hk	hk	hk	hh	hk
lm1395	LG10	33.24	chr8	27803488	<lmxll>	{1-}	lm	ll	lm	ll	lm	lm	ll	lm	ll	lm	lm	ll	ll	lm	ll	lm	ll	lm	ll	lm	ll	ll	lm	ll	lm	ll	lm	lm	ll	lm	lm	lm	ll	lm	lm	ll	ll	ll	ll	lm	lm	ll	lm
lm4942	LG10	33.24	unanchored	25215144	<lmxll>	{1-}	lm	ll	lm	ll	lm	lm	ll	lm	ll	lm	lm	ll	ll	lm	ll	lm	ll	lm	ll	lm	ll	ll	lm	ll	lm	ll	lm	lm	ll	lm	lm	lm	ll	lm	lm	ll	ll	ll	ll	lm	lm	ll	lm
lm662	LG10	33.24	chr9	778895	<lmxll>	{1-}	lm	ll	lm	ll	lm	lm	ll	lm	ll	lm	lm	ll	ll	lm	ll	lm	ll	lm	ll	lm	ll	ll	lm	ll	lm	ll	lm	lm	ll	lm	lm	lm	ll	lm	lm	ll	ll	ll	ll	lm	lm	ll	lm
lm2242	LG10	33.33	chr3	29767205	<lmxll>	{1-}	lm	ll	lm	ll	lm	lm	ll	lm	ll	lm	lm	ll	ll	lm	ll	lm	ll	lm	ll	lm	ll	ll	lm	ll	lm	ll	lm	lm	ll	lm	lm	lm	ll	lm	lm	ll	ll	lm	ll	lm	lm	ll	lm
lm3840	LG10	33.44	unanchored	18734828	<lmxll>	{1-}	lm	ll	lm	ll	lm	lm	ll	lm	ll	lm	lm	ll	ll	lm	ll	lm	ll	lm	ll	lm	ll	ll	lm	ll	lm	ll	lm	lm	ll	lm	lm	lm	ll	lm	ll	ll	ll	ll	ll	lm	lm	ll	lm
lm3841	LG10	33.44	unanchored	18734815	<lmxll>	{1-}	lm	ll	lm	ll	lm	lm	ll	lm	ll	lm	lm	ll	ll	lm	ll	lm	ll	lm	ll	lm	ll	ll	lm	ll	lm	ll	lm	lm	ll	lm	lm	lm	ll	lm	ll	ll	ll	ll	ll	lm	lm	ll	lm
lm4428	LG10	33.44	unanchored	69111223	<lmxll>	{1-}	lm	ll	lm	ll	lm	lm	ll	lm	ll	lm	lm	ll	ll	lm	ll	lm	ll	lm	ll	lm	ll	ll	lm	ll	lm	ll	lm	lm	ll	lm	lm	lm	ll	lm	ll	ll	ll	ll	ll	lm	lm	ll	lm
lm551	LG10	33.44	chr14	11397994	<lmxll>	{1-}	lm	ll	lm	ll	lm	lm	ll	lm	ll	lm	lm	ll	ll	lm	ll	lm	ll	lm	ll	lm	ll	ll	lm	ll	lm	ll	lm	lm	ll	lm	lm	lm	ll	lm	ll	ll	ll	ll	ll	lm	lm	ll	lm
lm4423	LG10	33.48	unanchored	69110829	<lmxll>	{1-}	lm	ll	lm	ll	lm	lm	ll	lm	ll	lm	lm	ll	ll	lm	ll	lm	ll	lm	ll	lm	ll	ll	lm	ll	lm	ll	lm	lm	ll	lm	lm	lm	ll	lm	ll	ll	ll	ll	ll	lm	lm	ll	lm
lm1472	LG10	33.51	chr4	3644933	<lmxll>	{1-}	lm	ll	lm	ll	lm	lm	ll	lm	ll	lm	lm	ll	ll	lm	ll	lm	ll	lm	ll	lm	ll	ll	lm	ll	lm	ll	lm	lm	ll	lm	lm	lm	ll	lm	ll	ll	ll	ll	ll	lm	lm	ll	lm
lm3146	LG10	33.51	chr7	12201131	<lmxll>	{1-}	lm	ll	lm	ll	lm	lm	ll	lm	ll	lm	lm	ll	ll	lm	ll	lm	ll	lm	ll	lm	ll	ll	lm	ll	lm	ll	lm	lm	ll	lm	lm	lm	ll	lm	ll	ll	ll	ll	ll	lm	lm	ll	lm
np3964	LG10	33.59	chr10	13854762	<nnxnp>	{-0}	np	nn	nn	nn	nn	np	nn	np	np	nn	np	nn	--	np	nn	nn	np	nn	np	np	--	nn	--	np	--	nn	np	np	np	--	np	--	np	--	np	nn	--	np	np	nn	--	np	nn
lm2520	LG10	33.63	chr3	29897177	<lmxll>	{1-}	lm	ll	lm	ll	lm	lm	ll	lm	ll	lm	lm	ll	ll	lm	ll	lm	ll	lm	ll	lm	ll	ll	lm	ll	lm	ll	lm	lm	ll	lm	lm	lm	ll	lm	lm	ll	ll	lm	ll	lm	lm	ll	lm
lm1220	LG10	33.71	chr14	11488256	<lmxll>	{1-}	lm	ll	lm	ll	lm	lm	ll	lm	ll	lm	lm	ll	ll	lm	ll	lm	ll	lm	ll	lm	ll	ll	lm	ll	lm	ll	lm	lm	ll	lm	lm	lm	ll	lm	ll	ll	lm	ll	ll	lm	lm	ll	lm
lm1221	LG10	33.71	chr14	11488344	<lmxll>	{1-}	lm	ll	lm	ll	lm	lm	ll	lm	ll	lm	lm	ll	ll	lm	ll	lm	ll	lm	ll	lm	ll	ll	lm	ll	lm	ll	lm	lm	ll	lm	lm	lm	ll	lm	ll	ll	lm	ll	ll	lm	lm	ll	lm
np3692	LG10	33.87	chr9	31795845	<nnxnp>	{-0}	np	nn	nn	nn	nn	np	nn	np	np	--	np	nn	nn	np	nn	nn	np	--	np	np	np	--	nn	np	nn	--	np	np	np	nn	np	--	nn	np	np	nn	--	np	np	nn	np	np	nn
np3691	LG10	33.9	chr9	31795824	<nnxnp>	{-0}	np	nn	nn	nn	nn	np	nn	np	np	--	np	nn	nn	np	nn	nn	np	np	np	np	np	--	nn	np	nn	--	np	np	np	nn	np	--	nn	np	np	nn	--	np	np	nn	np	np	nn
lm608	LG10	34.06	chr10	8764312	<lmxll>	{0-}	ll	lm	ll	lm	ll	ll	lm	ll	lm	ll	ll	lm	lm	ll	ll	ll	lm	ll	lm	ll	lm	lm	ll	lm	ll	lm	ll	ll	lm	ll	ll	ll	lm	ll	lm	lm	ll	ll	lm	ll	ll	lm	ll
lm2152	LG10	34.1	chr2	34483053	<lmxll>	{1-}	lm	ll	lm	ll	lm	lm	ll	lm	ll	lm	lm	ll	ll	lm	lm	lm	ll	lm	ll	lm	ll	ll	lm	ll	lm	ll	lm	lm	ll	lm	lm	lm	ll	lm	ll	ll	lm	lm	ll	lm	lm	ll	lm
lm251	LG10	34.1	chr9	21051598	<lmxll>	{1-}	lm	ll	lm	ll	lm	lm	ll	lm	ll	lm	lm	ll	ll	lm	lm	lm	ll	lm	ll	lm	ll	ll	lm	ll	lm	ll	lm	lm	ll	lm	lm	lm	ll	lm	ll	ll	lm	lm	ll	lm	lm	ll	lm
lm4174	LG10	34.1	chr2	34346527	<lmxll>	{1-}	lm	ll	lm	ll	lm	lm	ll	lm	ll	lm	lm	ll	ll	lm	lm	lm	ll	lm	ll	lm	ll	ll	lm	ll	lm	ll	lm	lm	ll	lm	lm	lm	ll	lm	ll	ll	lm	lm	ll	lm	lm	ll	lm
lm4176	LG10	34.1	chr2	34346534	<lmxll>	{1-}	lm	ll	lm	ll	lm	lm	ll	lm	ll	lm	lm	ll	ll	lm	lm	lm	ll	lm	ll	lm	ll	ll	lm	ll	lm	ll	lm	lm	ll	lm	lm	lm	ll	lm	ll	ll	lm	lm	ll	lm	lm	ll	lm
lm6383	LG10	34.1	chr2	34455659	<lmxll>	{1-}	lm	ll	lm	ll	lm	lm	ll	lm	ll	lm	lm	ll	ll	lm	lm	lm	ll	lm	ll	lm	ll	ll	lm	ll	lm	ll	lm	lm	ll	lm	lm	lm	ll	lm	ll	ll	lm	lm	ll	lm	lm	ll	lm
lm6386	LG10	34.1	chr2	34455956	<lmxll>	{1-}	lm	ll	lm	ll	lm	lm	ll	lm	ll	lm	lm	ll	ll	lm	lm	lm	ll	lm	ll	lm	ll	ll	lm	ll	lm	ll	lm	lm	ll	lm	lm	lm	ll	lm	ll	ll	lm	lm	ll	lm	lm	ll	lm
lm2521	LG10	34.2	chr3	29884442	<lmxll>	{1-}	lm	ll	lm	ll	lm	lm	ll	lm	ll	lm	lm	ll	ll	lm	ll	lm	ll	lm	ll	lm	ll	ll	lm	ll	lm	ll	lm	lm	ll	lm	lm	lm	ll	lm	ll	ll	lm	lm	ll	lm	lm	ll	lm
lm3252	LG10	34.2	chr3	29746086	<lmxll>	{1-}	lm	ll	lm	ll	lm	lm	ll	lm	ll	lm	lm	ll	ll	lm	ll	lm	ll	lm	ll	lm	ll	ll	lm	ll	lm	ll	lm	lm	ll	lm	lm	lm	ll	lm	ll	ll	lm	lm	ll	lm	lm	ll	lm
lm5391	LG10	34.2	chr5	83089	<lmxll>	{1-}	lm	ll	lm	ll	lm	lm	ll	lm	ll	lm	lm	ll	ll	lm	ll	lm	ll	lm	ll	lm	ll	ll	lm	ll	lm	ll	lm	lm	ll	lm	lm	lm	ll	lm	ll	ll	lm	lm	ll	lm	lm	ll	lm
lm1597	LG10	34.25	unanchored	96751640	<lmxll>	{0-}	ll	lm	ll	lm	ll	ll	lm	ll	lm	ll	ll	lm	lm	ll	lm	ll	lm	ll	lm	ll	lm	lm	ll	lm	ll	lm	ll	ll	lm	ll	ll	ll	lm	ll	lm	lm	ll	ll	lm	ll	ll	lm	ll
lm415	LG10	34.25	chr3	30293253	<lmxll>	{0-}	ll	lm	ll	lm	ll	ll	lm	ll	lm	ll	ll	lm	lm	ll	lm	ll	lm	ll	lm	ll	lm	lm	ll	lm	ll	lm	ll	ll	lm	ll	ll	ll	lm	ll	lm	lm	ll	ll	lm	ll	ll	lm	ll
lm612	LG10	34.32	chr10	8744028	<lmxll>	{0-}	ll	lm	ll	lm	ll	ll	lm	ll	lm	ll	ll	lm	lm	ll	lm	ll	lm	ll	lm	ll	lm	lm	ll	lm	ll	lm	ll	ll	lm	ll	ll	ll	lm	ll	lm	lm	ll	ll	lm	ll	ll	lm	ll
lm1127	LG10	34.33	chr8	7620589	<lmxll>	{1-}	lm	ll	lm	ll	lm	lm	ll	lm	ll	lm	lm	ll	ll	lm	ll	lm	ll	lm	ll	lm	ll	ll	lm	ll	lm	ll	lm	lm	ll	lm	lm	lm	ll	lm	ll	ll	lm	lm	ll	lm	lm	ll	lm
lm615	LG10	34.33	chr10	8743995	<lmxll>	{1-}	lm	ll	lm	ll	lm	lm	ll	lm	ll	lm	lm	ll	ll	lm	ll	lm	ll	lm	ll	lm	ll	ll	lm	ll	lm	ll	lm	lm	ll	lm	lm	lm	ll	lm	ll	ll	lm	lm	ll	lm	lm	ll	lm
lm359	LG10	34.44	chr7	13613144	<lmxll>	{0-}	ll	lm	ll	lm	ll	ll	lm	ll	lm	ll	ll	lm	lm	ll	lm	ll	lm	ll	lm	ll	lm	lm	ll	lm	ll	lm	ll	ll	lm	ll	ll	ll	lm	ll	ll	lm	ll	ll	lm	ll	ll	lm	ll
lm4568	LG10	34.44	chr16	5433636	<lmxll>	{0-}	ll	lm	ll	lm	ll	ll	lm	ll	lm	ll	ll	lm	lm	ll	lm	ll	lm	ll	lm	ll	lm	lm	ll	lm	ll	lm	ll	ll	lm	ll	ll	ll	lm	ll	ll	lm	ll	ll	lm	ll	ll	lm	ll
lm2457	LG10	34.5	unanchored	25288972	<lmxll>	{1-}	lm	ll	lm	ll	lm	lm	ll	lm	ll	lm	lm	ll	ll	lm	ll	lm	ll	lm	ll	lm	ll	ll	lm	ll	lm	ll	lm	lm	ll	lm	lm	lm	ll	lm	ll	ll	lm	ll	ll	lm	lm	ll	lm
lm3473	LG10	34.56	chr11	2061618	<lmxll>	{0-}	ll	lm	ll	lm	ll	ll	lm	ll	lm	ll	ll	lm	lm	ll	lm	ll	lm	ll	lm	ll	lm	lm	ll	lm	ll	lm	ll	ll	lm	ll	ll	ll	lm	ll	ll	lm	ll	ll	lm	ll	ll	lm	ll
np1452	LG10	34.58	chr10	7369465	<nnxnp>	{-0}	np	nn	nn	nn	--	--	nn	np	np	nn	np	--	nn	np	nn	nn	--	np	np	np	--	nn	nn	np	nn	nn	np	np	np	nn	np	nn	nn	np	np	nn	--	np	np	np	np	np	nn
lm1601	LG10	34.58	chr6	21956089	<lmxll>	{1-}	lm	ll	lm	ll	lm	lm	ll	lm	ll	lm	lm	ll	ll	lm	ll	lm	ll	lm	ll	lm	ll	ll	lm	ll	lm	ll	lm	lm	ll	lm	lm	lm	ll	lm	lm	ll	lm	lm	ll	lm	lm	ll	lm
lm5223	LG10	34.61	chr10	11659972	<lmxll>	{0-}	ll	lm	ll	lm	ll	ll	lm	ll	lm	ll	ll	ll	lm	ll	lm	ll	lm	ll	lm	ll	lm	lm	ll	lm	ll	lm	ll	ll	lm	ll	ll	ll	lm	ll	ll	lm	ll	ll	lm	ll	ll	lm	ll
lm1233	LG10	34.66	chr16	9239504	<lmxll>	{1-}	lm	ll	lm	ll	lm	lm	ll	lm	ll	lm	lm	ll	ll	lm	ll	lm	ll	lm	ll	lm	ll	ll	lm	ll	lm	ll	lm	lm	ll	lm	lm	lm	ll	lm	lm	ll	lm	lm	ll	lm	lm	ll	lm
lm1878	LG10	34.66	chr8	7537646	<lmxll>	{1-}	lm	ll	lm	ll	lm	lm	ll	lm	ll	lm	lm	ll	ll	lm	ll	lm	ll	lm	ll	lm	ll	ll	lm	ll	lm	ll	lm	lm	ll	lm	lm	lm	ll	lm	lm	ll	lm	lm	ll	lm	lm	ll	lm
lm2656	LG10	34.66	unanchored	28528053	<lmxll>	{1-}	lm	ll	lm	ll	lm	lm	ll	lm	ll	lm	lm	ll	ll	lm	ll	lm	ll	lm	ll	lm	ll	ll	lm	ll	lm	ll	lm	lm	ll	lm	lm	lm	ll	lm	lm	ll	lm	lm	ll	lm	lm	ll	lm
lm6395	LG10	34.75	chr10	6848134	<lmxll>	{0-}	ll	lm	ll	lm	ll	ll	lm	ll	lm	ll	ll	ll	lm	ll	ll	ll	lm	ll	lm	ll	lm	lm	ll	lm	ll	lm	ll	ll	lm	ll	ll	ll	lm	ll	ll	lm	ll	ll	lm	ll	ll	lm	ll
lm6397	LG10	34.76	chr10	6847934	<lmxll>	{0-}	ll	lm	ll	lm	ll	ll	lm	ll	lm	ll	ll	ll	lm	ll	lm	ll	lm	ll	lm	ll	lm	lm	ll	lm	ll	lm	ll	ll	lm	ll	ll	ll	lm	ll	ll	lm	ll	ll	lm	ll	ll	lm	ll
lm3130	LG10	34.86	chr12	26841813	<lmxll>	{1-}	lm	ll	lm	ll	lm	lm	ll	lm	ll	lm	lm	ll	ll	lm	ll	lm	ll	lm	ll	lm	ll	ll	lm	ll	lm	ll	lm	lm	ll	lm	lm	lm	ll	lm	lm	ll	lm	lm	ll	lm	lm	ll	lm
lm6263	LG10	34.86	chr15	21649567	<lmxll>	{1-}	lm	ll	lm	ll	lm	lm	ll	lm	ll	lm	lm	ll	ll	lm	ll	lm	ll	lm	ll	lm	ll	ll	lm	ll	lm	ll	lm	lm	ll	lm	lm	lm	ll	lm	lm	ll	lm	lm	ll	lm	lm	ll	lm
np6353	LG10	34.89	chr14	14899980	<nnxnp>	{-0}	np	np	nn	nn	nn	np	--	np	np	nn	np	nn	nn	np	nn	nn	np	nn	np	np	np	--	--	np	--	nn	np	np	np	--	np	nn	nn	np	np	nn	np	np	np	nn	np	np	--
lm4737	LG10	34.92	chr7	12112491	<lmxll>	{1-}	lm	ll	lm	ll	lm	lm	ll	lm	ll	ll	lm	ll	ll	lm	ll	lm	ll	lm	ll	lm	ll	ll	lm	ll	lm	ll	lm	lm	ll	lm	lm	lm	ll	lm	lm	ll	lm	lm	ll	lm	lm	ll	lm
lm819	LG10	34.92	chr10	11525789	<lmxll>	{1-}	lm	ll	lm	ll	lm	lm	ll	lm	ll	ll	lm	ll	ll	lm	ll	lm	ll	lm	ll	lm	ll	ll	lm	ll	lm	ll	lm	lm	ll	lm	lm	lm	ll	lm	lm	ll	lm	lm	ll	lm	lm	ll	lm
lm820	LG10	34.92	chr10	11525802	<lmxll>	{1-}	lm	ll	lm	ll	lm	lm	ll	lm	ll	ll	lm	ll	ll	lm	ll	lm	ll	lm	ll	lm	ll	ll	lm	ll	lm	ll	lm	lm	ll	lm	lm	lm	ll	lm	lm	ll	lm	lm	ll	lm	lm	ll	lm
lm4216	LG10	34.99	chr14	14762495	<lmxll>	{1-}	lm	ll	lm	ll	lm	lm	ll	lm	ll	ll	lm	ll	ll	lm	ll	lm	ll	lm	ll	lm	ll	ll	lm	ll	lm	ll	lm	lm	ll	lm	lm	lm	ll	lm	lm	ll	lm	lm	ll	lm	lm	ll	lm
lm2654	LG10	35.02	unanchored	28528172	<lmxll>	{1-}	lm	ll	lm	ll	lm	lm	ll	lm	ll	lm	lm	ll	ll	lm	ll	lm	ll	lm	ll	lm	ll	ll	lm	ll	lm	ll	lm	lm	ll	lm	lm	lm	ll	lm	lm	ll	lm	lm	ll	lm	lm	ll	lm
lm3159	LG10	35.02	chr11	29966487	<lmxll>	{1-}	lm	ll	lm	ll	lm	lm	ll	lm	ll	lm	lm	ll	ll	lm	ll	lm	ll	lm	ll	lm	ll	ll	lm	ll	lm	ll	lm	lm	ll	lm	lm	lm	ll	lm	lm	ll	lm	lm	ll	lm	lm	ll	lm
lm4869	LG10	35.02	chr7	12099496	<lmxll>	{1-}	lm	ll	lm	ll	lm	lm	ll	lm	ll	lm	lm	ll	ll	lm	ll	lm	ll	lm	ll	lm	ll	ll	lm	ll	lm	ll	lm	lm	ll	lm	lm	lm	ll	lm	lm	ll	lm	lm	ll	lm	lm	ll	lm
lm4902	LG10	35.02	unanchored	26531675	<lmxll>	{1-}	lm	ll	lm	ll	lm	lm	ll	lm	ll	lm	lm	ll	ll	lm	ll	lm	ll	lm	ll	lm	ll	ll	lm	ll	lm	ll	lm	lm	ll	lm	lm	lm	ll	lm	lm	ll	lm	lm	ll	lm	lm	ll	lm
lm3697	LG10	35.05	chr7	12072625	<lmxll>	{1-}	lm	ll	lm	ll	lm	lm	ll	lm	ll	lm	lm	ll	ll	lm	ll	lm	ll	lm	ll	lm	ll	ll	lm	ll	lm	ll	lm	lm	ll	lm	lm	lm	ll	lm	lm	ll	lm	lm	ll	lm	lm	ll	lm
lm3700	LG10	35.05	chr7	12072686	<lmxll>	{1-}	lm	ll	lm	ll	lm	lm	ll	lm	ll	lm	lm	ll	ll	lm	ll	lm	ll	lm	ll	lm	ll	ll	lm	ll	lm	ll	lm	lm	ll	lm	lm	lm	ll	lm	lm	ll	lm	lm	ll	lm	lm	ll	lm
lm823	LG10	35.09	chr10	11525829	<lmxll>	{1-}	lm	ll	lm	ll	lm	lm	ll	lm	ll	ll	lm	ll	ll	lm	ll	lm	ll	lm	ll	lm	ll	ll	lm	ll	lm	ll	lm	lm	ll	lm	lm	lm	ll	lm	lm	ll	lm	lm	ll	lm	lm	ll	lm
lm5576	LG10	35.13	chr13	19640465	<lmxll>	{1-}	lm	ll	lm	ll	lm	lm	ll	lm	ll	ll	lm	ll	ll	lm	ll	lm	ll	lm	ll	lm	ll	ll	lm	ll	lm	ll	lm	lm	ll	lm	lm	lm	ll	lm	lm	ll	lm	lm	ll	lm	lm	ll	lm
lm3264	LG10	35.23	chr11	30324017	<lmxll>	{1-}	lm	ll	lm	ll	lm	lm	ll	lm	ll	lm	lm	ll	ll	lm	ll	lm	ll	lm	ll	lm	ll	ll	lm	ll	lm	ll	lm	lm	ll	lm	lm	lm	ll	lm	ll	ll	lm	ll	ll	lm	lm	ll	lm
lm6213	LG10	35.29	unanchored	79308384	<lmxll>	{0-}	ll	lm	ll	lm	ll	ll	lm	ll	lm	ll	ll	ll	lm	ll	ll	ll	lm	ll	lm	ll	lm	lm	ll	lm	ll	lm	ll	ll	lm	ll	ll	ll	lm	ll	ll	lm	ll	ll	lm	ll	ll	lm	ll
lm3930	LG10	35.32	unanchored	28419251	<lmxll>	{1-}	lm	ll	lm	ll	lm	lm	ll	lm	ll	lm	lm	ll	ll	lm	ll	lm	ll	lm	ll	lm	ll	ll	lm	ll	lm	ll	lm	lm	ll	lm	lm	lm	ll	lm	lm	ll	lm	ll	ll	lm	lm	ll	lm
lm1332	LG10	35.38	chr10	8637383	<lmxll>	{1-}	lm	ll	lm	ll	lm	lm	ll	lm	ll	lm	lm	ll	ll	lm	ll	lm	ll	lm	ll	lm	ll	ll	lm	ll	lm	ll	lm	lm	ll	lm	lm	lm	ll	lm	ll	ll	lm	ll	ll	lm	lm	ll	lm
lm1437	LG10	35.38	chr10	11700875	<lmxll>	{1-}	lm	ll	lm	ll	lm	lm	ll	lm	ll	lm	lm	ll	ll	lm	ll	lm	ll	lm	ll	lm	ll	ll	lm	ll	lm	ll	lm	lm	ll	lm	lm	lm	ll	lm	ll	ll	lm	ll	ll	lm	lm	ll	lm
lm1438	LG10	35.38	chr10	11700858	<lmxll>	{1-}	lm	ll	lm	ll	lm	lm	ll	lm	ll	lm	lm	ll	ll	lm	ll	lm	ll	lm	ll	lm	ll	ll	lm	ll	lm	ll	lm	lm	ll	lm	lm	lm	ll	lm	ll	ll	lm	ll	ll	lm	lm	ll	lm
lm2518	LG10	35.38	chr3	29899515	<lmxll>	{1-}	lm	ll	lm	ll	lm	lm	ll	lm	ll	lm	lm	ll	ll	lm	ll	lm	ll	lm	ll	lm	ll	ll	lm	ll	lm	ll	lm	lm	ll	lm	lm	lm	ll	lm	ll	ll	lm	ll	ll	lm	lm	ll	lm
np1243	LG10	35.38	chr14	14885575	<nnxnp>	{-0}	np	nn	nn	nn	nn	np	np	np	np	nn	np	np	np	np	nn	nn	np	nn	np	np	--	--	nn	np	nn	nn	np	np	np	--	np	nn	nn	np	np	nn	--	np	np	nn	--	np	nn
lm1791	LG10	35.41	unanchored	28479506	<lmxll>	{1-}	lm	ll	lm	ll	lm	lm	ll	lm	ll	lm	lm	ll	ll	lm	ll	lm	ll	lm	ll	lm	ll	ll	lm	ll	lm	ll	lm	lm	ll	lm	lm	lm	ll	lm	ll	ll	lm	ll	ll	lm	lm	ll	lm
lm2653	LG10	35.53	unanchored	28528197	<lmxll>	{1-}	lm	ll	lm	ll	lm	lm	ll	lm	ll	lm	lm	ll	ll	lm	ll	lm	ll	lm	ll	lm	ll	ll	lm	ll	lm	ll	lm	lm	ll	lm	lm	lm	ll	lm	lm	ll	lm	lm	ll	lm	lm	ll	lm
lm4497	LG10	35.53	chr7	13691990	<lmxll>	{1-}	lm	ll	lm	ll	lm	lm	ll	lm	ll	lm	lm	ll	ll	lm	ll	lm	ll	lm	ll	lm	ll	ll	lm	ll	lm	ll	lm	lm	ll	lm	lm	lm	ll	lm	lm	ll	lm	lm	ll	lm	lm	ll	lm
lm6176	LG10	35.53	chr9	8380897	<lmxll>	{0-}	ll	lm	ll	lm	ll	ll	lm	ll	lm	ll	ll	lm	lm	ll	lm	ll	lm	ll	lm	ll	lm	lm	ll	lm	ll	lm	ll	ll	lm	ll	ll	ll	lm	ll	ll	lm	ll	ll	lm	ll	ll	lm	ll
lm1790	LG10	35.57	unanchored	28485002	<lmxll>	{1-}	lm	ll	lm	ll	lm	lm	ll	lm	ll	lm	lm	ll	ll	lm	ll	lm	ll	lm	ll	lm	ll	ll	lm	ll	lm	ll	lm	lm	ll	lm	lm	lm	ll	lm	lm	ll	lm	lm	ll	lm	lm	ll	lm
lm4060	LG10	35.57	unanchored	25325437	<lmxll>	{1-}	lm	ll	lm	ll	lm	lm	ll	lm	ll	lm	lm	ll	ll	lm	ll	lm	ll	lm	ll	lm	ll	ll	lm	ll	lm	ll	lm	lm	ll	lm	lm	lm	ll	lm	lm	ll	lm	lm	ll	lm	lm	ll	lm
lm4498	LG10	35.57	chr7	13692042	<lmxll>	{1-}	lm	ll	lm	ll	lm	lm	ll	lm	ll	lm	lm	ll	ll	lm	ll	lm	ll	lm	ll	lm	ll	ll	lm	ll	lm	ll	lm	lm	ll	lm	lm	lm	ll	lm	lm	ll	lm	lm	ll	lm	lm	ll	lm
hk5159	LG10	35.64	chr14	14899988	<hkxhk>	{00}	kk	hk	hk	hh	hk	--	--	kk	hk	hh	kk	hh	hh	--	hh	hh	hk	hk	hk	kk	hk	--	hk	hk	--	hh	kk	kk	hk	hk	kk	hk	--	hk	--	hh	hk	hk	hk	hk	kk	hk	hk
lm3598	LG10	35.73	chr3	448481	<lmxll>	{0-}	ll	lm	ll	lm	ll	ll	lm	ll	lm	ll	ll	ll	lm	ll	ll	ll	lm	ll	lm	ll	lm	lm	ll	lm	ll	lm	ll	ll	lm	ll	ll	ll	lm	ll	ll	lm	ll	ll	lm	ll	ll	lm	ll
lm3599	LG10	35.83	chr3	448493	<lmxll>	{0-}	ll	lm	ll	lm	ll	ll	lm	ll	lm	ll	ll	ll	lm	ll	ll	ll	lm	ll	lm	ll	lm	lm	ll	lm	ll	lm	ll	ll	lm	ll	ll	ll	lm	ll	ll	lm	ll	ll	lm	ll	ll	lm	ll
lm888	LG10	35.83	chr13	3989055	<lmxll>	{0-}	ll	lm	ll	lm	ll	ll	lm	ll	lm	ll	ll	ll	lm	ll	ll	ll	lm	ll	lm	ll	lm	lm	ll	lm	ll	lm	ll	ll	lm	ll	ll	ll	lm	ll	ll	lm	ll	ll	lm	ll	ll	lm	ll
np4580	LG10	36.02	chr10	14025473	<nnxnp>	{-0}	np	nn	nn	nn	nn	np	nn	np	np	--	np	nn	nn	np	nn	nn	np	nn	np	np	np	nn	--	np	nn	nn	np	np	np	nn	np	--	nn	--	np	nn	np	np	np	--	np	np	nn
lm1789	LG10	36.03	unanchored	28491080	<lmxll>	{0-}	ll	lm	ll	lm	ll	ll	lm	ll	lm	ll	ll	lm	lm	ll	ll	ll	lm	ll	lm	ll	lm	ll	ll	lm	ll	lm	ll	ll	lm	ll	ll	ll	lm	ll	ll	lm	ll	ll	lm	ll	ll	lm	ll
lm4532	LG10	36.22	chr17	18690032	<lmxll>	{1-}	lm	ll	lm	ll	lm	lm	ll	lm	ll	ll	lm	ll	ll	lm	ll	lm	ll	lm	ll	lm	lm	ll	lm	ll	lm	ll	lm	lm	ll	lm	lm	lm	ll	lm	lm	ll	lm	lm	ll	lm	lm	ll	lm
lm4863	LG10	36.22	unanchored	106874488	<lmxll>	{0-}	ll	lm	ll	lm	ll	ll	lm	ll	lm	lm	ll	lm	lm	ll	lm	ll	lm	ll	lm	ll	ll	lm	ll	lm	ll	lm	ll	ll	lm	ll	ll	ll	lm	ll	ll	lm	ll	ll	lm	ll	ll	lm	ll
lm4865	LG10	36.22	unanchored	106874499	<lmxll>	{0-}	ll	lm	ll	lm	ll	ll	lm	ll	lm	lm	ll	lm	lm	ll	lm	ll	lm	ll	lm	ll	ll	lm	ll	lm	ll	lm	ll	ll	lm	ll	ll	ll	lm	ll	ll	lm	ll	ll	lm	ll	ll	lm	ll
np4579	LG10	36.28	chr10	14025381	<nnxnp>	{-0}	np	nn	nn	nn	nn	--	nn	np	np	--	np	nn	--	np	nn	nn	np	nn	np	np	np	nn	--	np	nn	nn	np	np	np	nn	np	--	nn	--	np	nn	--	np	np	--	np	np	nn
lm1510	LG10	36.29	chr6	23139520	<lmxll>	{0-}	ll	lm	ll	lm	ll	ll	ll	ll	lm	lm	ll	lm	lm	ll	lm	ll	lm	ll	lm	ll	ll	lm	ll	lm	ll	lm	ll	ll	lm	ll	ll	ll	lm	ll	ll	lm	ll	ll	lm	ll	ll	lm	ll
lm3601	LG10	36.48	chr10	25484010	<lmxll>	{1-}	lm	ll	lm	ll	lm	lm	lm	lm	ll	ll	lm	ll	ll	lm	ll	lm	ll	lm	ll	lm	lm	ll	lm	ll	lm	ll	lm	lm	ll	lm	lm	lm	ll	lm	lm	ll	lm	lm	ll	lm	lm	ll	lm
lm5614	LG10	36.51	chr2	36486132	<lmxll>	{0-}	ll	lm	ll	lm	ll	ll	ll	ll	lm	lm	ll	lm	lm	ll	lm	ll	lm	ll	lm	ll	ll	lm	ll	lm	ll	lm	ll	ll	lm	ll	ll	ll	lm	ll	ll	lm	ll	ll	lm	ll	ll	lm	ll
lm1509	LG10	36.63	chr6	23139508	<lmxll>	{0-}	ll	lm	ll	lm	ll	ll	ll	ll	lm	lm	ll	lm	lm	ll	lm	ll	lm	ll	lm	ll	ll	lm	ll	lm	ll	lm	ll	ll	lm	ll	ll	ll	lm	ll	ll	lm	ll	ll	lm	ll	ll	lm	ll
np4524	LG10	36.84	chr10	12465517	<nnxnp>	{-0}	--	nn	np	--	nn	np	nn	np	np	nn	np	nn	--	np	nn	nn	np	nn	np	np	--	--	nn	np	--	nn	np	--	np	--	np	nn	--	nn	np	nn	np	np	np	nn	np	np	nn
np4525	LG10	36.89	chr10	12465524	<nnxnp>	{-0}	--	nn	np	--	nn	np	nn	np	np	nn	np	nn	--	np	nn	nn	np	nn	np	np	--	--	nn	np	--	nn	np	--	np	--	np	nn	--	nn	np	nn	np	np	np	nn	np	np	nn
lm6362	LG10	36.91	chr10	25423762	<lmxll>	{1-}	lm	ll	lm	ll	lm	lm	lm	lm	ll	lm	lm	ll	ll	lm	ll	lm	ll	lm	ll	lm	lm	ll	lm	ll	lm	ll	lm	lm	ll	lm	lm	lm	ll	lm	lm	ll	lm	lm	ll	lm	lm	ll	lm
lm2582	LG10	37.03	chr10	25629543	<lmxll>	{1-}	lm	ll	lm	ll	lm	lm	lm	lm	ll	lm	lm	ll	ll	lm	ll	lm	ll	lm	ll	lm	lm	ll	lm	ll	lm	ll	lm	lm	ll	lm	lm	lm	ll	lm	lm	ll	lm	lm	ll	lm	lm	ll	lm
np4523	LG10	37.11	chr10	12465483	<nnxnp>	{-0}	np	nn	--	--	nn	np	nn	np	np	nn	np	nn	--	np	nn	nn	np	nn	np	np	--	--	nn	np	--	nn	np	--	np	--	np	nn	nn	nn	np	nn	np	np	np	nn	np	np	nn
lm2581	LG10	37.11	chr10	25629642	<lmxll>	{1-}	lm	ll	lm	ll	lm	lm	lm	lm	ll	lm	lm	ll	ll	lm	ll	lm	ll	lm	ll	lm	lm	ll	lm	ll	lm	ll	lm	lm	ll	lm	lm	lm	ll	lm	lm	ll	lm	lm	ll	lm	lm	ll	lm
lm6360	LG10	37.61	chr10	25423832	<lmxll>	{1-}	lm	ll	lm	ll	lm	lm	lm	lm	ll	ll	lm	ll	ll	lm	ll	lm	ll	lm	ll	lm	lm	ll	lm	ll	lm	ll	lm	lm	ll	lm	lm	lm	ll	lm	lm	ll	lm	lm	ll	lm	lm	ll	lm
lm6361	LG10	37.61	chr10	25423778	<lmxll>	{1-}	lm	ll	lm	ll	lm	lm	lm	lm	ll	ll	lm	ll	ll	lm	ll	lm	ll	lm	ll	lm	lm	ll	lm	ll	lm	ll	lm	lm	ll	lm	lm	lm	ll	lm	lm	ll	lm	lm	ll	lm	lm	ll	lm
lm1877	LG10	37.72	chr8	7537644	<lmxll>	{0-}	ll	lm	ll	lm	ll	ll	lm	ll	lm	ll	ll	lm	lm	ll	ll	ll	lm	ll	lm	ll	lm	ll	ll	lm	ll	lm	ll	ll	lm	ll	ll	ll	lm	ll	ll	lm	ll	ll	lm	ll	ll	lm	ll
lm1685	LG10	37.85	chr10	24767251	<lmxll>	{1-}	lm	ll	lm	ll	lm	lm	lm	lm	ll	lm	lm	ll	ll	lm	ll	lm	ll	lm	ll	lm	lm	ll	lm	ll	lm	ll	lm	lm	ll	lm	lm	lm	ll	lm	lm	ll	lm	lm	ll	lm	lm	ll	lm
np1242	LG10	37.91	chr11	839339	<nnxnp>	{-0}	np	--	nn	nn	nn	--	--	np	np	nn	np	nn	np	np	nn	nn	nn	nn	np	np	--	np	nn	np	nn	--	np	np	np	np	np	nn	nn	np	np	--	--	np	np	nn	--	np	--
lm889	LG10	38	chr13	3989072	<lmxll>	{0-}	ll	lm	ll	lm	ll	ll	lm	ll	lm	ll	ll	ll	lm	ll	ll	ll	lm	ll	lm	ll	lm	lm	ll	lm	ll	lm	ll	ll	lm	ll	ll	ll	lm	ll	ll	lm	ll	ll	lm	ll	ll	ll	ll
lm4269	LG10	38.1	chr5	7020730	<lmxll>	{1-}	lm	ll	lm	ll	lm	lm	lm	lm	ll	lm	lm	ll	ll	lm	ll	lm	ll	lm	ll	lm	lm	ll	lm	ll	lm	ll	lm	lm	ll	lm	lm	lm	ll	lm	lm	ll	lm	lm	ll	lm	lm	ll	lm
lm884	LG10	38.25	chr13	3989026	<lmxll>	{0-}	ll	lm	ll	lm	ll	ll	lm	ll	lm	ll	ll	ll	lm	ll	ll	ll	lm	ll	lm	ll	lm	lm	ll	lm	ll	lm	ll	ll	lm	ll	ll	ll	lm	ll	ll	lm	ll	ll	lm	ll	ll	ll	ll
lm1582	LG10	38.42	chr8	7521866	<lmxll>	{1-}	lm	ll	lm	ll	lm	lm	ll	lm	ll	lm	lm	ll	ll	lm	lm	lm	ll	lm	ll	lm	ll	lm	lm	ll	lm	ll	lm	lm	ll	lm	lm	lm	ll	lm	lm	ll	lm	lm	ll	lm	lm	ll	lm
lm2213	LG10	38.62	chr6	25093182	<lmxll>	{1-}	lm	ll	lm	ll	lm	lm	ll	lm	ll	lm	lm	ll	ll	lm	lm	lm	ll	lm	ll	lm	ll	lm	lm	ll	lm	lm	lm	lm	ll	lm	lm	lm	ll	lm	lm	ll	lm	lm	ll	lm	lm	ll	lm
np3686	LG10	38.65	chr9	31795742	<nnxnp>	{-0}	np	nn	nn	nn	nn	np	nn	np	np	np	np	nn	nn	np	nn	nn	np	np	np	np	np	--	nn	np	nn	nn	np	np	np	nn	np	nn	nn	np	np	nn	--	np	np	nn	np	np	nn
lm4235	LG10	38.82	chr10	25921393	<lmxll>	{1-}	lm	ll	lm	ll	lm	lm	lm	lm	ll	lm	lm	ll	ll	lm	ll	lm	ll	lm	ll	lm	lm	ll	lm	ll	lm	ll	lm	lm	ll	lm	lm	lm	ll	lm	lm	ll	lm	lm	ll	lm	lm	ll	lm
hk2335	LG10	38.91	chr13	26681530	<hkxhk>	{00}	hk	hk	hh	hk	hh	--	hk	hk	hk	hk	--	hh	hk	--	hh	hk	--	hh	hk	hk	hk	hk	hh	hk	hk	hk	hh	--	hk	hh	--	--	hk	--	hk	hk	--	hk	hk	--	--	hk	hh
lm1345	LG10	39.21	chr17	20715233	<lmxll>	{0-}	ll	lm	ll	lm	ll	ll	lm	ll	lm	ll	ll	ll	lm	ll	ll	ll	lm	ll	lm	ll	lm	lm	ll	lm	ll	ll	ll	ll	lm	ll	ll	ll	lm	ll	ll	lm	ll	ll	lm	ll	ll	ll	ll
np4578	LG10	39.23	chr10	14015692	<nnxnp>	{-0}	np	nn	nn	nn	nn	--	--	np	np	nn	np	nn	nn	np	nn	nn	np	nn	np	np	--	--	--	np	nn	nn	np	np	np	np	np	nn	nn	np	np	np	--	np	np	nn	--	np	nn
lm501	LG10	39.27	unanchored	86109144	<lmxll>	{0-}	ll	lm	ll	lm	ll	ll	lm	ll	lm	ll	ll	ll	lm	ll	ll	ll	lm	ll	lm	ll	lm	lm	ll	lm	ll	lm	ll	ll	lm	ll	ll	ll	lm	ll	ll	lm	ll	ll	lm	ll	ll	ll	ll
np3965	LG10	39.7	chr10	13844652	<nnxnp>	{-0}	np	--	nn	nn	nn	--	np	np	np	nn	np	nn	nn	np	nn	nn	np	np	np	np	np	np	nn	np	nn	--	np	np	np	nn	np	nn	--	np	np	np	np	np	np	--	np	np	nn
np3966	LG10	39.86	chr10	13844650	<nnxnp>	{-0}	np	--	nn	nn	nn	--	np	np	np	nn	np	nn	nn	np	nn	nn	np	np	np	np	np	np	nn	np	nn	--	np	np	np	nn	np	nn	--	np	np	np	np	np	np	--	np	np	nn
lm4588	LG10	39.96	unanchored	92005763	<lmxll>	{0-}	ll	lm	ll	lm	ll	ll	lm	ll	lm	ll	ll	lm	lm	ll	ll	ll	lm	ll	lm	ll	lm	ll	ll	lm	ll	ll	ll	ll	lm	ll	ll	ll	lm	ll	ll	lm	ll	ll	lm	ll	ll	lm	ll
lm3890	LG10	40.14	unanchored	5829895	<lmxll>	{1-}	lm	ll	lm	ll	lm	lm	ll	lm	ll	lm	lm	lm	ll	lm	lm	lm	ll	lm	ll	lm	ll	lm	lm	ll	lm	lm	lm	lm	ll	lm	lm	lm	ll	lm	lm	ll	lm	lm	ll	lm	lm	ll	lm
lm2665	LG10	40.25	chr10	7299878	<lmxll>	{1-}	lm	ll	lm	ll	lm	lm	ll	lm	ll	lm	lm	ll	ll	lm	lm	lm	ll	lm	ll	lm	ll	lm	lm	ll	lm	lm	lm	lm	ll	lm	lm	lm	ll	lm	lm	ll	lm	lm	ll	lm	lm	ll	lm
lm2441	LG10	40.28	chr2	34562764	<lmxll>	{1-}	lm	ll	lm	ll	lm	lm	ll	lm	ll	lm	lm	lm	ll	lm	lm	lm	ll	lm	ll	lm	ll	lm	lm	ll	lm	lm	lm	lm	ll	lm	lm	lm	ll	lm	lm	ll	lm	lm	ll	lm	lm	ll	lm
lm5453	LG10	40.39	unanchored	5846938	<lmxll>	{1-}	lm	ll	lm	ll	lm	lm	ll	lm	ll	lm	lm	lm	ll	lm	lm	lm	ll	lm	ll	lm	ll	lm	lm	ll	lm	lm	lm	lm	ll	lm	lm	lm	ll	lm	lm	ll	lm	ll	ll	lm	lm	ll	lm
lm5454	LG10	40.39	unanchored	5846905	<lmxll>	{1-}	lm	ll	lm	ll	lm	lm	ll	lm	ll	lm	lm	lm	ll	lm	lm	lm	ll	lm	ll	lm	ll	lm	lm	ll	lm	lm	lm	lm	ll	lm	lm	lm	ll	lm	lm	ll	lm	ll	ll	lm	lm	ll	lm
lm1072	LG10	41.14	unanchored	63547580	<lmxll>	{1-}	lm	ll	lm	ll	lm	lm	ll	lm	ll	lm	lm	ll	ll	lm	lm	lm	ll	lm	ll	lm	lm	ll	lm	ll	lm	lm	lm	lm	ll	lm	lm	lm	ll	lm	lm	ll	lm	ll	ll	lm	lm	ll	lm
lm1927	LG10	41.2	chr12	8146108	<lmxll>	{0-}	ll	lm	ll	lm	ll	ll	lm	ll	lm	ll	ll	lm	lm	ll	ll	ll	lm	ll	lm	ll	ll	lm	ll	lm	ll	ll	ll	ll	lm	ll	ll	ll	lm	ll	ll	lm	ll	lm	lm	ll	ll	lm	ll
lm2209	LG10	41.37	chr10	6030966	<lmxll>	{1-}	lm	ll	lm	ll	lm	lm	ll	lm	ll	lm	lm	lm	ll	lm	lm	lm	ll	lm	ll	lm	lm	ll	lm	ll	lm	lm	lm	lm	ll	lm	lm	lm	ll	lm	lm	ll	lm	lm	ll	lm	lm	lm	lm
lm3968	LG10	41.37	chr10	2888060	<lmxll>	{1-}	lm	ll	lm	ll	lm	lm	ll	lm	ll	lm	lm	lm	ll	lm	lm	lm	ll	lm	ll	lm	lm	ll	lm	ll	lm	lm	lm	lm	ll	lm	lm	lm	ll	lm	lm	ll	lm	lm	ll	lm	lm	lm	lm
lm1342	LG10	41.4	chr17	20715255	<lmxll>	{0-}	ll	lm	ll	lm	ll	ll	lm	ll	lm	ll	ll	ll	lm	ll	ll	ll	lm	ll	lm	ll	ll	lm	ll	lm	ll	ll	ll	ll	lm	ll	ll	ll	lm	ll	ll	lm	ll	ll	lm	ll	ll	ll	ll
np1402	LG10	41.42	chr10	16023335	<nnxnp>	{-1}	nn	np	np	np	np	nn	np	nn	nn	np	nn	--	np	nn	--	np	nn	np	nn	nn	--	np	nn	nn	np	np	--	--	nn	np	np	np	nn	np	np	np	np	nn	nn	np	np	nn	--
lm3966	LG10	41.45	chr10	2888189	<lmxll>	{1-}	lm	ll	lm	ll	lm	lm	ll	lm	ll	lm	lm	lm	ll	lm	lm	lm	ll	lm	ll	lm	lm	ll	lm	ll	lm	lm	lm	lm	ll	lm	lm	lm	ll	lm	lm	ll	lm	lm	ll	lm	lm	lm	lm
lm1341	LG10	41.51	chr17	20715294	<lmxll>	{0-}	ll	lm	ll	lm	ll	ll	lm	ll	lm	ll	ll	ll	lm	ll	ll	ll	lm	ll	lm	ll	ll	lm	ll	lm	ll	ll	ll	ll	lm	ll	ll	ll	lm	ll	ll	lm	ll	ll	lm	ll	ll	ll	ll
lm1781	LG10	41.51	chr12	8104113	<lmxll>	{0-}	ll	lm	ll	lm	ll	ll	lm	ll	lm	ll	ll	ll	lm	ll	ll	ll	lm	ll	lm	ll	ll	lm	ll	lm	ll	ll	ll	ll	lm	ll	ll	ll	lm	ll	ll	lm	ll	ll	lm	ll	ll	ll	ll
lm1527	LG10	41.68	chr12	9258700	<lmxll>	{1-}	lm	ll	lm	ll	lm	lm	ll	lm	ll	lm	lm	lm	ll	lm	lm	lm	ll	lm	ll	lm	lm	ll	lm	ll	lm	lm	lm	lm	ll	lm	lm	lm	ll	lm	lm	ll	lm	ll	ll	lm	lm	ll	lm
lm643	LG10	41.72	chr12	8019929	<lmxll>	{1-}	lm	ll	lm	ll	lm	lm	ll	lm	ll	lm	lm	lm	ll	lm	lm	lm	ll	lm	ll	lm	lm	ll	lm	ll	lm	lm	lm	lm	ll	lm	lm	lm	ll	lm	lm	ll	lm	ll	ll	lm	lm	ll	lm
np1401	LG10	41.76	chr10	16023357	<nnxnp>	{-1}	nn	np	np	np	np	nn	np	nn	nn	np	nn	--	np	nn	--	np	nn	np	nn	nn	--	np	nn	nn	np	np	--	--	nn	np	np	np	nn	np	np	np	np	nn	nn	np	np	nn	--
lm5828	LG10	41.82	chr12	8581846	<lmxll>	{1-}	lm	ll	lm	ll	lm	lm	ll	lm	ll	lm	lm	lm	ll	lm	lm	lm	ll	lm	ll	lm	lm	ll	lm	ll	lm	lm	lm	lm	ll	lm	lm	lm	ll	lm	lm	ll	lm	lm	ll	lm	lm	lm	lm
lm3970	LG10	41.84	chr10	2887901	<lmxll>	{1-}	lm	ll	lm	ll	lm	lm	ll	lm	ll	lm	lm	lm	ll	lm	lm	lm	ll	lm	ll	lm	lm	ll	lm	ll	lm	lm	lm	lm	ll	lm	lm	lm	ll	lm	lm	ll	lm	lm	ll	lm	lm	lm	lm
lm5752	LG10	41.84	chr8	3531554	<lmxll>	{1-}	lm	ll	lm	ll	lm	lm	ll	lm	ll	lm	lm	lm	ll	lm	lm	lm	ll	lm	ll	lm	lm	ll	lm	ll	lm	lm	lm	lm	ll	lm	lm	lm	ll	lm	lm	ll	lm	lm	ll	lm	lm	lm	lm
lm3967	LG10	41.87	chr10	2888126	<lmxll>	{1-}	lm	ll	lm	ll	lm	lm	ll	lm	ll	lm	lm	lm	ll	lm	lm	lm	ll	lm	ll	lm	lm	ll	lm	ll	lm	lm	lm	lm	ll	lm	lm	lm	ll	lm	lm	ll	lm	lm	ll	lm	lm	lm	lm
lm3969	LG10	41.92	chr10	2887923	<lmxll>	{1-}	lm	ll	lm	ll	lm	lm	ll	lm	ll	lm	lm	lm	ll	lm	lm	lm	ll	lm	ll	lm	lm	ll	lm	ll	lm	lm	lm	lm	ll	lm	lm	lm	ll	lm	lm	ll	lm	lm	ll	lm	lm	lm	lm
np2671	LG10	42.28	chr10	16189549	<nnxnp>	{-0}	np	nn	nn	nn	nn	np	nn	--	np	nn	np	nn	--	np	nn	nn	np	nn	np	np	--	--	np	np	nn	--	np	np	np	--	nn	nn	np	nn	--	nn	--	np	np	nn	np	np	np
lm5836	LG10	42.55	chr8	8620117	<lmxll>	{1-}	lm	ll	lm	ll	lm	lm	ll	lm	ll	lm	lm	lm	ll	lm	lm	lm	ll	lm	ll	lm	ll	lm	lm	ll	lm	lm	lm	lm	ll	lm	lm	lm	ll	lm	lm	ll	lm	ll	ll	lm	lm	ll	lm
lm1335	LG10	42.72	chr10	8654214	<lmxll>	{1-}	lm	ll	lm	ll	lm	lm	ll	lm	ll	lm	lm	lm	ll	lm	lm	lm	ll	lm	ll	lm	ll	lm	lm	ll	lm	lm	lm	lm	ll	lm	lm	lm	ll	lm	lm	ll	lm	ll	ll	lm	lm	ll	lm
lm2099	LG10	43.08	chr7	24150006	<lmxll>	{0-}	lm	lm	ll	lm	ll	ll	lm	lm	lm	ll	ll	lm	lm	ll	ll	ll	lm	ll	lm	ll	ll	lm	ll	ll	lm	lm	lm	ll	lm	lm	ll	ll	lm	ll	ll	lm	ll	lm	lm	ll	ll	lm	ll
lm2481	LG10	43.2	chr10	904488	<lmxll>	{0-}	lm	lm	ll	lm	ll	ll	lm	lm	lm	ll	ll	lm	lm	ll	ll	ll	lm	ll	lm	ll	ll	lm	ll	ll	lm	lm	lm	ll	lm	lm	ll	ll	lm	ll	ll	lm	ll	lm	lm	ll	ll	lm	ll
np3372	LG10	43.28	chr10	16517024	<nnxnp>	{-0}	np	nn	nn	nn	np	--	nn	np	np	nn	np	nn	nn	np	nn	nn	--	nn	np	np	--	--	--	np	nn	nn	np	np	np	--	--	--	np	np	np	nn	np	np	np	--	np	np	np
np2669	LG10	43.6	chr10	16210319	<nnxnp>	{-1}	nn	np	np	np	nn	--	np	nn	nn	np	--	--	np	nn	--	--	--	np	nn	nn	--	np	nn	nn	np	np	nn	nn	--	np	np	--	nn	np	nn	np	--	--	--	np	--	nn	nn
lm4093	LG10	43.63	chr10	4414242	<lmxll>	{1-}	ll	ll	lm	ll	lm	ll	ll	lm	ll	lm	lm	lm	ll	lm	lm	lm	ll	lm	ll	lm	ll	lm	lm	ll	ll	lm	ll	lm	ll	ll	lm	lm	ll	ll	ll	ll	ll	ll	ll	lm	lm	ll	lm
lm4456	LG10	43.69	chr8	20261763	<lmxll>	{1-}	ll	ll	lm	ll	lm	ll	ll	lm	ll	lm	lm	lm	ll	lm	lm	lm	ll	lm	ll	lm	ll	lm	lm	ll	ll	lm	ll	lm	ll	ll	lm	lm	ll	ll	ll	ll	ll	ll	ll	lm	lm	ll	lm
lm4092	LG10	43.72	chr10	4414264	<lmxll>	{1-}	ll	ll	lm	ll	lm	ll	ll	lm	ll	lm	lm	lm	ll	lm	lm	lm	ll	lm	ll	lm	ll	lm	lm	ll	ll	lm	ll	lm	ll	ll	lm	lm	ll	ll	ll	ll	ll	ll	ll	lm	lm	ll	lm
lm1245	LG10	43.79	chr10	10710983	<lmxll>	{1-}	ll	ll	lm	ll	lm	ll	ll	lm	ll	lm	lm	lm	ll	lm	lm	lm	ll	ll	ll	lm	ll	lm	lm	ll	ll	lm	ll	lm	ll	ll	lm	lm	ll	ll	ll	ll	ll	ll	ll	lm	lm	ll	lm
lm1873	LG10	43.96	chr2	34323739	<lmxll>	{1-}	ll	ll	lm	ll	lm	lm	ll	lm	ll	lm	lm	lm	ll	lm	lm	lm	ll	lm	ll	lm	ll	lm	lm	lm	ll	lm	lm	lm	ll	lm	lm	lm	ll	lm	lm	ll	lm	ll	ll	lm	lm	ll	lm
np1098	LG10	44.11	chr10	16364375	<nnxnp>	{-1}	nn	np	np	np	nn	--	np	--	nn	np	nn	--	np	--	--	np	nn	np	nn	nn	--	np	nn	nn	np	np	nn	np	nn	np	np	--	nn	np	nn	np	np	nn	nn	nn	np	nn	nn
lm6034	LG10	44.17	chr11	4249531	<lmxll>	{1-}	ll	ll	lm	ll	lm	lm	ll	lm	ll	lm	lm	lm	ll	lm	lm	lm	ll	lm	ll	lm	ll	lm	lm	lm	ll	lm	lm	lm	ll	lm	lm	lm	ll	lm	lm	ll	lm	ll	ll	lm	lm	ll	lm
lm1115	LG10	44.23	chr9	551928	<lmxll>	{1-}	ll	ll	lm	ll	lm	lm	ll	lm	ll	lm	lm	lm	ll	lm	lm	lm	ll	lm	ll	lm	ll	lm	lm	lm	ll	lm	lm	lm	ll	lm	lm	lm	ll	lm	lm	ll	lm	ll	ll	lm	lm	ll	lm
lm2174	LG10	44.61	chr8	2780259	<lmxll>	{0-}	lm	lm	ll	lm	ll	lm	lm	ll	lm	ll	ll	lm	lm	ll	ll	ll	lm	lm	lm	ll	lm	ll	ll	lm	lm	ll	lm	ll	lm	lm	ll	ll	lm	lm	lm	lm	lm	lm	lm	ll	ll	lm	ll
np5016	LG10	44.75	chr10	17295250	<nnxnp>	{-0}	np	nn	nn	nn	np	np	--	np	np	nn	--	--	nn	np	nn	nn	--	nn	np	np	--	np	np	np	--	nn	np	np	np	nn	nn	--	np	--	--	nn	--	np	np	nn	np	np	np
lm1167	LG10	44.85	chr10	8082113	<lmxll>	{0-}	lm	lm	ll	lm	ll	lm	lm	ll	lm	ll	ll	ll	lm	ll	ll	ll	lm	ll	lm	ll	lm	ll	ll	ll	lm	ll	lm	ll	lm	lm	ll	ll	lm	lm	lm	lm	lm	lm	lm	ll	ll	lm	ll
lm2794	LG10	44.85	unanchored	12058305	<lmxll>	{0-}	lm	lm	ll	lm	ll	lm	lm	ll	lm	ll	ll	ll	lm	ll	ll	ll	lm	ll	lm	ll	lm	ll	ll	ll	lm	ll	lm	ll	lm	lm	ll	ll	lm	lm	lm	lm	lm	lm	lm	ll	ll	lm	ll
lm3470	LG10	44.85	chr13	10164051	<lmxll>	{0-}	lm	lm	ll	lm	ll	lm	lm	ll	lm	ll	ll	ll	lm	ll	ll	ll	lm	ll	lm	ll	lm	ll	ll	ll	lm	ll	lm	ll	lm	lm	ll	ll	lm	lm	lm	lm	lm	lm	lm	ll	ll	lm	ll
lm532	LG10	45.25	chr10	767358	<lmxll>	{0-}	lm	lm	ll	lm	ll	ll	lm	lm	lm	ll	ll	lm	lm	ll	ll	ll	lm	ll	lm	ll	ll	lm	ll	ll	lm	lm	lm	ll	lm	lm	ll	ll	lm	ll	ll	lm	ll	lm	lm	ll	ll	lm	ll
lm3921	LG10	45.38	chr5	10422221	<lmxll>	{1-}	ll	ll	lm	ll	lm	lm	ll	ll	ll	lm	lm	ll	ll	lm	lm	lm	ll	lm	ll	lm	lm	ll	lm	lm	ll	ll	ll	lm	ll	ll	lm	lm	ll	lm	lm	ll	lm	ll	ll	lm	lm	ll	lm
lm3860	LG10	45.44	chr10	6093555	<lmxll>	{1-}	ll	ll	lm	ll	lm	lm	ll	ll	ll	lm	lm	ll	ll	lm	lm	lm	ll	lm	ll	lm	lm	ll	lm	lm	ll	ll	ll	lm	ll	ll	lm	lm	ll	lm	lm	ll	lm	ll	ll	lm	lm	ll	lm
np4405	LG10	45.53	chr10	16722807	<nnxnp>	{-0}	np	np	nn	nn	np	np	nn	--	np	nn	--	nn	--	np	nn	nn	np	nn	--	np	--	nn	np	np	nn	--	np	np	np	nn	nn	nn	np	--	np	nn	np	np	np	np	np	np	np
lm2238	LG10	45.54	chr10	1088047	<lmxll>	{0-}	lm	lm	ll	lm	ll	ll	lm	lm	lm	ll	ll	lm	lm	ll	ll	ll	lm	ll	lm	ll	ll	lm	ll	ll	lm	lm	lm	ll	lm	lm	ll	ll	lm	ll	ll	lm	ll	lm	lm	ll	ll	lm	ll
lm1420	LG10	45.65	chr12	8250947	<lmxll>	{1-}	ll	ll	lm	ll	lm	lm	ll	ll	ll	lm	lm	ll	ll	lm	lm	lm	ll	lm	ll	lm	lm	ll	lm	lm	ll	ll	ll	lm	ll	ll	lm	lm	ll	lm	lm	ll	lm	ll	ll	lm	lm	ll	lm
lm3630	LG10	45.65	chr8	2152165	<lmxll>	{1-}	ll	ll	lm	ll	lm	lm	ll	ll	ll	lm	lm	ll	ll	lm	lm	lm	ll	lm	ll	lm	lm	ll	lm	lm	ll	ll	ll	lm	ll	ll	lm	lm	ll	lm	lm	ll	lm	ll	ll	lm	lm	ll	lm
lm3631	LG10	45.65	chr8	2152151	<lmxll>	{1-}	ll	ll	lm	ll	lm	lm	ll	ll	ll	lm	lm	ll	ll	lm	lm	lm	ll	lm	ll	lm	lm	ll	lm	lm	ll	ll	ll	lm	ll	ll	lm	lm	ll	lm	lm	ll	lm	ll	ll	lm	lm	ll	lm
lm4236	LG10	46.17	chr10	25921365	<lmxll>	{1-}	lm	ll	lm	ll	lm	lm	lm	lm	ll	lm	lm	ll	ll	lm	ll	ll	ll	lm	ll	lm	lm	ll	lm	ll	lm	ll	lm	ll	ll	lm	lm	lm	ll	lm	lm	lm	lm	lm	ll	lm	lm	ll	lm
np4070	LG10	46.3	chr4	22159307	<nnxnp>	{-0}	np	nn	--	nn	np	--	nn	np	np	--	np	nn	nn	np	nn	nn	np	nn	np	np	nn	nn	np	np	nn	nn	np	nn	np	--	nn	nn	np	nn	np	nn	np	np	np	nn	np	np	np
hk3014	LG10	46.41	chr13	10161012	<hkxhk>	{00}	hk	hk	hh	hk	hh	hk	hk	hh	hk	--	hh	--	--	--	hh	--	hk	hk	hk	hk	hk	hk	--	--	hk	hk	hk	hh	hk	hk	hh	hk	hk	--	hk	hk	hk	hk	hk	--	hh	hk	--
lm3356	LG10	46.7	chr10	8794949	<lmxll>	{1-}	ll	ll	lm	ll	lm	lm	ll	ll	ll	lm	lm	lm	ll	lm	lm	lm	ll	lm	ll	lm	lm	ll	lm	lm	ll	ll	ll	lm	ll	ll	lm	lm	ll	lm	lm	ll	lm	ll	ll	lm	lm	ll	lm
lm4666	LG10	46.7	chr10	11623335	<lmxll>	{1-}	ll	ll	lm	ll	lm	lm	ll	ll	ll	lm	lm	lm	ll	lm	lm	lm	ll	lm	ll	lm	lm	ll	lm	lm	ll	ll	ll	lm	ll	ll	lm	lm	ll	lm	lm	ll	lm	ll	ll	lm	lm	ll	lm
np2922	LG10	46.81	chr10	7348173	<nnxnp>	{-1}	nn	nn	nn	np	np	nn	np	nn	nn	np	nn	np	--	nn	np	np	--	nn	nn	nn	--	nn	np	nn	np	nn	nn	nn	nn	np	nn	np	np	np	np	np	--	nn	--	np	--	nn	np
lm3886	LG10	46.9	chr15	22244406	<lmxll>	{1-}	ll	ll	lm	ll	lm	lm	ll	ll	ll	lm	lm	ll	ll	lm	lm	lm	ll	lm	ll	lm	lm	ll	lm	lm	ll	ll	ll	lm	ll	ll	lm	lm	ll	lm	lm	ll	lm	ll	ll	lm	lm	ll	lm
lm3887	LG10	47.05	chr15	22244431	<lmxll>	{1-}	ll	ll	lm	ll	lm	lm	ll	ll	ll	lm	lm	ll	ll	lm	lm	lm	ll	lm	ll	lm	lm	ll	lm	lm	ll	ll	ll	lm	ll	ll	lm	lm	ll	lm	lm	ll	lm	ll	ll	lm	lm	ll	lm
np5809	LG10	47.41	chr10	17403923	<nnxnp>	{-0}	np	nn	nn	--	np	np	np	np	np	--	np	nn	--	np	nn	np	np	--	np	np	--	nn	np	np	nn	nn	np	np	np	--	nn	--	np	--	np	--	--	np	np	nn	--	np	np
lm4003	LG10	47.56	unanchored	12269941	<lmxll>	{0-}	lm	lm	lm	lm	ll	lm	lm	ll	lm	ll	ll	lm	lm	ll	lm	ll	lm	lm	lm	ll	lm	ll	ll	lm	lm	ll	lm	ll	lm	lm	ll	ll	lm	lm	lm	lm	lm	lm	lm	ll	ll	lm	ll
lm3354	LG10	47.95	chr10	8794924	<lmxll>	{1-}	ll	ll	lm	ll	lm	lm	ll	ll	ll	lm	lm	lm	ll	lm	lm	lm	ll	lm	ll	lm	lm	ll	lm	lm	ll	lm	ll	lm	ll	ll	lm	lm	ll	lm	lm	ll	lm	ll	ll	lm	lm	ll	lm
np1004	LG10	48.03	chr10	17182051	<nnxnp>	{-0}	np	nn	nn	--	np	np	nn	np	np	nn	np	nn	--	np	nn	nn	np	--	np	np	np	nn	np	np	nn	--	np	np	np	nn	--	--	np	nn	np	nn	--	np	np	nn	np	np	np
lm1603	LG10	48.29	chr6	21958807	<lmxll>	{1-}	ll	ll	lm	ll	lm	lm	ll	lm	ll	lm	lm	lm	ll	lm	lm	lm	ll	lm	ll	lm	ll	lm	lm	lm	ll	lm	ll	lm	ll	lm	lm	lm	ll	lm	lm	ll	lm	ll	ll	lm	lm	ll	lm
np1003	LG10	48.61	chr10	17182069	<nnxnp>	{-0}	np	nn	nn	--	np	np	nn	np	np	nn	np	nn	--	np	nn	nn	np	--	np	np	np	nn	np	np	nn	--	np	np	np	nn	--	np	np	nn	np	nn	--	np	np	nn	np	np	np
lm1785	LG10	48.78	chr9	21141475	<lmxll>	{1-}	lm	ll	lm	ll	lm	lm	lm	lm	ll	lm	lm	ll	ll	lm	ll	ll	ll	lm	ll	lm	lm	ll	lm	ll	lm	lm	lm	ll	ll	lm	lm	lm	ll	lm	lm	lm	lm	lm	ll	ll	lm	ll	lm
np3254	LG10	49.08	chr10	18147318	<nnxnp>	{-0}	np	nn	nn	nn	np	np	nn	np	np	nn	--	nn	--	np	nn	np	np	nn	np	--	np	nn	np	np	nn	nn	np	np	np	nn	nn	nn	np	nn	np	nn	--	np	np	--	--	np	np
lm4741	LG10	49.38	chr7	12112267	<lmxll>	{1-}	ll	ll	lm	ll	lm	lm	ll	lm	ll	lm	lm	lm	ll	lm	lm	lm	ll	lm	ll	lm	ll	lm	lm	lm	ll	lm	ll	lm	ll	ll	lm	lm	ll	lm	lm	ll	lm	ll	ll	lm	lm	ll	lm
lm3842	LG10	49.44	unanchored	18734782	<lmxll>	{1-}	ll	ll	lm	ll	lm	lm	ll	lm	ll	lm	lm	lm	ll	lm	lm	lm	ll	lm	ll	lm	ll	ll	lm	lm	ll	lm	ll	lm	ll	ll	lm	lm	ll	lm	lm	ll	lm	ll	ll	lm	lm	ll	lm
lm3131	LG10	49.75	chr12	26841842	<lmxll>	{1-}	ll	ll	lm	ll	lm	lm	ll	lm	ll	lm	lm	lm	ll	lm	lm	lm	ll	lm	ll	lm	ll	lm	lm	lm	ll	lm	ll	lm	ll	ll	lm	lm	ll	lm	lm	ll	lm	ll	ll	lm	lm	ll	lm
hk2261	LG10	50.51	chr11	12786708	<hkxhk>	{11}	hk	--	hk	hk	hk	--	hk	hh	--	hk	hh	hk	hk	hh	hk	hk	hk	hk	hk	--	hh	hk	hk	hk	--	hk	hh	hh	hk	hk	hh	hk	hk	--	hh	hk	hk	hh	--	hk	hk	hk	hk
np4488	LG10	51.12	chr10	17041076	<nnxnp>	{-1}	nn	np	np	np	nn	--	np	nn	nn	np	nn	--	np	nn	np	np	nn	nn	--	nn	--	nn	nn	--	np	nn	nn	nn	nn	np	np	np	--	np	np	np	--	nn	nn	np	nn	nn	nn
np3782	LG10	51.54	chr10	15668481	<nnxnp>	{-1}	--	np	nn	np	np	--	np	nn	nn	np	nn	np	np	--	np	np	nn	nn	nn	--	np	nn	nn	nn	--	--	--	nn	nn	np	np	--	nn	np	nn	np	--	nn	nn	np	--	nn	nn
np5181	LG10	52.12	chr15	21871291	<nnxnp>	{-1}	nn	np	nn	np	np	--	np	nn	nn	--	np	np	np	nn	np	np	nn	nn	nn	nn	np	--	nn	nn	np	nn	np	nn	nn	np	nn	--	nn	np	--	np	--	nn	nn	np	--	nn	nn
np4586	LG10	52.71	chr10	15000534	<nnxnp>	{-1}	nn	np	nn	--	np	--	np	nn	nn	np	nn	np	np	nn	np	np	nn	nn	nn	nn	--	nn	nn	nn	np	nn	nn	nn	nn	np	--	nn	--	np	np	np	--	nn	--	np	--	nn	nn
np5818	LG10	53.1	chr10	7428967	<nnxnp>	{-1}	nn	nn	nn	np	np	--	np	--	nn	--	nn	np	np	--	np	--	nn	nn	nn	nn	np	nn	np	nn	nn	nn	nn	nn	nn	np	--	np	np	--	np	np	--	nn	nn	np	nn	nn	np
lm6358	LG10	53.13	chr10	25452594	<lmxll>	{1-}	lm	ll	ll	ll	lm	lm	lm	lm	ll	lm	lm	ll	ll	lm	ll	ll	ll	lm	ll	lm	lm	ll	lm	ll	lm	lm	lm	ll	lm	lm	lm	lm	ll	lm	lm	lm	lm	lm	ll	ll	lm	ll	ll
np5460	LG10	53.52	chr10	15292206	<nnxnp>	{-1}	nn	np	nn	np	np	--	np	--	nn	np	nn	np	np	nn	np	np	nn	nn	--	nn	np	nn	nn	nn	--	nn	nn	nn	nn	np	np	np	--	np	nn	np	--	nn	np	np	--	nn	np
np4071	LG10	54.12	chr4	22159339	<nnxnp>	{-1}	nn	np	np	np	nn	--	np	nn	nn	--	nn	np	np	nn	np	np	nn	nn	nn	--	np	nn	nn	nn	np	nn	nn	nn	--	np	np	np	np	np	nn	np	--	nn	np	np	np	nn	nn
hk3780	LG10	54.63	chr10	24657037	<hkxhk>	{00}	--	hk	hh	hh	kk	hk	hh	kk	hk	hk	kk	hh	hh	--	hh	hk	hk	hh	hk	kk	--	hh	hk	hk	hk	hk	hk	kk	kk	hk	hk	--	hk	--	--	hk	--	hk	hk	--	hk	hk	hk
hk3781	LG10	54.84	chr10	24657029	<hkxhk>	{00}	--	hk	hh	hh	kk	--	hh	kk	hk	hk	kk	hh	hh	--	hh	hk	hk	hh	hk	kk	--	hh	hk	hk	hk	hk	hk	kk	kk	hk	hk	--	hk	--	--	hk	--	hk	hk	--	hk	hk	hk
np4072	LG10	55.02	chr4	22159474	<nnxnp>	{-1}	--	np	np	np	nn	--	np	--	nn	np	nn	np	np	nn	np	np	nn	--	nn	--	np	nn	nn	--	np	nn	--	nn	nn	np	np	np	nn	np	--	np	np	--	--	np	--	nn	nn
np4073	LG10	55.46	chr4	22159542	<nnxnp>	{-1}	--	np	np	np	nn	--	np	nn	nn	np	nn	np	np	nn	np	np	nn	np	nn	nn	np	nn	nn	--	np	nn	--	nn	nn	np	np	np	nn	np	nn	np	np	np	nn	np	--	nn	nn
np3207	LG10	56.8	chr10	25281442	<nnxnp>	{-0}	np	np	nn	--	np	--	nn	--	np	--	--	nn	nn	np	nn	np	--	nn	np	np	--	nn	nn	np	--	--	np	np	np	--	--	np	np	nn	--	nn	np	np	--	nn	nn	np	np
np4093	LG10	57.23	unanchored	34171885	<nnxnp>	{-0}	np	np	nn	nn	np	--	nn	np	np	np	np	nn	nn	np	nn	np	np	nn	np	np	--	nn	--	np	--	nn	np	np	np	nn	nn	nn	np	--	np	nn	--	np	np	nn	nn	np	np
np4092	LG10	57.27	unanchored	34171928	<nnxnp>	{-0}	np	np	nn	nn	np	np	--	np	np	np	--	nn	nn	np	nn	np	np	nn	np	np	--	nn	--	np	--	nn	np	np	np	nn	nn	nn	np	--	np	--	np	np	np	nn	nn	np	np
np1199	LG10	58.53	chr10	15549425	<nnxnp>	{-0}	np	nn	np	np	nn	--	np	np	np	nn	np	--	nn	np	np	nn	np	np	np	np	--	np	np	np	nn	np	np	--	--	nn	nn	--	np	np	np	nn	np	np	np	nn	np	np	np
np1198	LG10	58.77	chr10	15541695	<nnxnp>	{-0}	np	nn	np	--	nn	np	--	np	np	nn	np	np	--	np	np	nn	np	np	np	np	np	np	np	np	nn	np	np	np	np	nn	nn	--	np	np	np	nn	--	np	np	nn	np	np	np
np4029	LG10	59.31	chr10	7018460	<nnxnp>	{-1}	nn	nn	nn	np	np	--	np	np	nn	np	nn	np	np	nn	np	nn	nn	nn	nn	nn	np	nn	np	nn	np	nn	--	nn	nn	--	nn	np	np	--	nn	np	--	nn	nn	np	--	nn	nn
np1196	LG10	59.62	chr10	15521176	<nnxnp>	{-0}	np	nn	np	--	nn	--	--	np	np	--	np	np	nn	np	np	--	np	np	np	np	--	np	np	np	--	np	np	np	np	nn	nn	--	np	np	np	--	--	np	np	--	np	np	np
np1662	LG10	60.25	chr10	12526511	<nnxnp>	{-1}	nn	np	nn	np	np	nn	--	nn	nn	nn	nn	np	np	nn	np	np	nn	nn	nn	nn	nn	nn	np	nn	np	nn	nn	nn	nn	np	nn	nn	np	np	nn	np	nn	nn	nn	np	nn	nn	np
np1100	LG10	60.96	chr10	27144524	<nnxnp>	{-0}	np	np	nn	nn	nn	np	np	nn	np	np	np	nn	nn	np	nn	--	np	nn	np	np	--	nn	nn	np	nn	np	np	np	np	nn	nn	nn	np	nn	np	nn	--	np	np	nn	nn	np	np
np4774	LG10	61.44	chr8	6487431	<nnxnp>	{-0}	nn	np	nn	--	nn	np	nn	--	np	np	np	nn	nn	np	--	np	np	nn	np	np	np	nn	np	np	--	--	np	np	np	nn	np	--	--	np	--	--	np	np	--	np	nn	np	np
np1197	LG10	61.71	chr10	15521352	<nnxnp>	{-0}	np	nn	np	np	nn	np	np	np	np	nn	np	np	nn	np	np	nn	--	np	np	np	--	np	np	np	nn	np	np	--	np	--	nn	nn	np	--	np	--	np	np	np	nn	--	np	np
np5981	LG10	62.35	chr10	27109344	<nnxnp>	{-0}	np	np	--	nn	nn	np	--	nn	np	nn	np	nn	nn	np	nn	--	np	--	np	np	--	nn	nn	np	--	nn	np	np	np	nn	nn	--	--	np	np	nn	np	np	np	nn	nn	np	np
np5980	LG10	62.57	chr10	27109278	<nnxnp>	{-0}	np	np	nn	nn	--	np	--	nn	np	nn	np	nn	nn	np	nn	--	np	--	np	np	nn	nn	nn	np	np	nn	np	np	np	nn	nn	--	--	np	np	nn	np	np	np	nn	nn	np	np
np1099	LG10	62.99	chr10	27144546	<nnxnp>	{-0}	np	np	nn	nn	nn	np	np	nn	np	np	np	nn	nn	np	nn	--	np	nn	np	np	--	nn	nn	np	nn	np	np	np	np	nn	nn	nn	np	nn	np	nn	--	np	np	nn	nn	np	np
np6489	LG10	63.53	chr10	15556004	<nnxnp>	{-0}	np	nn	np	nn	nn	np	--	--	np	nn	np	np	nn	np	np	--	np	np	np	np	--	np	np	np	--	np	np	np	np	nn	--	nn	np	np	np	np	np	np	np	nn	np	np	np
np869	LG10	64.38	chr14	7977526	<nnxnp>	{-1}	nn	np	nn	np	np	--	np	nn	--	np	nn	nn	np	nn	np	np	nn	nn	nn	nn	np	nn	--	nn	np	nn	np	nn	nn	np	nn	nn	np	nn	nn	np	--	nn	nn	nn	np	nn	--
np4444	LG10	64.43	chr10	27073269	<nnxnp>	{-0}	np	np	nn	nn	nn	--	--	nn	np	nn	np	--	nn	np	nn	np	--	nn	np	np	--	nn	nn	np	nn	nn	np	np	np	nn	nn	--	np	nn	np	nn	np	np	np	nn	--	np	np
np1002	LG10	64.79	chr10	17182076	<nnxnp>	{-0}	np	nn	nn	--	np	np	--	np	np	--	np	np	--	np	np	nn	np	np	np	np	np	np	np	np	nn	np	np	np	np	nn	--	np	np	nn	np	nn	--	np	np	nn	np	np	np
lm4594	LG10	64.83	unanchored	34070280	<lmxll>	{1-}	lm	ll	ll	ll	lm	lm	ll	lm	ll	lm	lm	ll	ll	lm	ll	ll	ll	ll	ll	lm	lm	ll	lm	ll	lm	lm	lm	ll	lm	lm	lm	lm	ll	lm	lm	lm	lm	lm	ll	ll	lm	ll	ll
np6488	LG10	65.25	chr10	15556070	<nnxnp>	{-0}	--	nn	np	nn	nn	np	--	np	np	nn	np	np	nn	np	np	nn	np	np	np	np	np	np	np	np	nn	np	np	np	np	nn	--	nn	np	np	np	np	np	np	np	nn	--	np	np
np892	LG10	66.15	chr10	26474992	<nnxnp>	{-0}	np	np	nn	nn	nn	--	nn	nn	np	np	np	nn	--	np	nn	np	np	nn	np	np	np	nn	nn	np	nn	nn	np	np	np	nn	--	nn	np	--	np	nn	np	np	--	--	nn	np	np
lm4596	LG10	66.41	unanchored	34070321	<lmxll>	{1-}	lm	ll	ll	ll	lm	lm	ll	lm	ll	lm	lm	ll	ll	lm	ll	ll	ll	ll	ll	lm	lm	ll	lm	ll	lm	lm	lm	ll	lm	lm	ll	lm	ll	lm	lm	lm	lm	lm	ll	ll	lm	ll	ll
np2594	LG10	66.58	chr10	27912482	<nnxnp>	{-0}	np	np	nn	--	nn	np	nn	nn	np	nn	np	nn	--	np	nn	--	np	nn	np	np	--	nn	nn	np	nn	nn	np	np	np	nn	nn	--	np	np	np	nn	--	np	np	nn	nn	np	np
np893	LG10	66.77	chr10	26475004	<nnxnp>	{-0}	np	np	nn	nn	nn	--	nn	nn	np	np	np	nn	--	np	nn	np	np	nn	np	np	np	nn	nn	np	nn	nn	np	np	np	nn	--	nn	np	--	np	nn	np	np	--	--	nn	np	np
np3603	LG10	67.19	chr10	17271456	<nnxnp>	{-0}	np	np	nn	nn	np	--	nn	np	np	--	--	np	--	np	np	nn	np	np	np	np	--	np	np	np	--	np	np	np	np	nn	np	--	np	--	--	nn	--	np	np	--	--	np	np
np3253	LG10	67.59	chr10	18147285	<nnxnp>	{-0}	np	nn	np	nn	np	np	nn	np	np	np	np	np	--	np	np	np	np	nn	np	nn	np	nn	np	np	nn	nn	np	np	np	np	nn	np	np	nn	np	nn	--	np	np	nn	np	np	np
lm4595	LG10	67.72	unanchored	34070320	<lmxll>	{1-}	lm	ll	ll	ll	lm	lm	ll	lm	ll	lm	lm	ll	ll	lm	ll	ll	ll	ll	ll	lm	lm	ll	lm	ll	lm	lm	lm	ll	lm	lm	ll	lm	ll	lm	lm	lm	lm	lm	ll	ll	lm	ll	ll
np539	LG10	68.15	chr13	15590539	<nnxnp>	{-0}	np	np	nn	nn	nn	np	np	nn	np	np	np	nn	nn	np	nn	np	np	nn	np	nn	np	nn	nn	np	--	np	np	np	np	nn	--	nn	np	np	np	nn	np	np	np	nn	nn	np	nn
np1371	LG10	68.58	chr10	28299786	<nnxnp>	{-0}	np	np	nn	nn	nn	np	nn	--	np	--	np	nn	nn	np	nn	np	np	nn	np	nn	np	nn	--	np	nn	nn	np	np	np	nn	nn	nn	np	np	np	nn	--	np	np	np	--	np	nn
np470	LG10	69.66	chr12	1411310	<nnxnp>	{-1}	nn	--	nn	np	np	--	np	nn	nn	np	nn	nn	np	nn	np	--	nn	nn	--	nn	nn	nn	nn	nn	np	nn	nn	nn	nn	nn	np	nn	nn	np	--	np	nn	nn	nn	np	nn	nn	nn
np469	LG10	69.75	chr12	1411326	<nnxnp>	{-1}	nn	--	nn	np	np	--	np	nn	nn	np	nn	nn	np	nn	np	--	nn	nn	--	nn	nn	nn	nn	nn	np	nn	nn	nn	nn	nn	np	nn	nn	np	--	np	nn	nn	nn	np	nn	nn	nn
np540	LG10	70.82	chr13	15590823	<nnxnp>	{-0}	np	np	nn	nn	nn	--	nn	nn	np	nn	np	nn	nn	np	nn	np	np	nn	np	nn	--	nn	nn	np	nn	nn	np	--	np	nn	nn	nn	np	nn	np	nn	--	np	np	nn	nn	np	nn
np3258	LG10	71.53	chr13	1050779	<nnxnp>	{-0}	np	--	nn	nn	nn	--	--	nn	np	nn	nn	nn	nn	np	nn	np	--	nn	np	np	np	nn	nn	np	nn	nn	np	np	nn	nn	nn	nn	np	nn	np	nn	nn	np	nn	nn	nn	--	nn
hk4110	LG10	72.19	chr12	22674274	<hkxhk>	{00}	kk	hk	hk	--	kk	--	hk	kk	hk	--	kk	--	hh	--	kk	hk	kk	hk	hk	kk	hk	hk	hk	hk	hk	--	hk	--	hk	kk	--	hk	hk	hk	kk	hk	hk	kk	hk	hk	hk	hk	hk
hk5057	LG10	72.36	chr10	32250074	<hkxhk>	{10}	hk	kk	hk	hk	hk	--	hk	hh	hk	hk	kk	hh	hk	hk	hh	kk	--	hk	kk	hk	--	hh	hk	kk	hh	--	hk	kk	hk	hh	hk	hk	hk	--	--	hh	--	hk	hk	hk	hh	hk	hk
np2410	LG10	73.05	chr10	28670306	<nnxnp>	{-0}	nn	np	nn	nn	nn	--	nn	np	np	nn	np	nn	nn	np	nn	np	np	nn	--	nn	--	np	nn	np	--	--	np	np	--	nn	nn	np	np	--	np	nn	np	np	np	nn	nn	np	nn
np2411	LG10	74.14	chr10	28670314	<nnxnp>	{-0}	nn	np	nn	nn	nn	--	nn	np	np	nn	np	nn	nn	np	nn	np	np	nn	--	nn	--	np	nn	np	--	nn	np	np	--	nn	nn	np	np	--	np	nn	np	np	np	nn	nn	np	nn
lm717	LG10	74.67	chr15	22049157	<lmxll>	{1-}	lm	ll	ll	ll	lm	lm	ll	lm	ll	lm	lm	ll	ll	lm	ll	ll	ll	ll	ll	lm	lm	ll	lm	ll	lm	lm	ll	ll	lm	lm	ll	lm	ll	lm	lm	lm	lm	lm	ll	ll	lm	ll	ll
lm1766	LG10	74.77	chr10	24120688	<lmxll>	{1-}	lm	ll	ll	ll	lm	lm	ll	lm	ll	lm	lm	ll	ll	lm	ll	ll	ll	ll	ll	lm	lm	ll	lm	ll	lm	lm	ll	ll	lm	lm	ll	lm	ll	lm	lm	lm	lm	lm	ll	ll	lm	ll	ll
lm1767	LG10	74.99	chr10	24120674	<lmxll>	{1-}	lm	ll	ll	ll	lm	lm	ll	lm	ll	lm	lm	ll	ll	lm	ll	ll	ll	ll	ll	lm	lm	ll	lm	ll	lm	lm	ll	ll	lm	lm	ll	lm	ll	lm	lm	lm	lm	lm	ll	ll	lm	ll	ll
np775	LG10	75.07	chr10	14783652	<nnxnp>	{-1}	nn	--	nn	nn	--	nn	--	nn	nn	nn	nn	np	--	nn	--	np	nn	nn	nn	nn	nn	nn	nn	nn	nn	nn	nn	nn	nn	--	np	--	nn	--	--	np	nn	nn	nn	--	nn	nn	nn
np594	LG10	75.13	chr15	37970477	<nnxnp>	{-0}	nn	--	nn	nn	nn	np	nn	nn	nn	nn	np	nn	nn	--	nn	np	np	nn	--	nn	nn	nn	nn	np	nn	--	np	np	np	nn	nn	np	--	np	np	nn	--	np	nn	nn	nn	np	nn
lm1675	LG10	75.39	chr8	13944754	<lmxll>	{1-}	lm	ll	ll	ll	lm	lm	ll	lm	ll	lm	lm	ll	ll	lm	ll	ll	ll	ll	ll	lm	lm	ll	lm	ll	lm	lm	ll	ll	lm	lm	ll	lm	ll	lm	lm	lm	lm	lm	ll	ll	lm	ll	ll
lm3043	LG10	75.62	chr10	24067020	<lmxll>	{1-}	lm	ll	ll	ll	lm	lm	ll	lm	ll	lm	lm	ll	ll	lm	ll	ll	ll	ll	ll	lm	lm	ll	lm	ll	lm	lm	ll	ll	lm	lm	ll	lm	ll	lm	lm	lm	lm	lm	ll	ll	lm	ll	ll
lm1550	LG10	75.85	chr10	25386829	<lmxll>	{1-}	lm	ll	ll	ll	lm	lm	ll	lm	ll	ll	lm	ll	ll	lm	ll	ll	ll	ll	ll	lm	lm	ll	lm	ll	lm	lm	ll	ll	lm	lm	ll	lm	ll	lm	lm	lm	lm	lm	ll	ll	lm	ll	ll
lm157	LG10	75.85	chr10	23669316	<lmxll>	{1-}	lm	ll	ll	ll	lm	lm	ll	lm	ll	ll	lm	ll	ll	lm	ll	ll	ll	ll	ll	lm	lm	ll	lm	ll	lm	lm	ll	ll	lm	lm	ll	lm	ll	lm	lm	lm	lm	lm	ll	ll	lm	ll	ll
lm1686	LG10	75.85	chr10	24766996	<lmxll>	{1-}	lm	ll	ll	ll	lm	lm	ll	lm	ll	ll	lm	ll	ll	lm	ll	ll	ll	ll	ll	lm	lm	ll	lm	ll	lm	lm	ll	ll	lm	lm	ll	lm	ll	lm	lm	lm	lm	lm	ll	ll	lm	ll	ll
lm3044	LG10	75.85	chr10	24065107	<lmxll>	{1-}	lm	ll	ll	ll	lm	lm	ll	lm	ll	ll	lm	ll	ll	lm	ll	ll	ll	ll	ll	lm	lm	ll	lm	ll	lm	lm	ll	ll	lm	lm	ll	lm	ll	lm	lm	lm	lm	lm	ll	ll	lm	ll	ll
lm3602	LG10	75.85	chr10	25496428	<lmxll>	{1-}	lm	ll	ll	ll	lm	lm	ll	lm	ll	ll	lm	ll	ll	lm	ll	ll	ll	ll	ll	lm	lm	ll	lm	ll	lm	lm	ll	ll	lm	lm	ll	lm	ll	lm	lm	lm	lm	lm	ll	ll	lm	ll	ll
np6157	LG10	76.04	chr10	32257617	<nnxnp>	{-0}	np	np	nn	nn	nn	np	nn	nn	np	nn	--	nn	--	nn	nn	np	np	nn	np	nn	--	nn	nn	np	nn	nn	np	--	np	nn	nn	np	np	--	np	nn	--	np	np	nn	nn	np	--
lm3469	LG10	76.24	chr10	25257299	<lmxll>	{1-}	lm	ll	ll	ll	lm	lm	ll	lm	ll	ll	lm	ll	ll	lm	ll	ll	ll	ll	ll	lm	lm	ll	lm	ll	lm	lm	ll	ll	lm	lm	ll	lm	ll	lm	lm	lm	lm	lm	ll	ll	lm	ll	ll
lm2120	LG10	76.44	chr14	19301570	<lmxll>	{1-}	lm	ll	ll	ll	lm	lm	ll	lm	ll	ll	lm	ll	ll	lm	ll	ll	ll	ll	ll	lm	lm	ll	lm	ll	lm	lm	ll	ll	lm	lm	ll	lm	ll	lm	lm	lm	lm	lm	ll	ll	lm	ll	ll
lm4673	LG10	76.5	chr10	27605432	<lmxll>	{1-}	lm	ll	ll	ll	lm	lm	ll	lm	ll	ll	lm	ll	ll	lm	ll	ll	ll	ll	ll	lm	lm	ll	lm	ll	lm	lm	ll	ll	lm	lm	ll	lm	ll	lm	lm	lm	lm	lm	ll	ll	lm	ll	ll
lm5730	LG10	76.5	chr10	27109331	<lmxll>	{1-}	lm	ll	ll	ll	lm	lm	ll	lm	ll	ll	lm	ll	ll	lm	ll	ll	ll	ll	ll	lm	lm	ll	lm	ll	lm	lm	ll	ll	lm	lm	ll	lm	ll	lm	lm	lm	lm	lm	ll	ll	lm	ll	ll
np1595	LG10	76.61	chr10	32300814	<nnxnp>	{-0}	np	--	--	--	nn	--	nn	nn	np	nn	np	nn	nn	np	nn	np	np	nn	np	nn	--	--	nn	np	nn	nn	nn	np	np	--	nn	np	np	--	np	nn	np	np	--	nn	--	np	--
lm2595	LG10	76.91	chr10	27934974	<lmxll>	{1-}	lm	ll	ll	ll	lm	lm	ll	lm	ll	ll	lm	ll	ll	lm	ll	ll	ll	ll	ll	lm	lm	ll	lm	ll	lm	lm	ll	ll	lm	lm	ll	lm	ll	lm	lm	lm	lm	lm	ll	ll	lm	ll	ll
lm2597	LG10	76.91	chr10	27935018	<lmxll>	{1-}	lm	ll	ll	ll	lm	lm	ll	lm	ll	ll	lm	ll	ll	lm	ll	ll	ll	ll	ll	lm	lm	ll	lm	ll	lm	lm	ll	ll	lm	lm	ll	lm	ll	lm	lm	lm	lm	lm	ll	ll	lm	ll	ll
hk2607	LG10	77.55	chr10	32662231	<hkxhk>	{10}	--	kk	hk	hk	hh	hk	hk	hh	hk	--	hk	hk	hk	hk	hh	hk	hk	hk	--	hk	hh	--	hk	--	--	hk	hk	hk	hk	--	hk	hk	hk	hk	hk	hk	hk	hk	hk	hk	hk	hh	hk
hk1754	LG10	78	chr10	24244633	<hkxhk>	{00}	kk	--	hk	--	kk	--	hk	kk	hk	hk	hk	kk	hk	kk	kk	hk	hk	hk	hk	kk	--	hk	hk	hk	--	kk	hk	hk	kk	kk	hh	--	hk	--	kk	hk	--	kk	--	hh	hk	hk	hk
np453	LG10	79.11	chr10	31770762	<nnxnp>	{-0}	np	np	nn	nn	nn	--	nn	nn	np	nn	np	nn	--	nn	--	np	np	nn	np	nn	np	nn	nn	np	nn	nn	nn	np	np	nn	nn	np	np	np	np	nn	np	np	np	nn	nn	np	nn
np1594	LG10	79.45	chr10	32304000	<nnxnp>	{-0}	np	np	nn	nn	nn	np	--	--	np	nn	np	nn	nn	--	nn	np	np	nn	np	nn	nn	--	nn	np	nn	nn	nn	np	np	nn	nn	nn	np	--	np	nn	--	np	np	nn	--	np	nn
np2412	LG10	80.97	chr10	28680640	<nnxnp>	{-0}	np	np	nn	nn	--	np	--	nn	np	nn	np	np	nn	np	np	np	np	np	np	nn	--	np	nn	np	nn	np	np	np	np	np	nn	np	np	np	np	nn	--	np	np	nn	--	np	nn
lm2594	LG10	81.06	chr10	27912466	<lmxll>	{1-}	lm	ll	ll	ll	lm	lm	ll	lm	ll	ll	lm	ll	ll	lm	ll	ll	ll	ll	ll	lm	lm	ll	lm	ll	lm	lm	ll	ll	lm	lm	ll	lm	ll	lm	lm	lm	lm	lm	ll	ll	lm	ll	ll
lm1376	LG10	81.29	chr10	28299757	<lmxll>	{1-}	lm	ll	ll	ll	lm	lm	ll	lm	ll	ll	lm	ll	ll	lm	ll	ll	ll	ll	ll	lm	lm	ll	lm	ll	lm	lm	ll	ll	lm	lm	ll	lm	ll	lm	lm	lm	lm	lm	ll	ll	lm	ll	ll
lm5310	LG10	81.56	unanchored	2285316	<lmxll>	{1-}	lm	ll	ll	ll	lm	lm	ll	lm	ll	ll	lm	ll	ll	lm	ll	ll	ll	ll	ll	lm	lm	ll	lm	ll	lm	lm	ll	ll	lm	lm	ll	lm	ll	lm	lm	lm	lm	lm	ll	ll	lm	ll	ll
lm5845	LG10	81.91	chr10	28497890	<lmxll>	{1-}	lm	ll	ll	ll	lm	lm	ll	lm	ll	ll	lm	ll	ll	lm	ll	ll	ll	ll	ll	lm	lm	ll	lm	ll	lm	lm	ll	ll	lm	lm	ll	lm	ll	lm	lm	lm	lm	lm	ll	ll	lm	ll	ll
hk411	LG10	82.99	chr10	25857018	<hkxhk>	{01}	hk	kk	kk	hk	--	--	hk	hk	kk	--	hk	kk	hk	hk	kk	kk	kk	--	--	hk	--	kk	--	kk	--	hk	--	kk	hk	hk	hk	hk	kk	hk	--	hh	--	hk	hk	hk	hh	hk	kk
hk5232	LG10	83.17	chr15	46069032	<hkxhk>	{01}	hk	hk	hk	hk	hh	hk	hk	hk	hk	--	hk	hh	hk	--	--	--	hk	hh	hk	hk	hk	--	hh	hk	hk	--	hk	--	hk	--	hh	--	hk	--	hh	hk	--	hk	hk	--	hh	hk	hh
lm4339	LG10	83.51	chr4	18525459	<lmxll>	{1-}	lm	ll	ll	ll	lm	lm	ll	lm	ll	ll	lm	ll	ll	lm	ll	ll	ll	ll	ll	lm	lm	ll	lm	ll	lm	lm	ll	ll	lm	lm	ll	lm	ll	lm	lm	lm	lm	lm	ll	ll	lm	ll	ll
np4382	LG10	83.52	unanchored	8765240	<nnxnp>	{-0}	np	np	nn	nn	np	np	nn	nn	np	--	np	nn	--	np	nn	np	nn	--	np	np	nn	np	nn	np	nn	nn	np	--	np	nn	nn	nn	nn	nn	nn	nn	np	--	np	nn	nn	np	np
hk410	LG10	84.03	chr10	25857029	<hkxhk>	{01}	hk	kk	kk	hk	--	--	hk	hk	kk	--	hk	kk	hk	hk	kk	kk	kk	hk	--	hk	--	kk	--	kk	--	hk	--	kk	hk	hk	hk	hk	kk	hk	--	hh	--	hk	hk	hk	hh	hk	kk
hk2000	LG10	84.66	chr10	28670310	<hkxhk>	{00}	hk	hk	hk	hk	hk	--	--	hk	hk	hk	hk	kk	hh	kk	hk	hk	hk	hk	--	hk	--	hk	hh	hk	hk	--	hk	hk	kk	hk	hh	kk	hk	--	hk	hk	hk	kk	hk	--	hk	kk	hh
np2409	LG10	86.31	chr10	28601506	<nnxnp>	{-0}	np	np	np	nn	nn	np	nn	--	np	np	--	np	nn	np	np	np	np	--	np	nn	np	--	--	np	nn	--	np	np	np	nn	nn	--	--	--	nn	--	--	np	nn	nn	--	np	nn
hk4063	LG10	88.35	chr10	28103479	<hkxhk>	{00}	kk	hk	hk	hk	hk	--	--	hk	hk	--	hk	kk	hh	kk	kk	hk	hk	hk	hk	hk	--	hk	hk	hk	hk	--	hk	hk	kk	kk	hh	--	hk	kk	hk	hk	--	kk	hk	hh	hk	kk	--
hk4062	LG10	88.65	chr10	28103484	<hkxhk>	{00}	kk	hk	hk	hk	hk	--	hk	hk	hk	--	hk	kk	hh	kk	kk	hk	hk	hk	hk	hk	--	hk	hk	hk	hk	kk	hk	hk	kk	kk	hh	--	hk	kk	--	hk	--	kk	hk	hh	hk	kk	hk
np5275	LG10	89.99	chr15	47006744	<nnxnp>	{-0}	np	--	nn	nn	nn	nn	nn	nn	np	nn	np	nn	nn	nn	nn	nn	nn	nn	--	nn	nn	nn	nn	np	nn	nn	nn	np	--	nn	nn	nn	--	np	--	nn	--	nn	np	nn	nn	nn	nn
hk1774	LG10	90.78	chr10	28238010	<hkxhk>	{00}	kk	hk	hk	hk	hk	--	--	hk	hk	hk	hk	kk	hk	kk	kk	hk	hk	hk	hk	hk	--	hk	--	hk	hk	--	hk	hk	kk	kk	hh	--	hk	kk	hk	hk	hk	hk	hk	hh	hk	kk	hk
np560	LG10	92.57	chr3	2637039	<nnxnp>	{-0}	np	nn	nn	nn	nn	--	nn	nn	np	nn	np	nn	nn	nn	nn	np	np	nn	np	nn	nn	nn	--	nn	nn	nn	np	np	np	--	nn	nn	nn	np	np	nn	nn	nn	np	nn	nn	np	nn
np1835	LG10	92.6	chr10	24433285	<nnxnp>	{-0}	np	np	np	--	np	--	--	np	np	np	np	--	nn	np	--	np	np	np	--	np	--	np	nn	np	nn	np	np	np	np	--	nn	np	np	np	np	nn	np	np	np	--	nn	np	np
np1293	LG10	93.15	chr8	19200505	<nnxnp>	{-0}	np	nn	nn	nn	nn	--	nn	nn	nn	nn	nn	nn	nn	nn	nn	nn	nn	nn	nn	nn	nn	nn	nn	--	nn	nn	nn	nn	np	nn	nn	nn	np	np	--	nn	--	np	nn	nn	nn	np	nn
hk409	LG10	93.84	chr10	28907925	<hkxhk>	{00}	kk	hk	hk	hk	hk	kk	hk	--	hk	hk	--	--	--	--	kk	hk	hk	hk	hk	hk	hk	kk	hh	hk	hk	kk	hk	hk	kk	kk	--	--	hk	hk	--	hk	--	--	hk	hh	hk	kk	hh
hk1775	LG10	94.71	chr10	28222280	<hkxhk>	{00}	kk	hk	hk	hk	hk	hk	--	hk	hk	hk	hk	--	hk	kk	kk	hk	hk	hk	hk	hk	hk	hk	hk	hk	--	--	hk	hk	kk	kk	hh	--	hk	hk	kk	hk	hk	kk	hk	--	hk	kk	hh
lm1293	LG10	100.42	chr10	28817407	<lmxll>	{1-}	lm	ll	ll	lm	lm	lm	ll	lm	ll	ll	ll	lm	ll	lm	lm	ll	ll	ll	ll	lm	lm	lm	ll	ll	lm	lm	ll	ll	lm	lm	ll	lm	lm	ll	lm	lm	lm	lm	ll	lm	lm	lm	ll
lm2408	LG10	100.42	chr10	28670305	<lmxll>	{1-}	lm	ll	ll	lm	lm	lm	ll	lm	ll	ll	ll	lm	ll	lm	lm	ll	ll	ll	ll	lm	lm	lm	ll	ll	lm	lm	ll	ll	lm	lm	ll	lm	lm	ll	lm	lm	lm	lm	ll	lm	lm	lm	ll
lm5230	LG10	100.42	chr10	32834198	<lmxll>	{1-}	lm	ll	ll	lm	lm	lm	ll	lm	ll	ll	ll	lm	ll	lm	lm	ll	ll	ll	ll	lm	lm	lm	ll	ll	lm	lm	ll	ll	lm	lm	ll	lm	lm	ll	lm	lm	lm	lm	ll	lm	lm	lm	ll
lm5331	LG10	100.42	chr10	32851890	<lmxll>	{1-}	lm	ll	ll	lm	lm	lm	ll	lm	ll	ll	ll	lm	ll	lm	lm	ll	ll	ll	ll	lm	lm	lm	ll	ll	lm	lm	ll	ll	lm	lm	ll	lm	lm	ll	lm	lm	lm	lm	ll	lm	lm	lm	ll
lm5866	LG10	100.42	chr8	15405341	<lmxll>	{1-}	lm	ll	ll	lm	lm	lm	ll	lm	ll	ll	ll	lm	ll	lm	lm	ll	ll	ll	ll	lm	lm	lm	ll	ll	lm	lm	ll	ll	lm	lm	ll	lm	lm	ll	lm	lm	lm	lm	ll	lm	lm	lm	ll
lm5868	LG10	100.42	chr8	15405334	<lmxll>	{1-}	lm	ll	ll	lm	lm	lm	ll	lm	ll	ll	ll	lm	ll	lm	lm	ll	ll	ll	ll	lm	lm	lm	ll	ll	lm	lm	ll	ll	lm	lm	ll	lm	lm	ll	lm	lm	lm	lm	ll	lm	lm	lm	ll
lm5892	LG10	100.42	chr3	603551	<lmxll>	{1-}	lm	ll	ll	lm	lm	lm	ll	lm	ll	ll	ll	lm	ll	lm	lm	ll	ll	ll	ll	lm	lm	lm	ll	ll	lm	lm	ll	ll	lm	lm	ll	lm	lm	ll	lm	lm	lm	lm	ll	lm	lm	lm	ll
lm5348	LG10	101.15	chr10	31689288	<lmxll>	{0-}	ll	lm	lm	ll	ll	ll	lm	ll	lm	lm	lm	ll	lm	ll	ll	lm	lm	lm	lm	ll	ll	ll	lm	lm	ll	ll	lm	lm	ll	ll	lm	ll	ll	lm	ll	ll	ll	ll	lm	ll	ll	ll	lm
lm5968	LG10	101.15	chr10	32250063	<lmxll>	{0-}	ll	lm	lm	ll	ll	ll	lm	ll	lm	lm	lm	ll	lm	ll	ll	lm	lm	lm	lm	ll	ll	ll	lm	lm	ll	ll	lm	lm	ll	ll	lm	ll	ll	lm	ll	ll	ll	ll	lm	ll	ll	ll	lm
lm5969	LG10	101.15	chr10	32250068	<lmxll>	{0-}	ll	lm	lm	ll	ll	ll	lm	ll	lm	lm	lm	ll	lm	ll	ll	lm	lm	lm	lm	ll	ll	ll	lm	lm	ll	ll	lm	lm	ll	ll	lm	ll	ll	lm	ll	ll	ll	ll	lm	ll	ll	ll	lm
lm5972	LG10	101.15	chr10	32250112	<lmxll>	{0-}	ll	lm	lm	ll	ll	ll	lm	ll	lm	lm	lm	ll	lm	ll	ll	lm	lm	lm	lm	ll	ll	ll	lm	lm	ll	ll	lm	lm	ll	ll	lm	ll	ll	lm	ll	ll	ll	ll	lm	ll	ll	ll	lm
hk3852	LG10	103.38	chr9	33392609	<hkxhk>	{10}	hk	hk	hk	hh	hh	--	hk	hh	hk	hh	--	hh	hk	hk	hk	hk	hk	hk	hk	hh	--	hh	hk	hk	--	hh	hk	--	hk	hh	hk	hh	hk	hk	hk	hh	hk	hk	hk	--	hh	hk	hk
hk1130	LG10	122.08	chr8	19200504	<hkxhk>	{10}	hk	hk	hh	hh	hh	--	--	hh	hk	hh	hh	hh	hk	hh	hh	--	hh	--	hk	hh	hh	hh	hk	hk	hh	hh	hk	hk	hk	hh	hk	hh	hk	hk	--	hh	--	hk	hh	hk	hh	hk	hh
np192	LG10	122.58	chr10	28706930	<nnxnp>	{-0}	np	np	np	--	nn	np	--	nn	np	np	np	--	nn	np	np	np	np	np	np	nn	--	np	nn	np	nn	np	np	--	np	np	nn	np	np	np	np	nn	--	np	np	--	--	np	nn
np193	LG10	122.75	chr10	28706937	<nnxnp>	{-0}	np	np	np	np	nn	np	--	nn	np	np	np	--	nn	np	np	np	np	np	np	nn	--	np	nn	np	nn	np	np	--	np	np	nn	np	np	np	np	nn	--	np	np	--	--	np	nn
np5414	LG10	125.65	chr10	30244020	<nnxnp>	{-1}	nn	nn	nn	np	np	--	np	np	nn	nn	--	np	np	nn	np	nn	nn	np	nn	np	--	nn	np	nn	np	np	nn	nn	--	np	np	nn	--	--	nn	np	--	nn	nn	np	np	nn	np
np5415	LG10	126.5	chr10	30244024	<nnxnp>	{-1}	nn	nn	nn	np	np	--	np	np	nn	nn	--	np	np	nn	np	nn	nn	np	nn	np	--	nn	np	nn	np	np	nn	nn	--	np	np	nn	--	--	nn	np	--	nn	nn	np	np	nn	np
np454	LG10	128.87	chr10	31770747	<nnxnp>	{-0}	np	np	np	nn	nn	--	--	nn	np	np	np	--	--	nn	--	np	np	--	np	nn	np	np	nn	np	nn	np	nn	np	np	np	nn	np	np	np	np	nn	np	np	np	nn	nn	np	nn
hk2837	LG11	0	chr11	30348099	<hkxhk>	{00}	kk	hk	hk	kk	kk	hk	hk	kk	kk	hk	hk	kk	hk	--	kk	hk	kk	hk	kk	hk	hk	kk	hk	hk	hk	kk	hk	hk	kk	kk	kk	--	hk	hk	hk	hk	--	hk	hk	kk	kk	kk	kk
np5165	LG11	0.73	chr17	23447352	<nnxnp>	{-1}	nn	nn	nn	nn	np	nn	nn	nn	np	nn	nn	nn	np	nn	nn	nn	nn	nn	nn	nn	nn	nn	np	np	nn	nn	nn	nn	nn	nn	nn	nn	nn	nn	nn	nn	nn	nn	nn	nn	np	nn	nn
hk4797	LG11	1.04	chr2	36486104	<hkxhk>	{10}	hk	hk	hk	hk	hk	hk	hk	hk	hk	hh	hk	hk	hk	hk	hh	hh	hk	hk	hk	hk	hk	hh	hk	hk	hk	hk	hk	hk	hk	--	hk	hh	hh	hk	--	hk	hk	hk	--	hh	--	hk	--
np6	LG11	2.56	chr11	5232202	<nnxnp>	{-1}	nn	nn	nn	nn	nn	nn	nn	nn	np	np	np	nn	np	nn	nn	np	nn	nn	nn	nn	nn	nn	nn	nn	nn	nn	nn	nn	np	nn	nn	nn	np	nn	np	np	nn	nn	nn	nn	np	np	nn
lm362	LG11	3.4	chr11	7149649	<lmxll>	{1-}	ll	ll	lm	lm	ll	lm	ll	ll	lm	ll	lm	lm	lm	ll	lm	ll	ll	lm	lm	ll	lm	ll	ll	lm	ll	lm	lm	lm	lm	ll	ll	lm	ll	lm	lm	ll	lm	ll	lm	ll	lm	lm	ll
np5166	LG11	3.56	chr17	23447263	<nnxnp>	{-1}	nn	nn	nn	nn	np	nn	nn	nn	np	nn	nn	nn	np	nn	nn	nn	nn	nn	nn	np	nn	nn	np	np	np	nn	nn	nn	nn	nn	nn	nn	nn	nn	nn	nn	nn	nn	nn	nn	np	nn	nn
hk3554	LG11	3.63	chr5	10953193	<hkxhk>	{11}	hh	hk	hk	hh	hk	hk	hh	hk	hk	hk	hk	hh	hk	hk	hh	hk	--	--	hk	hk	--	--	hk	hk	--	hh	hk	hk	--	hh	hk	--	hk	hh	hh	hk	--	hk	hk	hh	hk	hh	hk
lm1497	LG11	3.74	chr7	14712117	<lmxll>	{0-}	lm	lm	ll	ll	lm	ll	lm	lm	ll	lm	ll	ll	ll	lm	ll	lm	lm	ll	ll	lm	ll	lm	lm	ll	lm	ll	ll	ll	ll	lm	lm	ll	lm	ll	ll	lm	ll	lm	ll	lm	ll	ll	lm
lm2415	LG11	3.74	chr11	4593511	<lmxll>	{0-}	lm	lm	ll	ll	lm	ll	lm	lm	ll	lm	ll	ll	ll	lm	ll	lm	lm	ll	ll	lm	ll	lm	lm	ll	lm	ll	ll	ll	ll	lm	lm	ll	lm	ll	ll	lm	ll	lm	ll	lm	ll	ll	lm
lm3121	LG11	3.74	chr1	15185107	<lmxll>	{0-}	lm	lm	ll	ll	lm	ll	lm	lm	ll	lm	ll	ll	ll	lm	ll	lm	lm	ll	ll	lm	ll	lm	lm	ll	lm	ll	ll	ll	ll	lm	lm	ll	lm	ll	ll	lm	ll	lm	ll	lm	ll	ll	lm
lm3830	LG11	3.74	chr11	4785142	<lmxll>	{0-}	lm	lm	ll	ll	lm	ll	lm	lm	ll	lm	ll	ll	ll	lm	ll	lm	lm	ll	ll	lm	ll	lm	lm	ll	lm	ll	ll	ll	ll	lm	lm	ll	lm	ll	ll	lm	ll	lm	ll	lm	ll	ll	lm
lm436	LG11	3.74	chr11	6232648	<lmxll>	{0-}	lm	lm	ll	ll	lm	ll	lm	lm	ll	lm	ll	ll	ll	lm	ll	lm	lm	ll	ll	lm	ll	lm	lm	ll	lm	ll	ll	ll	ll	lm	lm	ll	lm	ll	ll	lm	ll	lm	ll	lm	ll	ll	lm
lm5294	LG11	3.74	chr11	3957151	<lmxll>	{0-}	lm	lm	ll	ll	lm	ll	lm	lm	ll	lm	ll	ll	ll	lm	ll	lm	lm	ll	ll	lm	ll	lm	lm	ll	lm	ll	ll	ll	ll	lm	lm	ll	lm	ll	ll	lm	ll	lm	ll	lm	ll	ll	lm
lm5699	LG11	3.74	chr15	3133777	<lmxll>	{0-}	lm	lm	ll	ll	lm	ll	lm	lm	ll	lm	ll	ll	ll	lm	ll	lm	lm	ll	ll	lm	ll	lm	lm	ll	lm	ll	ll	ll	ll	lm	lm	ll	lm	ll	ll	lm	ll	lm	ll	lm	ll	ll	lm
lm5700	LG11	3.74	chr15	3133802	<lmxll>	{0-}	lm	lm	ll	ll	lm	ll	lm	lm	ll	lm	ll	ll	ll	lm	ll	lm	lm	ll	ll	lm	ll	lm	lm	ll	lm	ll	ll	ll	ll	lm	lm	ll	lm	ll	ll	lm	ll	lm	ll	lm	ll	ll	lm
lm5980	LG11	3.74	chr11	5797833	<lmxll>	{0-}	lm	lm	ll	ll	lm	ll	lm	lm	ll	lm	ll	ll	ll	lm	ll	lm	lm	ll	ll	lm	ll	lm	lm	ll	lm	ll	ll	ll	ll	lm	lm	ll	lm	ll	ll	lm	ll	lm	ll	lm	ll	ll	lm
lm87	LG11	3.74	chr11	4737259	<lmxll>	{0-}	lm	lm	ll	ll	lm	ll	lm	lm	ll	lm	ll	ll	ll	lm	ll	lm	lm	ll	ll	lm	ll	lm	lm	ll	lm	ll	ll	ll	ll	lm	lm	ll	lm	ll	ll	lm	ll	lm	ll	lm	ll	ll	lm
lm88	LG11	4.01	chr11	4737344	<lmxll>	{0-}	lm	lm	ll	ll	lm	ll	lm	lm	ll	lm	ll	ll	ll	lm	lm	lm	lm	ll	ll	lm	ll	lm	lm	ll	lm	ll	ll	ll	ll	lm	lm	ll	lm	ll	lm	lm	ll	lm	ll	lm	ll	ll	lm
np4986	LG11	5.9	chr3	14753908	<nnxnp>	{-0}	np	np	nn	np	np	np	np	np	nn	np	nn	nn	nn	np	nn	nn	np	np	np	np	np	np	np	nn	nn	np	np	nn	nn	np	np	nn	nn	np	np	nn	np	np	np	np	nn	np	np
np2193	LG11	6.01	chr15	25939559	<nnxnp>	{-1}	nn	nn	np	nn	nn	nn	nn	nn	np	nn	np	np	np	nn	np	np	nn	nn	nn	nn	nn	nn	nn	np	np	nn	nn	np	np	nn	nn	np	np	nn	nn	np	nn	nn	nn	nn	np	nn	nn
np2195	LG11	6.01	chr15	25939554	<nnxnp>	{-1}	nn	nn	np	nn	nn	nn	nn	nn	np	nn	np	np	np	nn	np	np	nn	nn	nn	nn	nn	nn	nn	np	np	nn	nn	np	np	nn	nn	np	np	nn	nn	np	nn	nn	nn	nn	np	nn	nn
np2196	LG11	6.01	chr15	25939498	<nnxnp>	{-1}	nn	nn	np	nn	nn	nn	nn	nn	np	nn	np	np	np	nn	np	np	nn	nn	nn	nn	nn	nn	nn	np	np	nn	nn	np	np	nn	nn	np	np	nn	nn	np	nn	nn	nn	nn	np	nn	nn
np4334	LG11	6.01	chr8	7153647	<nnxnp>	{-1}	nn	nn	np	nn	nn	nn	nn	nn	np	nn	np	np	np	nn	np	np	nn	nn	nn	nn	nn	nn	nn	np	np	nn	nn	np	np	nn	nn	np	np	nn	nn	np	nn	nn	nn	nn	np	nn	nn
np4335	LG11	6.22	chr8	7153659	<nnxnp>	{-1}	nn	nn	np	nn	nn	nn	nn	nn	np	nn	np	np	np	nn	np	np	nn	nn	nn	nn	nn	nn	nn	np	np	nn	nn	np	np	nn	nn	np	np	nn	nn	np	nn	nn	nn	nn	np	nn	nn
hk4351	LG11	6.82	chr11	22143767	<hkxhk>	{00}	kk	kk	kk	kk	hk	--	--	hk	hk	hk	hk	--	hk	kk	--	kk	kk	--	kk	hk	kk	kk	hk	hk	hk	kk	kk	hk	hk	hk	kk	--	hk	kk	hk	hk	--	hk	--	kk	hk	hk	kk
hk4484	LG11	6.96	chr1	1909377	<hkxhk>	{00}	hk	hk	--	hh	hk	hh	hk	hk	hh	hk	hk	hh	hh	--	--	--	hh	hh	--	hh	--	hk	hh	hk	hh	hh	hk	hh	hh	hh	hk	--	hh	--	hk	hh	--	hk	hk	hk	hk	hh	hk
hk4486	LG11	6.98	chr1	1909359	<hkxhk>	{00}	hk	hk	hk	hh	hk	hh	hk	hk	hh	hk	hk	hh	hh	hk	--	--	hh	hh	hh	hh	hk	hk	--	hk	--	hh	hk	hh	hh	hh	hk	hk	hh	hh	hk	hh	--	hk	hk	hk	--	hh	hk
np372	LG11	7.25	unanchored	83859280	<nnxnp>	{-1}	nn	nn	np	nn	nn	nn	nn	nn	np	nn	np	nn	np	nn	np	np	nn	nn	nn	nn	nn	nn	nn	np	np	nn	nn	np	np	nn	nn	nn	np	nn	nn	np	nn	nn	nn	nn	np	nn	nn
lm4153	LG11	7.43	unanchored	25790581	<lmxll>	{1-}	ll	ll	ll	lm	ll	lm	ll	ll	lm	ll	lm	lm	lm	ll	ll	ll	ll	ll	lm	ll	lm	ll	ll	lm	ll	lm	lm	lm	lm	ll	ll	lm	ll	lm	ll	ll	lm	ll	lm	ll	lm	lm	ll
np5475	LG11	7.67	chr11	22319778	<nnxnp>	{-1}	nn	nn	np	nn	nn	nn	nn	nn	np	nn	np	nn	np	nn	np	np	nn	nn	nn	nn	nn	nn	nn	np	np	nn	nn	np	np	nn	nn	nn	np	nn	nn	np	nn	nn	nn	nn	np	nn	nn
lm3982	LG11	8.18	chr11	232980	<lmxll>	{0-}	lm	lm	lm	ll	lm	ll	lm	lm	ll	lm	ll	ll	ll	lm	lm	lm	lm	lm	ll	lm	ll	lm	lm	ll	lm	ll	ll	ll	ll	lm	lm	ll	lm	ll	lm	lm	ll	lm	ll	lm	ll	ll	lm
np5688	LG11	8.29	chr11	28636835	<nnxnp>	{-1}	nn	nn	nn	nn	np	nn	nn	np	np	np	nn	nn	np	nn	nn	nn	nn	nn	nn	np	nn	nn	np	np	np	nn	nn	nn	nn	nn	nn	nn	nn	nn	nn	nn	nn	nn	nn	nn	np	nn	nn
np5341	LG11	8.99	chr11	22143765	<nnxnp>	{-1}	nn	nn	np	nn	np	nn	nn	np	np	nn	np	nn	np	nn	np	np	nn	nn	nn	nn	nn	nn	np	np	np	nn	nn	np	np	nn	nn	nn	np	nn	nn	np	nn	nn	nn	nn	np	nn	nn
np3233	LG11	9.43	chr11	6418518	<nnxnp>	{-1}	nn	nn	nn	nn	nn	nn	nn	nn	np	np	np	nn	np	nn	nn	np	nn	nn	nn	nn	nn	nn	nn	nn	nn	nn	nn	nn	np	nn	nn	nn	np	nn	np	np	nn	nn	nn	np	np	np	nn
np2858	LG11	9.79	unanchored	119044467	<nnxnp>	{-1}	nn	nn	nn	nn	np	nn	nn	np	np	np	np	nn	np	nn	nn	nn	nn	nn	nn	np	nn	nn	np	np	np	nn	nn	np	np	nn	nn	nn	np	nn	nn	np	nn	nn	nn	nn	np	nn	nn
lm5863	LG11	9.8	chr15	27247601	<lmxll>	{0-}	lm	lm	lm	ll	lm	ll	lm	lm	ll	lm	lm	lm	ll	lm	lm	lm	lm	lm	ll	lm	ll	lm	lm	lm	lm	lm	ll	ll	ll	lm	lm	ll	lm	ll	lm	lm	ll	lm	ll	lm	ll	ll	lm
np1465	LG11	10.04	chr11	6737072	<nnxnp>	{-0}	np	np	np	np	np	np	np	np	nn	nn	nn	np	nn	np	np	nn	np	np	np	np	np	np	np	np	np	np	np	np	nn	np	np	nn	nn	np	nn	nn	np	np	np	nn	nn	nn	np
np1056	LG11	10.1	chr11	4487694	<nnxnp>	{-0}	np	np	np	np	np	np	np	np	nn	nn	nn	np	nn	np	np	nn	np	np	np	np	np	np	np	np	np	np	np	np	nn	np	np	nn	nn	np	nn	nn	np	np	np	nn	nn	nn	np
np5491	LG11	10.3	chr12	3617450	<nnxnp>	{-1}	nn	nn	nn	nn	nn	nn	nn	nn	np	np	np	nn	np	nn	nn	np	nn	nn	nn	nn	nn	nn	nn	nn	nn	nn	nn	nn	np	nn	nn	nn	np	nn	np	np	nn	nn	nn	np	np	np	nn
hk1645	LG11	10.9	chr11	4450675	<hkxhk>	{00}	--	kk	hk	kk	kk	kk	--	kk	hk	hk	--	hk	hk	kk	hk	hk	hk	kk	kk	kk	kk	kk	kk	kk	kk	kk	hk	kk	hk	kk	kk	hk	hk	hk	kk	kk	hk	kk	kk	--	hk	hk	kk
np6122	LG11	11.3	chr7	26532745	<nnxnp>	{-1}	nn	nn	nn	nn	np	nn	nn	np	np	nn	np	nn	np	nn	np	nn	nn	nn	nn	np	nn	nn	np	np	np	nn	nn	np	np	nn	nn	nn	np	nn	nn	np	nn	nn	nn	nn	np	nn	nn
np2118	LG11	11.56	unanchored	70296368	<nnxnp>	{-1}	nn	nn	np	nn	np	nn	nn	np	np	nn	np	nn	np	nn	np	np	nn	nn	nn	np	nn	nn	np	np	np	nn	nn	np	np	nn	nn	nn	np	nn	nn	np	nn	nn	nn	nn	np	nn	nn
lm5777	LG11	11.78	chr2	36126506	<lmxll>	{1-}	ll	ll	ll	lm	ll	lm	ll	ll	lm	ll	ll	ll	lm	ll	ll	ll	ll	ll	lm	ll	lm	ll	ll	ll	ll	ll	lm	lm	lm	ll	ll	lm	ll	lm	ll	ll	lm	ll	lm	ll	lm	lm	ll
np2001	LG11	12.26	chr15	46718566	<nnxnp>	{-1}	nn	nn	nn	nn	np	nn	nn	np	np	np	np	nn	np	nn	nn	nn	nn	nn	nn	np	nn	nn	np	np	np	nn	nn	np	nn	nn	nn	nn	nn	nn	nn	nn	nn	nn	nn	nn	np	nn	nn
np571	LG11	12.63	chr14	9624116	<nnxnp>	{-1}	nn	nn	nn	nn	np	nn	nn	np	np	np	np	nn	np	nn	nn	nn	nn	nn	nn	np	nn	nn	np	np	np	nn	nn	np	np	nn	nn	nn	np	nn	nn	np	nn	nn	nn	nn	np	nn	nn
np3706	LG11	12.95	chr11	29982496	<nnxnp>	{-0}	np	np	np	np	nn	np	np	nn	nn	nn	nn	np	nn	np	np	np	np	np	np	nn	np	np	nn	nn	nn	np	np	nn	nn	np	np	np	np	np	np	nn	np	np	np	np	nn	np	np
lm5776	LG11	13.02	chr2	36126513	<lmxll>	{1-}	ll	ll	ll	lm	ll	lm	ll	ll	lm	ll	ll	ll	lm	ll	ll	ll	ll	ll	lm	ll	lm	ll	ll	ll	ll	ll	lm	lm	lm	ll	ll	lm	ll	lm	ll	ll	lm	ll	lm	ll	ll	lm	ll
np273	LG11	13.05	chr2	4854030	<nnxnp>	{-1}	nn	nn	nn	nn	np	nn	nn	np	np	np	np	nn	np	nn	nn	nn	nn	nn	nn	np	nn	nn	np	np	np	nn	nn	np	np	nn	nn	nn	nn	nn	nn	nn	nn	nn	nn	nn	np	nn	nn
np5063	LG11	13.13	chr12	375426	<nnxnp>	{-0}	np	np	np	np	nn	np	np	nn	nn	nn	nn	np	nn	np	np	np	np	np	np	nn	np	np	nn	nn	nn	np	np	nn	nn	np	np	np	nn	np	np	nn	np	np	np	np	nn	np	np
np5064	LG11	13.31	chr12	375407	<nnxnp>	{-0}	np	np	np	np	nn	np	np	nn	nn	nn	nn	np	nn	np	np	np	np	np	np	nn	np	np	nn	nn	nn	np	np	nn	nn	np	np	np	np	np	np	nn	np	np	np	np	nn	np	np
lm247	LG11	13.94	chr11	1490998	<lmxll>	{0-}	lm	lm	lm	ll	lm	ll	lm	lm	ll	lm	lm	lm	ll	lm	lm	lm	lm	lm	ll	lm	ll	lm	lm	lm	lm	lm	ll	ll	ll	lm	lm	lm	lm	ll	lm	lm	ll	lm	ll	lm	lm	ll	lm
lm246	LG11	14.28	chr11	1490993	<lmxll>	{0-}	lm	lm	lm	ll	lm	ll	lm	lm	ll	lm	lm	lm	ll	lm	lm	lm	lm	lm	ll	lm	ll	lm	lm	lm	lm	lm	ll	ll	ll	lm	lm	lm	lm	ll	lm	lm	ll	lm	ll	lm	lm	ll	lm
np3281	LG11	14.3	chr11	20183066	<nnxnp>	{-1}	nn	nn	nn	nn	np	nn	np	nn	np	nn	np	nn	np	nn	nn	np	nn	nn	nn	np	np	nn	np	np	np	nn	nn	np	np	nn	nn	nn	np	nn	nn	np	nn	nn	nn	nn	np	nn	nn
np3282	LG11	14.3	chr11	20183062	<nnxnp>	{-1}	nn	nn	nn	nn	np	nn	np	nn	np	nn	np	nn	np	nn	nn	np	nn	nn	nn	np	np	nn	np	np	np	nn	nn	np	np	nn	nn	nn	np	nn	nn	np	nn	nn	nn	nn	np	nn	nn
np6116	LG11	14.3	chr2	26257196	<nnxnp>	{-1}	nn	nn	nn	nn	np	nn	np	nn	np	nn	np	nn	np	nn	nn	np	nn	nn	nn	np	np	nn	np	np	np	nn	nn	np	np	nn	nn	nn	np	nn	nn	np	nn	nn	nn	nn	np	nn	nn
np3344	LG11	14.32	chr2	26081131	<nnxnp>	{-1}	nn	nn	nn	nn	np	nn	np	nn	np	nn	np	nn	np	nn	nn	np	nn	nn	nn	np	np	nn	np	np	np	nn	nn	np	np	nn	nn	nn	np	nn	nn	np	nn	nn	nn	nn	np	nn	nn
np2972	LG11	14.39	chr9	931565	<nnxnp>	{-1}	nn	nn	nn	nn	np	nn	np	nn	np	nn	np	nn	np	nn	nn	np	nn	nn	nn	np	np	nn	np	np	np	nn	nn	np	np	nn	nn	np	np	nn	nn	np	nn	nn	nn	nn	np	nn	nn
np2973	LG11	14.51	chr9	931596	<nnxnp>	{-1}	nn	nn	nn	nn	np	nn	np	nn	np	nn	np	nn	np	nn	nn	np	nn	nn	nn	np	np	nn	np	np	np	nn	nn	np	np	nn	nn	np	np	nn	nn	np	nn	nn	nn	nn	np	nn	nn
np3280	LG11	14.64	chr11	20183071	<nnxnp>	{-1}	nn	nn	nn	nn	np	nn	nn	nn	np	nn	np	nn	np	nn	nn	np	nn	nn	nn	np	np	nn	np	np	np	nn	nn	np	np	nn	nn	nn	np	nn	nn	np	nn	nn	nn	nn	np	nn	nn
np1057	LG11	15.02	chr11	4487708	<nnxnp>	{-0}	np	np	np	np	np	np	np	np	nn	nn	nn	np	nn	np	np	nn	np	np	np	np	np	np	np	np	np	np	np	np	nn	nn	np	nn	nn	np	nn	nn	np	np	np	nn	nn	nn	np
np5523	LG11	15.51	chr11	20397220	<nnxnp>	{-1}	nn	nn	nn	nn	np	nn	nn	nn	np	nn	np	nn	np	nn	nn	np	nn	nn	nn	np	np	nn	np	np	np	nn	nn	np	np	nn	nn	nn	np	nn	nn	np	nn	nn	nn	nn	np	np	nn
np5974	LG11	15.71	chr14	3436544	<nnxnp>	{-1}	nn	nn	nn	nn	np	nn	nn	nn	np	nn	np	nn	np	nn	nn	np	nn	nn	nn	np	np	nn	np	np	np	nn	nn	np	np	nn	nn	nn	np	nn	nn	np	nn	nn	nn	nn	np	np	nn
np6468	LG11	15.71	chr7	286811	<nnxnp>	{-1}	nn	nn	nn	nn	np	nn	nn	nn	np	nn	np	nn	np	nn	nn	np	nn	nn	nn	np	np	nn	np	np	np	nn	nn	np	np	nn	nn	nn	np	nn	nn	np	nn	nn	nn	nn	np	np	nn
np2298	LG11	15.88	chr11	17428111	<nnxnp>	{-1}	nn	nn	nn	nn	np	nn	nn	nn	np	nn	np	nn	np	nn	nn	np	nn	nn	nn	np	np	nn	np	np	np	nn	nn	np	np	nn	nn	nn	np	nn	nn	np	nn	nn	nn	nn	np	np	nn
np1172	LG11	15.96	chr15	19023817	<nnxnp>	{-1}	nn	nn	nn	nn	np	nn	nn	nn	np	nn	np	nn	np	nn	nn	np	nn	nn	nn	np	np	nn	np	np	np	nn	nn	np	np	nn	nn	nn	np	nn	nn	np	nn	nn	nn	nn	np	np	nn
np3719	LG11	15.96	chr5	22237280	<nnxnp>	{-1}	nn	nn	nn	nn	np	nn	nn	nn	np	nn	np	nn	np	nn	nn	np	nn	nn	nn	np	np	nn	np	np	np	nn	nn	np	np	nn	nn	nn	np	nn	nn	np	nn	nn	nn	nn	np	np	nn
np4172	LG11	16.08	chr13	26158303	<nnxnp>	{-1}	nn	nn	nn	nn	np	nn	nn	nn	np	nn	np	nn	np	nn	nn	np	nn	nn	nn	np	np	nn	np	np	np	nn	nn	np	np	nn	nn	nn	np	nn	nn	np	nn	nn	nn	nn	np	np	nn
np2791	LG11	16.13	chr11	16443083	<nnxnp>	{-1}	nn	nn	nn	nn	np	nn	nn	nn	np	nn	np	nn	np	nn	nn	np	nn	nn	nn	np	np	nn	np	np	np	nn	nn	np	np	nn	nn	nn	np	nn	nn	np	nn	nn	nn	nn	np	np	nn
hk2390	LG11	16.32	chr11	5033814	<hkxhk>	{10}	kk	--	kk	hk	hk	--	kk	kk	hk	hk	hk	kk	hh	--	--	hk	kk	hk	hk	kk	--	hk	--	hk	hh	hk	kk	hh	hh	kk	kk	hk	hk	hk	hk	hk	hk	kk	hk	hk	--	hh	--
hk878	LG11	16.34	chr17	16206471	<hkxhk>	{11}	hh	hk	hk	hh	hk	hk	hk	hk	hk	hk	hk	--	hk	hk	hk	hk	hk	hh	hh	hk	hk	hk	hk	hk	--	--	hk	--	hk	hh	hk	hk	hk	hk	hh	hk	--	hk	hh	hh	hk	--	hk
hk879	LG11	16.34	chr17	16206467	<hkxhk>	{11}	hh	hk	hk	hh	hk	hk	hk	hk	hk	hk	hk	--	hk	hk	hk	hk	hk	hh	hh	hk	hk	hk	hk	hk	hk	--	hk	--	hk	hh	hk	hk	hk	hk	hh	hk	--	hk	hh	hh	hk	--	hk
lm2007	LG11	16.61	chr11	6714784	<lmxll>	{0-}	lm	lm	lm	ll	lm	ll	lm	lm	ll	lm	lm	lm	ll	lm	lm	lm	lm	lm	ll	lm	ll	lm	lm	lm	lm	lm	ll	ll	ll	lm	lm	lm	lm	ll	lm	lm	lm	lm	ll	lm	lm	ll	lm
np6309	LG11	16.69	chr8	16406136	<nnxnp>	{-1}	nn	nn	nn	nn	np	nn	nn	nn	np	nn	np	nn	np	nn	nn	np	nn	nn	nn	np	np	nn	np	np	np	nn	nn	np	np	nn	nn	nn	np	nn	nn	np	nn	nn	nn	nn	np	np	nn
hk877	LG11	16.77	chr17	16206514	<hkxhk>	{11}	hh	hk	hk	hh	hk	hk	hk	hk	hk	--	hk	--	hk	hk	hk	hk	hk	hh	--	hk	hk	hk	hk	hk	hk	--	hk	--	hk	--	hk	hk	hk	hk	hk	hk	hk	hk	hh	hh	hk	--	hk
hk4047	LG11	16.87	chr11	13408796	<hkxhk>	{10}	kk	--	kk	hk	hk	hk	hk	kk	--	--	hk	kk	--	--	kk	hk	kk	hk	hk	kk	hk	kk	hk	hk	hh	hk	--	hh	hk	hk	kk	kk	hk	hk	hk	hk	hk	kk	hk	kk	hk	hh	kk
lm442	LG11	17.11	chr11	6598706	<lmxll>	{0-}	lm	lm	lm	ll	lm	ll	lm	lm	ll	lm	lm	lm	ll	lm	lm	lm	lm	lm	ll	lm	ll	lm	lm	lm	lm	lm	ll	ll	ll	lm	lm	lm	lm	ll	lm	lm	lm	lm	ll	lm	lm	ll	lm
np4718	LG11	17.14	chr11	15203665	<nnxnp>	{-1}	nn	nn	nn	nn	np	nn	np	nn	np	nn	np	nn	np	nn	nn	np	nn	nn	nn	np	np	nn	np	np	np	nn	nn	np	np	nn	nn	np	np	nn	nn	np	nn	nn	nn	nn	np	np	nn
np1945	LG11	17.3	chr11	12830115	<nnxnp>	{-1}	nn	nn	nn	nn	np	nn	nn	nn	np	nn	np	nn	np	nn	nn	np	nn	nn	nn	np	np	nn	np	np	np	nn	nn	np	np	nn	nn	np	np	nn	nn	np	nn	nn	nn	nn	np	np	nn
np220	LG11	17.44	chr11	15824807	<nnxnp>	{-1}	nn	nn	nn	nn	np	nn	np	nn	np	nn	np	nn	np	nn	nn	np	nn	nn	nn	np	np	nn	np	np	np	nn	nn	np	np	nn	nn	np	np	nn	nn	np	nn	nn	nn	nn	np	np	nn
np1948	LG11	17.5	chr11	12827128	<nnxnp>	{-1}	nn	nn	nn	nn	np	nn	np	nn	np	nn	np	nn	np	nn	nn	np	nn	nn	nn	np	np	nn	np	np	np	nn	nn	np	np	nn	nn	np	np	nn	nn	np	nn	nn	nn	nn	np	np	nn
np4198	LG11	17.5	chr11	12881167	<nnxnp>	{-1}	nn	nn	nn	nn	np	nn	np	nn	np	nn	np	nn	np	nn	nn	np	nn	nn	nn	np	np	nn	np	np	np	nn	nn	np	np	nn	nn	np	np	nn	nn	np	nn	nn	nn	nn	np	np	nn
lm3150	LG11	17.52	chr11	6418522	<lmxll>	{0-}	lm	lm	lm	ll	lm	ll	lm	lm	ll	lm	lm	lm	ll	lm	lm	lm	lm	lm	ll	lm	ll	lm	lm	lm	lm	lm	ll	ll	ll	lm	lm	lm	lm	ll	lm	lm	lm	lm	ll	lm	lm	ll	lm
lm3802	LG11	17.52	chr11	7293678	<lmxll>	{0-}	lm	lm	lm	ll	lm	ll	lm	lm	ll	lm	lm	lm	ll	lm	lm	lm	lm	lm	ll	lm	ll	lm	lm	lm	lm	lm	ll	ll	ll	lm	lm	lm	lm	ll	lm	lm	lm	lm	ll	lm	lm	ll	lm
np4332	LG11	17.76	chr8	7153401	<nnxnp>	{-1}	nn	nn	nn	nn	np	nn	nn	nn	np	nn	np	nn	np	nn	nn	np	nn	nn	nn	nn	np	nn	np	np	np	nn	nn	np	np	nn	nn	np	np	nn	nn	np	nn	nn	nn	nn	np	np	nn
lm3801	LG11	17.77	chr11	7293693	<lmxll>	{0-}	lm	lm	lm	ll	lm	lm	lm	lm	ll	lm	lm	lm	ll	lm	lm	lm	lm	lm	ll	lm	ll	lm	lm	lm	lm	lm	ll	ll	ll	lm	lm	lm	lm	ll	lm	lm	lm	lm	ll	lm	lm	ll	lm
np1547	LG11	17.97	chr11	11545669	<nnxnp>	{-1}	nn	nn	nn	nn	np	nn	nn	nn	np	nn	np	nn	np	nn	nn	np	nn	nn	nn	np	np	nn	np	np	np	nn	nn	np	np	nn	nn	np	np	nn	nn	np	nn	nn	nn	nn	np	np	nn
lm2530	LG11	17.99	chr11	7291587	<lmxll>	{0-}	lm	lm	lm	ll	lm	lm	lm	lm	ll	lm	lm	lm	ll	lm	lm	lm	lm	lm	ll	lm	ll	lm	lm	lm	lm	lm	lm	ll	ll	lm	lm	lm	lm	ll	lm	lm	lm	lm	ll	lm	lm	ll	lm
np1947	LG11	18.15	chr11	12830084	<nnxnp>	{-1}	nn	nn	nn	nn	np	nn	nn	nn	np	nn	np	nn	np	nn	nn	np	nn	nn	nn	np	np	nn	np	np	np	nn	nn	np	np	nn	nn	np	np	nn	nn	np	nn	nn	nn	nn	np	np	nn
np191	LG11	18.18	chr11	12819297	<nnxnp>	{-1}	nn	nn	nn	nn	np	nn	nn	nn	np	nn	np	nn	np	nn	nn	np	nn	nn	nn	np	np	nn	np	np	np	nn	nn	np	np	nn	nn	np	np	nn	nn	np	nn	nn	nn	nn	np	np	nn
hk4	LG11	18.36	chr11	9092270	<hkxhk>	{10}	kk	kk	kk	hk	hk	hk	--	kk	hh	hk	hk	kk	hh	kk	kk	hk	--	hk	hk	kk	--	kk	kk	kk	--	hk	hk	hh	--	kk	kk	kk	hk	hk	hk	hk	hk	kk	hk	kk	--	hh	kk
hk874	LG11	18.42	chr17	16206638	<hkxhk>	{11}	hh	hk	hk	hh	hk	hk	hk	hk	hk	hk	hk	--	hk	hk	--	hk	hk	--	hh	hk	hk	hk	hk	hk	hk	--	hk	--	hk	--	hk	hk	hk	hk	hk	hk	hk	hk	hh	hh	hk	hh	hk
hk873	LG11	18.49	chr17	16206648	<hkxhk>	{11}	hh	hk	hk	hh	hk	hk	hk	hk	hk	hk	hk	--	hk	hk	--	hk	hk	--	hh	hk	hk	hk	hk	hk	hk	--	hk	--	hk	--	hk	hk	hk	hk	hk	hk	hk	hk	hh	hh	hk	hh	hk
np2332	LG11	18.75	chr11	13730175	<nnxnp>	{-1}	nn	nn	nn	nn	np	nn	nn	nn	np	nn	np	nn	np	nn	nn	np	nn	nn	nn	np	np	nn	np	np	np	nn	nn	np	np	nn	nn	np	np	nn	nn	np	nn	nn	nn	nn	np	np	nn
np1545	LG11	19.09	chr15	27619381	<nnxnp>	{-1}	nn	nn	nn	nn	np	nn	nn	nn	np	nn	np	nn	np	nn	nn	np	nn	nn	nn	np	np	nn	np	np	np	nn	nn	np	np	nn	nn	np	np	nn	nn	np	nn	nn	nn	nn	np	np	nn
np6698	LG11	19.22	unanchored	114064446	<nnxnp>	{-1}	nn	nn	nn	nn	np	nn	nn	nn	np	nn	np	nn	np	nn	nn	np	nn	nn	nn	np	np	nn	np	np	np	nn	nn	np	np	nn	nn	np	np	nn	nn	np	nn	nn	nn	nn	np	np	nn
np4643	LG11	19.36	chr2	6251700	<nnxnp>	{-1}	nn	nn	nn	nn	np	nn	nn	nn	np	nn	np	nn	np	nn	nn	np	nn	nn	nn	np	np	nn	np	np	np	nn	nn	np	np	nn	nn	nn	np	nn	nn	np	nn	nn	nn	nn	np	np	nn
np2181	LG11	19.47	chr15	27527475	<nnxnp>	{-0}	np	np	np	np	np	np	nn	np	nn	nn	np	np	nn	np	np	nn	np	np	np	np	np	np	np	np	np	np	nn	np	nn	np	np	nn	nn	nn	np	np	np	np	np	nn	nn	nn	np
lm2532	LG11	19.65	chr11	7291544	<lmxll>	{0-}	lm	lm	lm	ll	lm	lm	lm	lm	ll	lm	lm	lm	ll	lm	lm	lm	lm	lm	ll	lm	ll	lm	lm	lm	lm	lm	lm	ll	ll	lm	lm	lm	lm	ll	lm	lm	lm	lm	ll	lm	lm	ll	lm
lm2534	LG11	19.65	chr11	7291527	<lmxll>	{0-}	lm	lm	lm	ll	lm	lm	lm	lm	ll	lm	lm	lm	ll	lm	lm	lm	lm	lm	ll	lm	ll	lm	lm	lm	lm	lm	lm	ll	ll	lm	lm	lm	lm	ll	lm	lm	lm	lm	ll	lm	lm	ll	lm
hk209	LG11	19.78	chr11	12329066	<hkxhk>	{10}	kk	kk	kk	hk	hk	--	kk	--	hh	hk	hk	kk	hh	--	kk	hk	kk	hk	hk	kk	hk	kk	kk	hk	hh	hk	--	--	hh	kk	kk	hk	hk	hk	kk	hk	hk	--	hk	kk	hk	hh	kk
np3777	LG11	19.96	chr3	25255092	<nnxnp>	{-0}	np	np	np	np	nn	np	np	np	nn	np	nn	np	nn	np	np	nn	np	np	np	np	nn	np	np	nn	nn	np	np	nn	nn	np	np	nn	nn	np	np	nn	np	np	np	np	nn	nn	np
lm2533	LG11	20	chr11	7291529	<lmxll>	{0-}	lm	lm	lm	ll	lm	lm	lm	lm	ll	lm	lm	lm	ll	lm	lm	lm	lm	lm	ll	lm	ll	lm	lm	lm	lm	lm	lm	ll	ll	lm	lm	lm	lm	ll	lm	lm	lm	lm	ll	lm	lm	ll	lm
np452	LG11	20.31	chr11	11480663	<nnxnp>	{-0}	np	np	np	np	nn	np	np	np	nn	nn	nn	np	nn	np	np	nn	np	np	np	np	nn	np	np	nn	nn	np	np	nn	nn	np	np	nn	nn	np	np	nn	np	np	np	np	nn	nn	np
lm2311	LG11	20.58	chr11	13677636	<lmxll>	{0-}	lm	lm	lm	ll	lm	lm	lm	lm	ll	lm	lm	lm	ll	lm	lm	lm	lm	lm	ll	lm	ll	lm	lm	lm	lm	lm	lm	ll	ll	lm	lm	lm	lm	ll	lm	lm	lm	lm	ll	lm	lm	ll	lm
np1923	LG11	20.94	chr14	4837971	<nnxnp>	{-1}	nn	nn	nn	nn	np	nn	nn	nn	np	nn	np	nn	np	nn	nn	np	nn	np	nn	np	np	nn	np	np	np	nn	nn	np	np	nn	nn	np	np	nn	nn	np	nn	nn	nn	nn	np	np	nn
np3882	LG11	21.5	chr11	548897	<nnxnp>	{-1}	nn	nn	nn	nn	nn	nn	np	nn	np	np	nn	nn	np	nn	nn	np	nn	nn	nn	nn	nn	nn	nn	nn	nn	nn	np	nn	np	nn	nn	np	np	np	np	nn	nn	nn	nn	np	np	np	nn
np3883	LG11	21.51	chr11	548888	<nnxnp>	{-1}	nn	nn	nn	nn	nn	nn	np	nn	np	np	nn	nn	np	nn	nn	np	nn	nn	nn	nn	nn	nn	nn	nn	nn	nn	np	nn	np	nn	nn	np	np	np	np	nn	nn	nn	nn	np	np	np	nn
np767	LG11	21.56	chr16	9801230	<nnxnp>	{-0}	np	np	np	np	np	np	nn	np	nn	nn	np	np	nn	np	nn	nn	np	np	np	np	np	np	np	np	np	np	nn	np	nn	np	np	nn	nn	nn	nn	np	np	np	np	nn	nn	nn	np
hk4807	LG11	21.7	chr12	12639113	<hkxhk>	{01}	--	hh	hk	hk	hk	--	hh	hh	hk	--	hk	hk	hk	hk	hk	hk	hh	hk	hk	hk	hk	hk	hk	hk	hk	--	hh	hk	hk	hk	hk	hk	hk	hk	hh	hk	--	hh	--	hh	hk	hk	hh
np1932	LG11	22.27	chr11	4450709	<nnxnp>	{-1}	nn	nn	np	nn	nn	nn	nn	nn	np	np	nn	nn	np	nn	nn	np	nn	nn	nn	nn	nn	nn	nn	nn	nn	nn	np	nn	np	np	nn	np	np	nn	nn	nn	nn	nn	nn	np	np	np	nn
np1931	LG11	22.29	chr11	4450742	<nnxnp>	{-1}	nn	nn	np	nn	nn	nn	nn	nn	np	np	nn	nn	np	nn	nn	np	nn	nn	nn	nn	nn	nn	nn	nn	nn	nn	np	nn	np	np	nn	np	np	nn	nn	nn	nn	nn	nn	np	np	np	nn
np1930	LG11	22.38	chr11	4450765	<nnxnp>	{-1}	nn	nn	np	nn	nn	nn	nn	nn	np	np	nn	nn	np	nn	nn	np	nn	nn	nn	nn	nn	nn	nn	nn	nn	nn	np	nn	np	nn	nn	np	np	nn	nn	nn	nn	nn	nn	np	np	np	nn
np2182	LG11	22.69	chr15	27527473	<nnxnp>	{-0}	np	np	nn	np	np	np	nn	np	nn	nn	np	np	nn	np	np	nn	np	np	np	np	np	np	np	np	np	np	nn	np	nn	np	np	nn	nn	nn	np	np	np	np	np	nn	nn	nn	np
np2928	LG11	22.77	chr11	3566708	<nnxnp>	{-0}	np	np	nn	np	np	np	np	np	nn	nn	np	np	nn	np	np	nn	np	np	np	np	np	np	np	np	np	np	nn	np	nn	nn	np	nn	nn	np	np	np	np	np	np	nn	nn	nn	np
np2927	LG11	22.92	chr11	3566701	<nnxnp>	{-0}	np	np	nn	np	np	np	np	np	nn	nn	nn	np	nn	np	np	nn	np	np	np	np	np	np	np	np	np	np	nn	np	nn	nn	np	nn	nn	np	np	np	np	np	np	nn	nn	nn	np
np2929	LG11	23.05	chr11	3566766	<nnxnp>	{-0}	np	np	nn	np	np	np	np	np	nn	nn	nn	np	nn	np	np	nn	np	np	np	np	np	np	np	np	np	np	nn	np	nn	nn	np	nn	nn	np	nn	np	np	np	np	nn	nn	nn	np
hk4808	LG11	23.4	chr12	12639092	<hkxhk>	{01}	--	hh	hk	hk	hk	--	hh	hh	hk	--	hk	hk	hk	hk	hk	hk	hh	hk	hk	hk	hk	hk	hk	hk	hk	--	hh	hk	hk	hk	hk	hk	hk	hk	--	hk	--	hh	hk	hh	--	hk	hh
hk1874	LG11	23.64	chr11	9667345	<hkxhk>	{10}	kk	kk	kk	hk	hk	--	--	kk	hh	hk	hk	kk	hh	kk	kk	hk	kk	hk	hk	--	--	kk	kk	hk	hk	hk	hk	hh	hk	kk	kk	kk	hk	hk	hk	hk	--	hk	hk	kk	hk	hk	kk
np1922	LG11	23.86	chr14	4837996	<nnxnp>	{-1}	nn	nn	nn	nn	np	nn	nn	nn	np	nn	np	nn	np	nn	nn	np	nn	np	nn	np	np	nn	np	np	np	nn	nn	np	np	nn	nn	np	np	nn	nn	np	nn	nn	nn	nn	np	np	nn
lm4640	LG11	24.2	chr11	13408858	<lmxll>	{0-}	lm	lm	lm	ll	lm	lm	lm	lm	ll	lm	lm	lm	ll	lm	lm	lm	lm	lm	ll	lm	ll	lm	lm	lm	ll	lm	lm	ll	ll	lm	lm	lm	lm	ll	lm	lm	lm	lm	ll	lm	lm	ll	lm
np2537	LG11	24.32	chr11	4698664	<nnxnp>	{-1}	nn	nn	np	nn	nn	nn	np	nn	np	np	nn	nn	np	nn	nn	np	nn	nn	nn	nn	nn	nn	nn	nn	nn	nn	np	nn	np	nn	nn	np	np	nn	nn	nn	nn	nn	nn	np	np	np	nn
np1310	LG11	24.72	chr11	12258148	<nnxnp>	{-0}	np	np	nn	np	nn	np	np	np	nn	nn	nn	np	nn	np	np	nn	np	np	np	np	nn	np	np	nn	nn	np	np	nn	nn	nn	np	nn	nn	np	np	nn	np	np	np	np	nn	nn	np
np3881	LG11	24.95	chr11	548917	<nnxnp>	{-1}	nn	nn	nn	nn	nn	nn	np	nn	np	np	nn	nn	np	nn	nn	np	nn	nn	nn	nn	nn	nn	nn	nn	nn	nn	np	nn	np	nn	nn	np	np	np	np	nn	nn	nn	nn	np	np	np	nn
np4998	LG11	25.07	chr11	1908228	<nnxnp>	{-1}	nn	nn	nn	nn	nn	nn	np	nn	np	np	nn	nn	np	nn	nn	np	nn	nn	nn	nn	nn	nn	nn	nn	nn	nn	np	nn	np	nn	nn	np	np	np	np	nn	nn	nn	nn	np	np	np	nn
hk5233	LG11	25.52	chr11	21967893	<hkxhk>	{11}	hk	hk	kk	hh	kk	hk	hk	hk	hk	--	kk	hk	hk	hk	hk	--	hk	hk	hh	kk	--	hk	kk	kk	hk	hh	hk	hk	hk	hk	hk	kk	kk	hh	hk	hk	hk	hk	hh	hk	kk	--	hk
np1311	LG11	25.68	chr11	12258128	<nnxnp>	{-0}	np	np	nn	np	nn	np	np	np	nn	nn	nn	np	nn	np	np	nn	np	np	np	np	nn	np	np	nn	nn	np	np	nn	nn	nn	np	nn	nn	np	np	nn	np	np	np	np	nn	nn	np
hk5373	LG11	25.97	unanchored	114064452	<hkxhk>	{11}	hk	hh	hk	hh	kk	hk	hk	hk	hk	hk	kk	hk	hk	hk	hk	kk	hk	hh	--	kk	kk	kk	--	kk	hk	hk	hk	hk	hk	--	hk	hk	kk	hh	hk	hk	hk	hk	hh	hk	hk	hk	hk
lm4639	LG11	26.16	chr11	13408820	<lmxll>	{0-}	lm	lm	lm	ll	lm	lm	lm	lm	ll	lm	lm	lm	ll	lm	lm	lm	lm	lm	ll	lm	ll	lm	lm	lm	ll	lm	lm	ll	ll	lm	lm	lm	lm	ll	lm	lm	lm	lm	ll	lm	lm	ll	lm
hk2533	LG11	26.28	chr1	27197198	<hkxhk>	{10}	hk	kk	hk	hk	hk	--	hk	hk	hk	hk	hk	hk	hk	kk	hk	hk	hk	--	hk	kk	hk	--	kk	hk	--	hk	kk	hk	hk	kk	kk	hk	hk	hk	hk	hk	--	--	hk	hk	--	hh	--
hk755	LG11	26.47	chr11	28924808	<hkxhk>	{00}	kk	hh	hk	kk	hk	--	hk	hk	hk	hh	hh	kk	hk	hk	--	hk	kk	--	kk	--	--	hk	hh	hh	hk	--	hk	hk	hk	kk	hk	hk	hk	hk	hk	hk	--	hk	hk	kk	--	kk	--
np2757	LG11	26.65	chr2	32550528	<nnxnp>	{-1}	nn	nn	np	nn	np	nn	nn	nn	np	nn	np	nn	np	nn	np	np	nn	np	nn	np	np	nn	np	np	np	nn	nn	np	np	np	nn	np	np	nn	nn	np	nn	nn	nn	nn	np	np	nn
np5520	LG11	27.02	chr11	20397474	<nnxnp>	{-1}	nn	nn	np	nn	np	nn	nn	np	np	nn	np	np	np	nn	np	np	nn	np	nn	np	np	nn	np	np	np	nn	nn	np	np	np	nn	np	np	nn	nn	np	nn	nn	nn	nn	np	nn	nn
np1038	LG11	27.13	chr11	20258797	<nnxnp>	{-1}	nn	nn	np	nn	np	np	nn	np	np	nn	np	np	np	nn	np	nn	nn	np	nn	np	np	nn	np	np	np	nn	nn	np	np	np	nn	np	np	nn	nn	np	nn	nn	nn	nn	np	nn	nn
hk2178	LG11	27.19	unanchored	86021949	<hkxhk>	{00}	hk	--	hh	hk	hh	hk	hk	hk	hk	hk	hh	hk	hk	--	hk	hk	hk	hk	hk	--	--	hk	hk	hh	hk	--	hk	hk	hk	hk	hk	--	hh	hk	hk	hk	hk	hk	--	hk	hh	hk	hk
np1035	LG11	27.35	chr11	20258825	<nnxnp>	{-1}	nn	nn	np	nn	np	nn	nn	np	np	nn	np	np	np	nn	np	nn	nn	np	nn	np	np	nn	np	np	np	nn	nn	np	np	np	nn	np	np	nn	nn	np	nn	nn	nn	nn	np	nn	nn
np1037	LG11	27.44	chr11	20258817	<nnxnp>	{-1}	nn	nn	np	nn	np	nn	nn	np	np	nn	np	np	np	nn	np	np	nn	np	nn	np	np	nn	np	np	np	nn	nn	np	np	np	nn	np	np	nn	nn	np	nn	nn	nn	nn	np	nn	nn
np1033	LG11	27.48	chr11	20258889	<nnxnp>	{-1}	nn	nn	np	nn	np	nn	nn	np	np	nn	np	np	np	nn	np	np	nn	np	nn	np	np	nn	np	np	np	nn	nn	np	np	np	nn	np	np	nn	nn	np	nn	nn	nn	nn	np	nn	nn
np1034	LG11	27.48	chr11	20258836	<nnxnp>	{-1}	nn	nn	np	nn	np	nn	nn	np	np	nn	np	np	np	nn	np	np	nn	np	nn	np	np	nn	np	np	np	nn	nn	np	np	np	nn	np	np	nn	nn	np	nn	nn	nn	nn	np	nn	nn
np5522	LG11	27.58	chr11	20397381	<nnxnp>	{-1}	nn	nn	np	nn	np	nn	nn	np	np	nn	np	np	np	nn	np	np	nn	np	nn	np	np	nn	np	np	np	nn	nn	np	np	np	nn	np	np	nn	nn	np	nn	nn	nn	nn	np	nn	nn
np5604	LG11	27.78	chr5	22206059	<nnxnp>	{-1}	nn	nn	np	nn	np	nn	nn	nn	np	nn	np	np	np	nn	np	np	nn	np	nn	np	np	nn	np	np	np	nn	nn	np	np	np	nn	np	np	nn	nn	np	nn	nn	nn	nn	np	nn	nn
np5521	LG11	27.89	chr11	20397451	<nnxnp>	{-1}	nn	nn	np	nn	np	nn	nn	nn	np	nn	np	np	np	nn	np	np	nn	np	nn	np	np	nn	np	np	np	nn	nn	np	np	np	nn	np	np	nn	nn	np	nn	nn	nn	nn	np	nn	nn
np5519	LG11	27.91	chr11	20397492	<nnxnp>	{-1}	nn	nn	np	nn	np	nn	nn	nn	np	nn	np	np	np	nn	np	np	nn	np	nn	np	np	nn	np	np	np	nn	nn	np	np	np	nn	np	np	nn	nn	np	nn	nn	nn	nn	np	nn	nn
np3403	LG11	28	chr3	4988208	<nnxnp>	{-1}	nn	nn	np	nn	np	nn	nn	nn	np	nn	np	np	np	nn	np	np	nn	np	nn	np	np	nn	np	np	np	nn	nn	np	np	np	nn	np	np	nn	nn	np	nn	nn	nn	nn	np	nn	nn
np766	LG11	28.33	chr16	9801212	<nnxnp>	{-0}	np	np	np	np	np	np	nn	np	nn	nn	np	np	nn	np	nn	nn	np	np	np	np	np	np	np	np	np	np	nn	np	nn	np	np	nn	nn	np	nn	np	np	np	np	nn	nn	nn	np
np6466	LG11	28.63	chr7	286882	<nnxnp>	{-1}	nn	nn	np	nn	np	nn	nn	nn	np	nn	np	np	np	nn	np	np	nn	np	nn	np	np	nn	np	np	np	nn	nn	np	np	np	nn	np	np	nn	nn	np	nn	nn	nn	nn	np	np	nn
np5066	LG11	28.69	chr11	20731162	<nnxnp>	{-1}	nn	nn	np	nn	np	nn	nn	nn	np	nn	np	np	np	nn	np	np	nn	np	nn	np	np	nn	np	np	np	nn	nn	np	np	np	nn	np	np	nn	nn	np	nn	nn	nn	nn	np	np	nn
np6467	LG11	28.79	chr7	286859	<nnxnp>	{-1}	nn	nn	np	nn	np	nn	nn	nn	np	nn	np	np	np	nn	np	np	nn	np	nn	np	np	nn	np	np	np	nn	nn	np	np	np	nn	np	np	nn	nn	np	nn	nn	nn	nn	np	np	nn
np3878	LG11	28.85	chr11	15561598	<nnxnp>	{-1}	nn	nn	np	nn	np	nn	np	nn	np	nn	np	np	np	nn	np	np	nn	np	nn	np	np	nn	np	np	np	nn	nn	np	np	np	nn	np	np	nn	nn	np	nn	nn	nn	nn	np	np	nn
np6308	LG11	28.89	chr8	16406045	<nnxnp>	{-1}	nn	nn	np	nn	np	nn	np	nn	np	nn	np	np	np	nn	np	np	nn	np	nn	np	np	nn	np	np	np	nn	nn	np	np	np	nn	np	np	nn	nn	np	nn	nn	nn	nn	np	np	nn
np3877	LG11	29.07	chr11	15561721	<nnxnp>	{-1}	nn	nn	np	nn	np	nn	np	nn	np	nn	np	np	np	nn	np	np	nn	np	nn	np	np	nn	np	np	np	nn	nn	np	np	np	nn	np	np	nn	nn	np	nn	nn	nn	nn	np	np	nn
np840	LG11	29.22	unanchored	64212748	<nnxnp>	{-1}	nn	nn	np	nn	np	nn	np	nn	np	nn	np	np	np	nn	np	np	nn	np	nn	np	np	nn	np	np	np	nn	nn	np	np	np	nn	np	np	nn	nn	np	nn	nn	nn	nn	np	np	nn
np3879	LG11	29.38	chr11	15561517	<nnxnp>	{-1}	nn	nn	np	nn	np	nn	np	nn	np	nn	np	np	np	nn	np	np	nn	np	nn	np	np	nn	np	np	np	nn	nn	np	np	np	nn	np	np	nn	nn	np	nn	nn	nn	nn	np	np	nn
np5619	LG11	29.51	chr7	8202825	<nnxnp>	{-1}	nn	nn	np	nn	np	nn	nn	nn	np	nn	np	np	np	nn	np	np	nn	np	nn	np	np	nn	np	np	np	nn	nn	np	np	np	nn	np	np	nn	nn	np	nn	nn	nn	nn	np	np	nn
np3130	LG11	29.57	chr15	34687099	<nnxnp>	{-1}	nn	nn	np	nn	np	nn	np	nn	np	nn	np	np	np	nn	np	np	nn	np	nn	np	np	nn	np	np	np	nn	nn	np	np	np	nn	np	np	nn	nn	np	nn	nn	nn	nn	np	np	nn
hk5227	LG11	30.28	chr11	11953296	<hkxhk>	{10}	--	kk	hk	hk	hk	--	kk	--	--	hk	hk	hk	hh	hk	hk	hk	kk	hk	hk	--	hk	kk	kk	hk	--	hk	kk	hh	hh	hk	hk	hk	hk	--	hk	hk	--	kk	hk	--	--	--	kk
np3790	LG11	30.36	chr2	26195259	<nnxnp>	{-1}	nn	nn	np	nn	np	np	nn	np	np	nn	np	np	np	nn	np	nn	nn	np	nn	np	np	nn	np	np	np	nn	nn	np	np	np	nn	np	np	nn	nn	np	nn	nn	nn	nn	np	nn	nn
hk5226	LG11	30.66	chr11	11953317	<hkxhk>	{10}	--	kk	hk	hk	hk	--	kk	--	--	hk	hk	hk	hh	hk	hk	hk	kk	hk	hk	hk	hk	kk	kk	hk	--	hk	kk	hh	hh	hk	hk	hk	hk	--	hk	hk	--	kk	hk	--	--	--	kk
lm2307	LG11	31.13	chr11	13707866	<lmxll>	{0-}	lm	lm	lm	ll	lm	lm	lm	lm	ll	lm	lm	lm	ll	lm	lm	lm	lm	ll	ll	lm	ll	lm	lm	lm	ll	lm	lm	ll	ll	lm	lm	lm	lm	ll	lm	lm	lm	lm	ll	lm	lm	ll	lm
np1309	LG11	31.44	chr11	12258178	<nnxnp>	{-0}	np	np	nn	np	nn	np	np	np	nn	nn	nn	nn	nn	np	np	nn	np	np	np	np	nn	np	np	nn	nn	np	np	nn	nn	nn	np	nn	nn	np	nn	nn	np	np	np	np	nn	nn	np
hk434	LG11	31.8	chr11	11836688	<hkxhk>	{10}	--	kk	hk	hk	hk	--	--	kk	--	hk	hk	hk	hh	hk	hk	hk	--	hk	hk	kk	hk	kk	kk	hk	hk	hk	--	hh	hh	hk	hk	hk	hk	--	hk	hk	--	kk	hk	hk	hk	hh	--
lm2309	LG11	32.28	chr11	13707819	<lmxll>	{0-}	lm	lm	lm	ll	lm	lm	lm	lm	ll	lm	lm	lm	ll	lm	lm	lm	lm	ll	ll	lm	lm	lm	lm	lm	ll	ll	lm	ll	ll	lm	lm	lm	lm	ll	lm	lm	lm	lm	ll	lm	lm	ll	lm
lm2308	LG11	32.43	chr11	13707826	<lmxll>	{0-}	lm	lm	lm	ll	lm	lm	lm	lm	ll	lm	lm	lm	ll	lm	lm	lm	lm	ll	ll	lm	lm	lm	lm	lm	ll	ll	lm	ll	ll	lm	lm	lm	lm	ll	lm	lm	lm	lm	ll	lm	lm	ll	lm
lm2126	LG11	32.57	chr11	12233635	<lmxll>	{0-}	lm	lm	lm	ll	lm	lm	lm	lm	ll	lm	lm	lm	ll	lm	lm	lm	lm	ll	ll	lm	lm	lm	lm	lm	ll	ll	lm	ll	ll	lm	lm	lm	lm	ll	lm	lm	lm	lm	ll	lm	lm	ll	lm
lm6151	LG11	32.57	chr11	11953291	<lmxll>	{0-}	lm	lm	lm	ll	lm	lm	lm	lm	ll	lm	lm	lm	ll	lm	lm	lm	lm	ll	ll	lm	lm	lm	lm	lm	ll	ll	lm	ll	ll	lm	lm	lm	lm	ll	lm	lm	lm	lm	ll	lm	lm	ll	lm
lm6337	LG11	32.89	chr11	11112907	<lmxll>	{0-}	lm	lm	lm	ll	lm	lm	lm	lm	ll	lm	lm	lm	ll	lm	lm	lm	lm	ll	ll	lm	lm	lm	lm	lm	ll	ll	lm	ll	ll	lm	lm	lm	lm	ll	lm	lm	lm	lm	ll	lm	lm	ll	lm
lm3149	LG11	33.18	chr11	9468089	<lmxll>	{0-}	lm	lm	lm	ll	lm	lm	lm	lm	ll	lm	lm	lm	ll	lm	lm	lm	lm	ll	ll	lm	lm	lm	lm	lm	ll	ll	lm	ll	ll	lm	lm	lm	lm	ll	lm	lm	lm	lm	ll	lm	lm	ll	lm
lm2560	LG11	33.26	chr11	9455619	<lmxll>	{1-}	ll	ll	ll	lm	ll	ll	ll	ll	lm	ll	ll	ll	lm	ll	ll	ll	ll	lm	lm	ll	ll	ll	ll	ll	lm	lm	ll	lm	lm	ll	ll	ll	ll	lm	ll	ll	ll	ll	lm	ll	ll	lm	ll
lm2997	LG11	33.26	chr11	9285412	<lmxll>	{1-}	ll	ll	ll	lm	ll	ll	ll	ll	lm	ll	ll	ll	lm	ll	ll	ll	ll	lm	lm	ll	ll	ll	ll	ll	lm	lm	ll	lm	lm	ll	ll	ll	ll	lm	ll	ll	ll	ll	lm	ll	ll	lm	ll
lm3129	LG11	33.28	chr11	10617275	<lmxll>	{0-}	lm	lm	lm	ll	lm	lm	lm	lm	ll	lm	lm	lm	ll	lm	lm	lm	lm	ll	ll	lm	lm	lm	lm	lm	ll	ll	lm	ll	ll	lm	lm	lm	lm	ll	lm	lm	lm	lm	ll	lm	lm	ll	lm
hk432	LG11	33.39	chr11	11850827	<hkxhk>	{10}	kk	--	hk	--	hk	--	--	kk	hh	--	hk	hk	hk	kk	hk	hk	kk	hk	hk	kk	--	hk	kk	hk	hh	--	kk	hh	hh	hk	kk	hk	hk	--	hh	hk	--	kk	hk	kk	hk	hh	kk
lm3128	LG11	33.71	chr11	10617227	<lmxll>	{0-}	lm	lm	lm	ll	lm	lm	lm	lm	ll	lm	lm	lm	ll	lm	lm	lm	lm	ll	ll	lm	lm	lm	lm	lm	ll	ll	lm	ll	ll	lm	lm	lm	lm	ll	lm	lm	lm	lm	ll	lm	lm	ll	lm
lm3127	LG11	33.95	chr11	10617209	<lmxll>	{0-}	lm	lm	lm	ll	lm	lm	lm	lm	ll	lm	lm	lm	ll	lm	lm	lm	lm	ll	ll	lm	lm	lm	lm	lm	ll	ll	lm	ll	ll	lm	lm	lm	lm	ll	lm	lm	lm	lm	ll	lm	lm	ll	lm
lm6371	LG11	34.01	chr11	9824939	<lmxll>	{0-}	lm	lm	lm	ll	lm	lm	lm	lm	ll	lm	lm	lm	ll	lm	lm	lm	lm	ll	ll	lm	lm	lm	lm	lm	ll	ll	lm	ll	ll	lm	lm	lm	lm	ll	lm	lm	lm	lm	ll	lm	lm	ll	lm
hk436	LG11	34.84	chr11	11829808	<hkxhk>	{10}	kk	kk	hk	hk	hk	--	hk	kk	--	hk	hk	hk	--	--	hk	hk	kk	hk	hk	kk	hk	kk	kk	hk	hh	hk	kk	hh	hh	hk	kk	hk	hk	hk	--	hk	kk	kk	hk	kk	hk	hh	kk
hk435	LG11	34.87	chr11	11829829	<hkxhk>	{10}	--	--	hk	hk	hk	--	hk	kk	--	hk	--	hk	hh	--	hk	hk	kk	hk	hk	kk	hk	kk	kk	hk	hh	hk	kk	hh	hh	hk	kk	hk	hk	hk	--	hk	kk	kk	hk	kk	hk	hh	--
lm500	LG11	35.57	chr11	11483568	<lmxll>	{0-}	lm	lm	lm	ll	lm	lm	lm	lm	ll	lm	lm	lm	ll	lm	ll	lm	lm	ll	ll	lm	lm	lm	lm	lm	ll	ll	lm	ll	ll	lm	lm	lm	lm	ll	lm	lm	lm	lm	ll	lm	lm	ll	lm
lm6372	LG11	36.09	chr11	9834624	<lmxll>	{0-}	lm	lm	lm	ll	lm	lm	lm	lm	ll	lm	lm	ll	ll	lm	ll	lm	lm	ll	ll	lm	lm	lm	lm	lm	ll	ll	lm	ll	ll	lm	lm	lm	lm	ll	lm	lm	lm	lm	ll	lm	lm	ll	lm
lm498	LG11	36.16	chr11	11480628	<lmxll>	{0-}	lm	lm	lm	ll	lm	lm	lm	lm	ll	lm	lm	ll	ll	lm	ll	lm	lm	ll	ll	lm	lm	lm	lm	lm	ll	ll	lm	ll	ll	lm	lm	lm	lm	ll	lm	lm	lm	lm	ll	lm	lm	ll	lm
lm4997	LG11	36.47	chr11	9134682	<lmxll>	{0-}	lm	lm	lm	ll	lm	lm	lm	lm	ll	lm	lm	ll	ll	lm	ll	lm	lm	ll	ll	lm	lm	lm	lm	lm	ll	ll	lm	ll	ll	lm	lm	lm	lm	ll	lm	lm	lm	lm	ll	lm	lm	ll	lm
lm3227	LG11	36.62	chr13	34025124	<lmxll>	{0-}	lm	lm	lm	ll	lm	lm	lm	lm	ll	lm	lm	ll	ll	lm	ll	lm	lm	ll	ll	lm	lm	lm	lm	lm	ll	ll	lm	ll	ll	lm	lm	lm	lm	ll	lm	lm	lm	lm	ll	lm	lm	ll	lm
lm5455	LG11	36.74	chr11	28636569	<lmxll>	{0-}	lm	lm	lm	ll	lm	lm	lm	lm	ll	lm	lm	ll	ll	lm	ll	lm	lm	ll	ll	lm	lm	lm	lm	lm	ll	ll	lm	ll	ll	lm	lm	lm	lm	ll	lm	lm	lm	lm	ll	lm	lm	ll	lm
lm947	LG11	36.82	chr17	16206616	<lmxll>	{0-}	lm	lm	lm	ll	lm	lm	lm	lm	ll	lm	lm	ll	ll	lm	ll	lm	lm	ll	ll	lm	lm	lm	lm	lm	ll	ll	lm	ll	ll	lm	lm	lm	lm	ll	lm	lm	lm	lm	ll	lm	lm	ll	lm
lm4988	LG11	37.99	chr11	12282434	<lmxll>	{1-}	ll	ll	ll	lm	ll	ll	ll	ll	lm	ll	ll	lm	lm	ll	lm	ll	ll	lm	lm	ll	ll	ll	ll	ll	lm	lm	ll	lm	lm	lm	ll	ll	ll	lm	ll	ll	lm	ll	lm	ll	ll	lm	ll
lm4989	LG11	38.15	chr11	12282420	<lmxll>	{1-}	ll	ll	ll	lm	ll	ll	ll	ll	lm	ll	ll	lm	lm	ll	lm	ll	ll	lm	lm	ll	ll	ll	ll	ll	lm	lm	ll	lm	lm	lm	ll	ll	ll	lm	ll	ll	lm	ll	lm	ll	ll	lm	ll
lm225	LG11	38.34	chr11	12329064	<lmxll>	{1-}	ll	ll	ll	lm	ll	ll	ll	ll	lm	ll	ll	lm	lm	ll	lm	ll	ll	lm	lm	ll	ll	ll	ll	ll	lm	lm	ll	lm	lm	lm	ll	ll	ll	lm	ll	ll	lm	ll	lm	ll	ll	lm	ll
lm3027	LG11	39.7	chr1	27196905	<lmxll>	{1-}	ll	ll	ll	lm	ll	ll	ll	ll	lm	ll	ll	lm	lm	ll	lm	ll	ll	lm	lm	ll	ll	ll	ll	ll	lm	lm	ll	lm	lm	lm	ll	ll	ll	lm	ll	lm	lm	ll	lm	ll	ll	lm	ll
lm2684	LG11	40.12	chr6	2337074	<lmxll>	{0-}	lm	lm	lm	ll	lm	lm	lm	lm	ll	lm	lm	ll	ll	lm	ll	lm	lm	ll	ll	lm	lm	lm	lm	lm	ll	ll	lm	ll	ll	ll	lm	lm	lm	ll	lm	ll	ll	lm	ll	lm	lm	ll	lm
lm1449	LG11	40.38	chr11	12321350	<lmxll>	{0-}	lm	lm	lm	ll	lm	lm	lm	lm	ll	lm	lm	ll	ll	lm	ll	lm	lm	ll	ll	lm	lm	lm	lm	lm	ll	ll	lm	ll	ll	ll	lm	lm	lm	ll	lm	ll	ll	lm	ll	lm	lm	ll	lm
lm1446	LG11	40.6	chr11	12321030	<lmxll>	{0-}	lm	lm	lm	ll	lm	lm	lm	lm	ll	lm	lm	ll	ll	lm	ll	lm	lm	ll	ll	lm	lm	lm	lm	lm	ll	ll	lm	ll	ll	ll	lm	lm	lm	ll	lm	ll	ll	lm	ll	lm	lm	ll	lm
hk64	LG11	41.28	unanchored	59585025	<hkxhk>	{00}	hk	hk	hk	kk	hh	--	hk	hk	hk	hh	hh	hk	--	--	hk	hh	hk	kk	kk	hk	--	hh	hh	hh	hk	hk	hk	hh	hk	--	hk	hk	hh	hk	hk	hk	--	hk	kk	hk	--	hk	hk
lm100	LG11	41.76	chr7	17861187	<lmxll>	{1-}	ll	ll	ll	lm	ll	ll	ll	ll	lm	ll	ll	lm	lm	ll	lm	ll	ll	lm	lm	ll	ll	ll	ll	ll	lm	lm	ll	lm	lm	lm	ll	ll	ll	lm	ll	lm	lm	ll	lm	ll	ll	lm	ll
lm5097	LG11	41.99	chr11	14156138	<lmxll>	{1-}	ll	ll	ll	lm	ll	ll	ll	ll	lm	ll	ll	lm	lm	ll	lm	ll	ll	lm	lm	ll	ll	ll	ll	ll	lm	lm	ll	lm	lm	lm	ll	ll	ll	lm	ll	lm	lm	ll	lm	ll	ll	lm	ll
lm4641	LG11	42.27	chr11	13435695	<lmxll>	{0-}	lm	lm	lm	ll	lm	lm	lm	lm	ll	lm	lm	ll	ll	lm	ll	lm	lm	ll	ll	lm	lm	lm	lm	lm	ll	ll	lm	ll	ll	ll	lm	lm	lm	ll	lm	ll	ll	lm	ll	lm	lm	ll	lm
lm696	LG11	42.36	chr11	13921457	<lmxll>	{1-}	ll	ll	ll	lm	ll	ll	ll	ll	lm	ll	ll	lm	lm	ll	lm	ll	ll	lm	lm	ll	ll	ll	ll	ll	lm	lm	ll	lm	lm	lm	ll	ll	ll	lm	ll	lm	lm	ll	lm	ll	ll	lm	ll
lm1171	LG11	42.92	chr15	29848491	<lmxll>	{1-}	ll	ll	lm	lm	ll	ll	ll	ll	lm	ll	ll	lm	lm	ll	lm	ll	ll	lm	lm	ll	ll	ll	ll	ll	lm	lm	ll	lm	lm	lm	ll	lm	ll	lm	ll	lm	lm	ll	lm	ll	ll	lm	ll
lm3387	LG11	42.92	chr13	24277503	<lmxll>	{1-}	ll	ll	lm	lm	ll	ll	ll	ll	lm	ll	ll	lm	lm	ll	lm	ll	ll	lm	lm	ll	ll	ll	ll	ll	lm	lm	ll	lm	lm	lm	ll	lm	ll	lm	ll	lm	lm	ll	lm	ll	ll	lm	ll
lm316	LG11	42.98	chr8	20312542	<lmxll>	{1-}	ll	ll	lm	lm	ll	ll	ll	ll	lm	ll	ll	lm	lm	ll	lm	ll	ll	lm	lm	ll	ll	ll	ll	ll	lm	lm	ll	lm	lm	lm	ll	lm	ll	lm	ll	lm	lm	ll	lm	ll	ll	lm	ll
lm4207	LG11	42.98	chr13	23692520	<lmxll>	{1-}	ll	ll	lm	lm	ll	ll	ll	ll	lm	ll	ll	lm	lm	ll	lm	ll	ll	lm	lm	ll	ll	ll	ll	ll	lm	lm	ll	lm	lm	lm	ll	lm	ll	lm	ll	lm	lm	ll	lm	ll	ll	lm	ll
lm4519	LG11	42.98	chr6	18049414	<lmxll>	{1-}	ll	ll	lm	lm	ll	ll	ll	ll	lm	ll	ll	lm	lm	ll	lm	ll	ll	lm	lm	ll	ll	ll	ll	ll	lm	lm	ll	lm	lm	lm	ll	lm	ll	lm	ll	lm	lm	ll	lm	ll	ll	lm	ll
lm4992	LG11	42.98	chr13	24286654	<lmxll>	{1-}	ll	ll	lm	lm	ll	ll	ll	ll	lm	ll	ll	lm	lm	ll	lm	ll	ll	lm	lm	ll	ll	ll	ll	ll	lm	lm	ll	lm	lm	lm	ll	lm	ll	lm	ll	lm	lm	ll	lm	ll	ll	lm	ll
lm1170	LG11	43.01	chr15	29848521	<lmxll>	{1-}	ll	ll	lm	lm	ll	ll	ll	ll	lm	ll	ll	lm	lm	ll	lm	ll	ll	lm	lm	ll	ll	ll	ll	ll	lm	lm	ll	lm	lm	lm	ll	lm	ll	lm	ll	lm	lm	ll	lm	ll	ll	lm	ll
lm4071	LG11	43.16	chr13	24094651	<lmxll>	{1-}	ll	ll	lm	lm	ll	ll	ll	ll	lm	ll	ll	lm	lm	ll	lm	ll	ll	lm	lm	ll	ll	ll	ll	ll	lm	lm	ll	lm	lm	lm	ll	lm	ll	lm	ll	lm	lm	ll	lm	ll	ll	lm	ll
lm4072	LG11	43.16	chr13	24094661	<lmxll>	{1-}	ll	ll	lm	lm	ll	ll	ll	ll	lm	ll	ll	lm	lm	ll	lm	ll	ll	lm	lm	ll	ll	ll	ll	ll	lm	lm	ll	lm	lm	lm	ll	lm	ll	lm	ll	lm	lm	ll	lm	ll	ll	lm	ll
lm4318	LG11	43.28	chr3	11011586	<lmxll>	{0-}	lm	lm	ll	ll	lm	lm	lm	lm	ll	lm	lm	ll	ll	lm	ll	lm	lm	ll	ll	lm	lm	lm	lm	lm	ll	ll	lm	ll	ll	ll	lm	ll	lm	ll	lm	ll	ll	lm	ll	lm	lm	ll	lm
lm1091	LG11	43.35	chr13	23752645	<lmxll>	{0-}	lm	lm	ll	ll	lm	lm	lm	lm	ll	lm	lm	ll	ll	lm	ll	lm	lm	ll	ll	lm	lm	lm	lm	lm	ll	ll	lm	ll	ll	ll	lm	ll	lm	ll	lm	ll	ll	lm	ll	lm	lm	ll	lm
lm4363	LG11	43.39	chr8	20311683	<lmxll>	{1-}	ll	ll	lm	lm	ll	ll	ll	ll	lm	ll	ll	lm	lm	ll	lm	ll	ll	lm	lm	ll	ll	ll	ll	ll	lm	lm	ll	lm	lm	lm	ll	lm	ll	lm	ll	lm	lm	ll	lm	ll	ll	lm	ll
lm4364	LG11	43.39	chr8	20311677	<lmxll>	{1-}	ll	ll	lm	lm	ll	ll	ll	ll	lm	ll	ll	lm	lm	ll	lm	ll	ll	lm	lm	ll	ll	ll	ll	ll	lm	lm	ll	lm	lm	lm	ll	lm	ll	lm	ll	lm	lm	ll	lm	ll	ll	lm	ll
lm4365	LG11	43.39	chr8	20311665	<lmxll>	{1-}	ll	ll	lm	lm	ll	ll	ll	ll	lm	ll	ll	lm	lm	ll	lm	ll	ll	lm	lm	ll	ll	ll	ll	ll	lm	lm	ll	lm	lm	lm	ll	lm	ll	lm	ll	lm	lm	ll	lm	ll	ll	lm	ll
lm4657	LG11	43.61	chr11	13587391	<lmxll>	{0-}	lm	lm	ll	ll	lm	lm	lm	lm	ll	lm	lm	ll	ll	lm	ll	lm	lm	ll	ll	lm	lm	lm	lm	lm	ll	ll	lm	ll	ll	ll	lm	lm	lm	ll	lm	ll	ll	lm	ll	lm	lm	ll	lm
lm5311	LG11	43.61	chr1	5421772	<lmxll>	{0-}	lm	lm	ll	ll	lm	lm	lm	lm	ll	lm	lm	ll	ll	lm	ll	lm	lm	ll	ll	lm	lm	lm	lm	lm	ll	ll	lm	ll	ll	ll	lm	lm	lm	ll	lm	ll	ll	lm	ll	lm	lm	ll	lm
lm3525	LG11	43.65	chr11	12495404	<lmxll>	{0-}	lm	lm	ll	ll	lm	lm	lm	lm	ll	lm	lm	ll	ll	lm	ll	lm	lm	ll	ll	lm	lm	lm	lm	lm	ll	ll	lm	ll	ll	ll	lm	lm	lm	ll	lm	ll	ll	lm	ll	lm	lm	ll	lm
lm3413	LG11	44.18	chr11	12759870	<lmxll>	{0-}	lm	lm	lm	ll	lm	lm	lm	lm	ll	lm	lm	ll	ll	lm	ll	lm	lm	ll	ll	lm	lm	lm	lm	lm	ll	ll	lm	ll	ll	ll	lm	lm	lm	ll	lm	ll	ll	lm	ll	lm	lm	ll	lm
lm3803	LG11	44.18	chr11	12980781	<lmxll>	{0-}	lm	lm	lm	ll	lm	lm	lm	lm	ll	lm	lm	ll	ll	lm	ll	lm	lm	ll	ll	lm	lm	lm	lm	lm	ll	ll	lm	ll	ll	ll	lm	lm	lm	ll	lm	ll	ll	lm	ll	lm	lm	ll	lm
lm4656	LG11	44.3	chr11	13587445	<lmxll>	{0-}	lm	lm	lm	ll	lm	lm	lm	lm	ll	lm	lm	ll	ll	lm	ll	lm	lm	ll	ll	lm	lm	lm	lm	lm	ll	ll	lm	ll	ll	ll	lm	lm	lm	ll	lm	ll	ll	lm	ll	lm	lm	ll	lm
lm3804	LG11	44.35	chr11	12980808	<lmxll>	{0-}	lm	lm	lm	ll	lm	lm	lm	lm	ll	lm	lm	ll	ll	lm	ll	lm	lm	ll	ll	lm	lm	lm	lm	lm	ll	ll	lm	ll	ll	ll	lm	lm	lm	ll	lm	ll	ll	lm	ll	lm	lm	ll	lm
lm5579	LG11	44.68	chr9	2192558	<lmxll>	{1-}	ll	ll	ll	lm	ll	ll	ll	ll	lm	ll	ll	ll	lm	ll	lm	ll	ll	lm	lm	ll	ll	ll	ll	ll	lm	lm	ll	lm	lm	lm	ll	lm	ll	lm	ll	lm	lm	ll	lm	ll	ll	lm	ll
hk1392	LG11	44.8	chr4	14916250	<hkxhk>	{00}	hk	hk	hk	kk	hk	hk	--	hk	hk	hh	--	hk	hk	hk	hk	hh	--	--	kk	--	--	hh	hh	hh	hk	hk	hk	hk	hk	kk	hk	hk	hk	kk	hk	hk	--	hk	kk	hk	hk	hk	hk
lm4654	LG11	44.9	chr11	13587497	<lmxll>	{0-}	lm	lm	lm	ll	lm	lm	lm	lm	ll	lm	lm	ll	ll	lm	ll	lm	lm	ll	ll	lm	lm	lm	lm	lm	ll	ll	lm	ll	ll	ll	lm	lm	lm	ll	lm	ll	ll	lm	ll	lm	lm	ll	lm
lm4655	LG11	44.9	chr11	13587458	<lmxll>	{0-}	lm	lm	lm	ll	lm	lm	lm	lm	ll	lm	lm	ll	ll	lm	ll	lm	lm	ll	ll	lm	lm	lm	lm	lm	ll	ll	lm	ll	ll	ll	lm	lm	lm	ll	lm	ll	ll	lm	ll	lm	lm	ll	lm
lm4993	LG11	45.13	chr10	15625144	<lmxll>	{1-}	ll	ll	ll	lm	ll	ll	ll	ll	lm	ll	ll	ll	lm	ll	lm	ll	ll	lm	lm	ll	ll	ll	ll	ll	lm	lm	ll	lm	lm	lm	ll	lm	ll	lm	ll	lm	lm	ll	lm	ll	ll	lm	ll
lm4073	LG11	45.2	chr13	24097637	<lmxll>	{1-}	ll	ll	ll	lm	ll	ll	ll	ll	lm	ll	ll	ll	lm	ll	lm	ll	ll	lm	lm	ll	ll	ll	ll	ll	lm	lm	ll	lm	lm	lm	ll	ll	ll	lm	lm	lm	lm	ll	lm	ll	ll	lm	ll
lm5016	LG11	45.45	unanchored	92784415	<lmxll>	{1-}	ll	ll	ll	lm	ll	ll	ll	ll	lm	ll	ll	ll	lm	ll	lm	ll	ll	lm	lm	ll	ll	ll	ll	ll	lm	lm	ll	lm	lm	lm	ll	ll	ll	lm	lm	lm	lm	ll	lm	ll	ll	lm	ll
lm5360	LG11	45.73	chr14	13727615	<lmxll>	{0-}	lm	lm	lm	ll	lm	lm	lm	lm	ll	lm	lm	lm	ll	lm	lm	lm	lm	ll	ll	lm	lm	lm	lm	lm	ll	ll	lm	ll	ll	ll	lm	lm	lm	ll	ll	ll	ll	lm	ll	lm	lm	ll	lm
lm1426	LG11	45.77	chr11	11365857	<lmxll>	{1-}	ll	ll	ll	lm	ll	ll	ll	ll	lm	ll	ll	ll	lm	ll	ll	ll	ll	lm	lm	ll	ll	ll	ll	ll	lm	lm	ll	lm	lm	lm	ll	ll	ll	lm	lm	lm	lm	ll	lm	ll	ll	lm	ll
lm4611	LG11	45.77	chr15	19497927	<lmxll>	{1-}	ll	ll	ll	lm	ll	ll	ll	ll	lm	ll	ll	ll	lm	ll	ll	ll	ll	lm	lm	ll	ll	ll	ll	ll	lm	lm	ll	lm	lm	lm	ll	ll	ll	lm	lm	lm	lm	ll	lm	ll	ll	lm	ll
hk752	LG11	45.86	chr5	20074945	<hkxhk>	{00}	hk	hk	hk	hk	hh	--	hk	hk	hk	--	hh	hk	hk	hk	hk	--	hk	kk	hk	hh	hk	--	hh	hh	hk	--	hk	hk	hk	hk	hk	hk	hh	kk	hk	hk	--	hk	hk	hk	--	hk	hk
lm5358	LG11	45.93	chr14	13727581	<lmxll>	{0-}	lm	lm	lm	ll	lm	lm	lm	lm	ll	lm	lm	lm	ll	lm	lm	lm	lm	ll	ll	lm	lm	lm	lm	lm	ll	ll	lm	ll	ll	ll	lm	lm	lm	ll	ll	ll	ll	lm	ll	lm	lm	ll	lm
lm5359	LG11	45.93	chr14	13727593	<lmxll>	{0-}	lm	lm	lm	ll	lm	lm	lm	lm	ll	lm	lm	lm	ll	lm	lm	lm	lm	ll	ll	lm	lm	lm	lm	lm	ll	ll	lm	ll	ll	ll	lm	lm	lm	ll	ll	ll	ll	lm	ll	lm	lm	ll	lm
np1905	LG11	46.07	chr2	26349369	<nnxnp>	{-1}	nn	nn	np	nn	np	np	nn	np	np	nn	np	np	np	nn	np	nn	nn	np	nn	np	np	nn	np	np	np	nn	nn	np	np	np	nn	np	np	nn	nn	np	nn	nn	nn	nn	np	nn	nn
lm2577	LG11	46.2	chr15	24544505	<lmxll>	{1-}	ll	ll	ll	lm	ll	ll	ll	ll	lm	ll	ll	ll	lm	ll	ll	ll	ll	lm	lm	ll	ll	ll	ll	ll	lm	lm	ll	lm	lm	lm	ll	ll	ll	lm	lm	lm	lm	ll	lm	ll	ll	lm	ll
lm3000	LG11	46.24	chr11	12912480	<lmxll>	{0-}	lm	lm	lm	ll	lm	lm	lm	lm	ll	lm	lm	lm	ll	lm	lm	lm	lm	ll	ll	lm	lm	lm	lm	lm	ll	ll	lm	ll	ll	ll	lm	lm	lm	ll	ll	ll	ll	lm	ll	lm	lm	ll	lm
hk751	LG11	46.27	chr5	20074963	<hkxhk>	{00}	hk	hk	hk	hk	--	--	hk	hk	hk	--	hh	hk	hk	hk	hk	--	hk	kk	--	hh	hk	hk	hh	hh	hk	--	hk	hk	hk	hk	hk	hk	hh	kk	hk	hk	--	hk	--	hk	hk	hk	hk
hk16	LG11	46.34	chr11	28792164	<hkxhk>	{00}	kk	hh	hh	kk	hk	hk	hk	hk	hk	--	hh	kk	--	hk	--	hk	kk	hk	kk	hh	hh	hk	--	hh	hk	hk	hk	hk	hk	--	hk	hk	hk	hk	hk	hk	hk	hk	hk	kk	hk	kk	hk
lm502	LG11	46.4	chr7	13965597	<lmxll>	{1-}	ll	ll	ll	lm	ll	ll	ll	ll	lm	ll	ll	ll	lm	ll	ll	ll	ll	lm	lm	ll	ll	ll	ll	ll	lm	lm	ll	lm	lm	lm	ll	ll	ll	lm	lm	lm	lm	ll	lm	ll	ll	lm	ll
lm2262	LG11	46.55	chr13	23983306	<lmxll>	{1-}	ll	ll	ll	lm	ll	ll	ll	ll	lm	ll	ll	ll	lm	ll	ll	ll	ll	lm	lm	ll	ll	ll	ll	ll	lm	lm	ll	lm	lm	lm	ll	ll	ll	lm	lm	lm	lm	ll	lm	ll	ll	lm	ll
lm2576	LG11	46.55	chr15	24544494	<lmxll>	{1-}	ll	ll	ll	lm	ll	ll	ll	ll	lm	ll	ll	ll	lm	ll	ll	ll	ll	lm	lm	ll	ll	ll	ll	ll	lm	lm	ll	lm	lm	lm	ll	ll	ll	lm	lm	lm	lm	ll	lm	ll	ll	lm	ll
lm2616	LG11	46.55	chr13	24666318	<lmxll>	{1-}	ll	ll	ll	lm	ll	ll	ll	ll	lm	ll	ll	ll	lm	ll	ll	ll	ll	lm	lm	ll	ll	ll	ll	ll	lm	lm	ll	lm	lm	lm	ll	ll	ll	lm	lm	lm	lm	ll	lm	ll	ll	lm	ll
lm3388	LG11	46.55	chr13	24277486	<lmxll>	{1-}	ll	ll	ll	lm	ll	ll	ll	ll	lm	ll	ll	ll	lm	ll	ll	ll	ll	lm	lm	ll	ll	ll	ll	ll	lm	lm	ll	lm	lm	lm	ll	ll	ll	lm	lm	lm	lm	ll	lm	ll	ll	lm	ll
lm4702	LG11	46.55	chr13	23913783	<lmxll>	{1-}	ll	ll	ll	lm	ll	ll	ll	ll	lm	ll	ll	ll	lm	ll	ll	ll	ll	lm	lm	ll	ll	ll	ll	ll	lm	lm	ll	lm	lm	lm	ll	ll	ll	lm	lm	lm	lm	ll	lm	ll	ll	lm	ll
lm1367	LG11	46.67	chr7	13933854	<lmxll>	{1-}	ll	ll	ll	lm	ll	ll	ll	ll	lm	ll	ll	ll	lm	ll	ll	ll	ll	lm	lm	ll	ll	ll	ll	ll	lm	lm	ll	lm	lm	lm	ll	ll	ll	lm	ll	lm	lm	ll	lm	ll	ll	lm	ll
lm2252	LG11	46.87	chr13	24409511	<lmxll>	{1-}	ll	ll	ll	lm	ll	ll	ll	ll	lm	ll	ll	ll	lm	ll	ll	ll	ll	lm	lm	ll	ll	ll	ll	ll	lm	lm	ll	lm	lm	lm	ll	ll	ll	lm	ll	lm	lm	ll	lm	ll	ll	lm	ll
lm2614	LG11	46.87	chr13	24666253	<lmxll>	{1-}	ll	ll	ll	lm	ll	ll	ll	ll	lm	ll	ll	ll	lm	ll	ll	ll	ll	lm	lm	ll	ll	ll	ll	ll	lm	lm	ll	lm	lm	lm	ll	ll	ll	lm	ll	lm	lm	ll	lm	ll	ll	lm	ll
lm2615	LG11	46.87	chr13	24666301	<lmxll>	{1-}	ll	ll	ll	lm	ll	ll	ll	ll	lm	ll	ll	ll	lm	ll	ll	ll	ll	lm	lm	ll	ll	ll	ll	ll	lm	lm	ll	lm	lm	lm	ll	ll	ll	lm	ll	lm	lm	ll	lm	ll	ll	lm	ll
lm5973	LG11	46.87	chr13	6631103	<lmxll>	{1-}	ll	ll	ll	lm	ll	ll	ll	ll	lm	ll	ll	ll	lm	ll	ll	ll	ll	lm	lm	ll	ll	ll	ll	ll	lm	lm	ll	lm	lm	lm	ll	ll	ll	lm	ll	lm	lm	ll	lm	ll	ll	lm	ll
lm245	LG11	46.9	chr13	23871510	<lmxll>	{1-}	ll	ll	ll	lm	ll	ll	ll	ll	lm	ll	ll	ll	lm	ll	ll	ll	ll	lm	lm	ll	ll	ll	ll	ll	lm	lm	ll	lm	lm	lm	ll	ll	ll	lm	ll	lm	lm	ll	lm	ll	ll	lm	ll
lm2617	LG11	46.9	chr13	24666332	<lmxll>	{1-}	ll	ll	ll	lm	ll	ll	ll	ll	lm	ll	ll	ll	lm	ll	ll	ll	ll	lm	lm	ll	ll	ll	ll	ll	lm	lm	ll	lm	lm	lm	ll	ll	ll	lm	ll	lm	lm	ll	lm	ll	ll	lm	ll
hk1588	LG11	46.94	chr5	20088794	<hkxhk>	{00}	hk	hk	hk	kk	--	--	hk	hh	hk	hh	hh	hk	hk	hk	hk	hh	hk	--	--	hh	--	hk	hh	--	hk	hk	hk	hk	hk	kk	hk	--	hh	kk	hk	hk	--	hk	kk	hk	hk	hk	hk
lm1366	LG11	46.97	chr7	13933692	<lmxll>	{1-}	ll	ll	ll	lm	ll	ll	ll	ll	lm	ll	ll	ll	lm	ll	ll	ll	ll	lm	lm	ll	ll	ll	ll	ll	lm	lm	ll	lm	lm	lm	ll	ll	ll	lm	ll	lm	lm	ll	lm	ll	ll	lm	ll
lm2263	LG11	46.97	chr13	24011470	<lmxll>	{1-}	ll	ll	ll	lm	ll	ll	ll	ll	lm	ll	ll	ll	lm	ll	ll	ll	ll	lm	lm	ll	ll	ll	ll	ll	lm	lm	ll	lm	lm	lm	ll	ll	ll	lm	ll	lm	lm	ll	lm	ll	ll	lm	ll
lm2618	LG11	46.97	chr13	24667973	<lmxll>	{1-}	ll	ll	ll	lm	ll	ll	ll	ll	lm	ll	ll	ll	lm	ll	ll	ll	ll	lm	lm	ll	ll	ll	ll	ll	lm	lm	ll	lm	lm	lm	ll	ll	ll	lm	ll	lm	lm	ll	lm	ll	ll	lm	ll
lm2641	LG11	46.97	chr13	24356441	<lmxll>	{1-}	ll	ll	ll	lm	ll	ll	ll	ll	lm	ll	ll	ll	lm	ll	ll	ll	ll	lm	lm	ll	ll	ll	ll	ll	lm	lm	ll	lm	lm	lm	ll	ll	ll	lm	ll	lm	lm	ll	lm	ll	ll	lm	ll
lm2979	LG11	46.97	chr7	13924368	<lmxll>	{1-}	ll	ll	ll	lm	ll	ll	ll	ll	lm	ll	ll	ll	lm	ll	ll	ll	ll	lm	lm	ll	ll	ll	ll	ll	lm	lm	ll	lm	lm	lm	ll	ll	ll	lm	ll	lm	lm	ll	lm	ll	ll	lm	ll
lm4959	LG11	46.97	chr15	11327455	<lmxll>	{0-}	lm	lm	lm	ll	lm	lm	lm	lm	ll	lm	lm	lm	ll	lm	lm	lm	lm	ll	ll	lm	lm	lm	lm	lm	ll	ll	lm	ll	ll	ll	lm	lm	lm	ll	lm	ll	ll	lm	ll	lm	lm	ll	lm
lm4961	LG11	46.97	chr15	11327480	<lmxll>	{0-}	lm	lm	lm	ll	lm	lm	lm	lm	ll	lm	lm	lm	ll	lm	lm	lm	lm	ll	ll	lm	lm	lm	lm	lm	ll	ll	lm	ll	ll	ll	lm	lm	lm	ll	lm	ll	ll	lm	ll	lm	lm	ll	lm
lm6175	LG11	46.97	unanchored	62634972	<lmxll>	{1-}	ll	ll	ll	lm	ll	ll	ll	ll	lm	ll	ll	ll	lm	ll	ll	ll	ll	lm	lm	ll	ll	ll	ll	ll	lm	lm	ll	lm	lm	lm	ll	ll	ll	lm	ll	lm	lm	ll	lm	ll	ll	lm	ll
lm1537	LG11	47.15	chr13	23852750	<lmxll>	{1-}	ll	ll	ll	lm	ll	ll	ll	ll	lm	ll	ll	ll	lm	ll	ll	ll	ll	lm	lm	ll	ll	ll	ll	ll	lm	lm	ll	lm	lm	lm	ll	ll	ll	lm	ll	lm	lm	ll	lm	ll	ll	lm	ll
lm1538	LG11	47.15	chr13	23852757	<lmxll>	{1-}	ll	ll	ll	lm	ll	ll	ll	ll	lm	ll	ll	ll	lm	ll	ll	ll	ll	lm	lm	ll	ll	ll	ll	ll	lm	lm	ll	lm	lm	lm	ll	ll	ll	lm	ll	lm	lm	ll	lm	ll	ll	lm	ll
lm1539	LG11	47.15	chr13	23852826	<lmxll>	{1-}	ll	ll	ll	lm	ll	ll	ll	ll	lm	ll	ll	ll	lm	ll	ll	ll	ll	lm	lm	ll	ll	ll	ll	ll	lm	lm	ll	lm	lm	lm	ll	ll	ll	lm	ll	lm	lm	ll	lm	ll	ll	lm	ll
lm3340	LG11	47.15	chr13	24246763	<lmxll>	{1-}	ll	ll	ll	lm	ll	ll	ll	ll	lm	ll	ll	ll	lm	ll	ll	ll	ll	lm	lm	ll	ll	ll	ll	ll	lm	lm	ll	lm	lm	lm	ll	ll	ll	lm	ll	lm	lm	ll	lm	ll	ll	lm	ll
lm3341	LG11	47.15	chr13	24246702	<lmxll>	{1-}	ll	ll	ll	lm	ll	ll	ll	ll	lm	ll	ll	ll	lm	ll	ll	ll	ll	lm	lm	ll	ll	ll	ll	ll	lm	lm	ll	lm	lm	lm	ll	ll	ll	lm	ll	lm	lm	ll	lm	ll	ll	lm	ll
lm4693	LG11	47.15	chr3	26014895	<lmxll>	{1-}	ll	ll	ll	lm	ll	ll	ll	ll	lm	ll	ll	ll	lm	ll	ll	ll	ll	lm	lm	ll	ll	ll	ll	ll	lm	lm	ll	lm	lm	lm	ll	ll	ll	lm	ll	lm	lm	ll	lm	ll	ll	lm	ll
np186	LG11	47.23	chr11	12811954	<nnxnp>	{-1}	nn	nn	nn	nn	np	nn	nn	nn	np	np	np	np	np	nn	np	np	nn	nn	nn	np	np	np	np	np	np	np	nn	np	np	nn	nn	nn	np	nn	np	np	nn	nn	nn	nn	np	np	nn
np187	LG11	47.23	chr11	12819058	<nnxnp>	{-1}	nn	nn	nn	nn	np	nn	nn	nn	np	np	np	np	np	nn	np	np	nn	nn	nn	np	np	np	np	np	np	np	nn	np	np	nn	nn	nn	np	nn	np	np	nn	nn	nn	nn	np	np	nn
np4906	LG11	47.23	chr13	24531449	<nnxnp>	{-1}	nn	nn	nn	nn	np	nn	nn	nn	np	np	np	np	np	nn	np	np	nn	nn	nn	np	np	np	np	np	np	np	nn	np	np	nn	nn	nn	np	nn	np	np	nn	nn	nn	nn	np	np	nn
lm1540	LG11	47.5	chr13	23852848	<lmxll>	{1-}	ll	ll	ll	lm	ll	ll	ll	ll	lm	ll	ll	ll	lm	ll	ll	ll	ll	lm	lm	ll	ll	ll	ll	ll	lm	lm	ll	lm	lm	lm	ll	ll	ll	lm	ll	lm	ll	ll	lm	ll	ll	lm	ll
lm2264	LG11	47.5	chr13	24019554	<lmxll>	{1-}	ll	ll	ll	lm	ll	ll	ll	ll	lm	ll	ll	ll	lm	ll	ll	ll	ll	lm	lm	ll	ll	ll	ll	ll	lm	lm	ll	lm	lm	lm	ll	ll	ll	lm	ll	lm	ll	ll	lm	ll	ll	lm	ll
lm2646	LG11	47.5	chr13	23946493	<lmxll>	{1-}	ll	ll	ll	lm	ll	ll	ll	ll	lm	ll	ll	ll	lm	ll	ll	ll	ll	lm	lm	ll	ll	ll	ll	ll	lm	lm	ll	lm	lm	lm	ll	ll	ll	lm	ll	lm	ll	ll	lm	ll	ll	lm	ll
lm3938	LG11	48.26	unanchored	30733416	<lmxll>	{0-}	lm	lm	lm	ll	ll	lm	lm	lm	ll	lm	lm	lm	ll	lm	lm	lm	lm	ll	ll	lm	lm	lm	lm	lm	ll	lm	lm	ll	ll	ll	lm	lm	lm	ll	ll	ll	lm	lm	ll	lm	lm	ll	lm
lm3937	LG11	48.31	unanchored	30733409	<lmxll>	{0-}	lm	lm	lm	ll	lm	lm	lm	lm	ll	lm	lm	lm	ll	lm	lm	lm	lm	ll	ll	lm	lm	lm	lm	lm	ll	lm	lm	ll	ll	ll	lm	lm	lm	ll	ll	ll	lm	lm	ll	lm	lm	ll	lm
lm3939	LG11	48.39	unanchored	30733427	<lmxll>	{0-}	lm	lm	lm	ll	lm	lm	lm	lm	ll	lm	lm	lm	ll	lm	lm	lm	lm	ll	ll	lm	lm	lm	lm	lm	ll	lm	lm	ll	ll	ll	lm	lm	lm	ll	lm	ll	lm	lm	ll	lm	lm	ll	lm
hk3847	LG11	48.46	chr13	23342781	<hkxhk>	{10}	kk	kk	kk	hk	hk	--	hk	kk	hh	hk	hk	hk	hh	--	hk	hk	--	hk	hk	hk	--	hk	hk	hk	--	--	kk	hh	--	hk	kk	kk	hk	hk	hk	hk	hk	kk	hk	hk	--	hh	kk
np188	LG11	48.46	chr11	12819229	<nnxnp>	{-1}	nn	nn	nn	nn	np	nn	nn	nn	np	np	np	np	np	nn	np	np	nn	nn	nn	np	np	np	np	np	np	np	nn	np	np	nn	nn	nn	np	nn	np	np	nn	nn	nn	nn	np	np	nn
np1946	LG11	48.54	chr11	12830104	<nnxnp>	{-1}	nn	nn	nn	nn	np	nn	nn	nn	np	np	np	np	np	nn	np	np	nn	nn	nn	np	np	np	np	np	np	np	nn	np	np	nn	nn	nn	np	nn	np	np	nn	nn	nn	nn	np	np	nn
np3522	LG11	48.54	chr13	24277524	<nnxnp>	{-1}	nn	nn	nn	nn	np	nn	nn	nn	np	np	np	np	np	nn	np	np	nn	nn	nn	np	np	np	np	np	np	np	nn	np	np	nn	nn	nn	np	nn	np	np	nn	nn	nn	nn	np	np	nn
np4905	LG11	48.54	chr13	24534884	<nnxnp>	{-1}	nn	nn	nn	nn	np	nn	nn	nn	np	np	np	np	np	nn	np	np	nn	nn	nn	np	np	np	np	np	np	np	nn	np	np	nn	nn	nn	np	nn	np	np	nn	nn	nn	nn	np	np	nn
np3301	LG11	48.62	chr15	5703230	<nnxnp>	{-0}	np	np	np	np	nn	np	np	np	nn	nn	nn	nn	nn	np	nn	nn	np	nn	np	nn	nn	nn	nn	nn	nn	nn	np	nn	nn	np	np	np	nn	np	np	nn	np	np	np	np	nn	nn	np
hk3848	LG11	48.71	chr13	23342820	<hkxhk>	{10}	kk	--	--	hk	hk	--	--	kk	hh	hk	hk	hk	hh	--	hk	hk	--	hk	hk	hk	--	hk	hk	hk	--	--	kk	hh	hk	hk	kk	kk	hk	hk	hk	hk	hk	kk	hk	hk	--	hh	kk
lm5788	LG11	48.83	unanchored	113559570	<lmxll>	{0-}	lm	lm	lm	ll	lm	lm	lm	lm	ll	lm	lm	lm	ll	lm	lm	lm	lm	ll	ll	lm	lm	lm	lm	lm	ll	lm	lm	ll	ll	ll	lm	lm	lm	ll	lm	ll	lm	lm	ll	lm	lm	ll	lm
lm5226	LG11	48.85	chr3	14463343	<lmxll>	{0-}	lm	lm	lm	ll	lm	lm	lm	lm	ll	lm	lm	lm	ll	lm	lm	lm	lm	ll	ll	lm	lm	lm	lm	lm	ll	lm	lm	ll	ll	ll	lm	lm	lm	ll	lm	ll	lm	lm	ll	lm	lm	ll	lm
lm1493	LG11	48.95	unanchored	73968452	<lmxll>	{0-}	lm	lm	lm	ll	lm	lm	lm	lm	ll	lm	lm	lm	ll	lm	lm	lm	lm	ll	ll	lm	lm	lm	lm	lm	lm	lm	lm	ll	ll	ll	lm	lm	lm	ll	lm	ll	lm	lm	ll	lm	lm	ll	lm
lm1291	LG11	49.07	unanchored	75566588	<lmxll>	{0-}	lm	lm	lm	ll	lm	lm	lm	lm	ll	lm	lm	lm	ll	lm	lm	lm	lm	ll	ll	lm	lm	lm	lm	lm	lm	lm	lm	ll	ll	ll	lm	lm	lm	ll	lm	ll	lm	lm	ll	lm	lm	ll	lm
lm1492	LG11	49.07	unanchored	73968299	<lmxll>	{0-}	lm	lm	lm	ll	lm	lm	lm	lm	ll	lm	lm	lm	ll	lm	lm	lm	lm	ll	ll	lm	lm	lm	lm	lm	lm	lm	lm	ll	ll	ll	lm	lm	lm	ll	lm	ll	lm	lm	ll	lm	lm	ll	lm
lm3090	LG11	49.07	chr7	3289571	<lmxll>	{0-}	lm	lm	lm	ll	lm	lm	lm	lm	ll	lm	lm	lm	ll	lm	lm	lm	lm	ll	ll	lm	lm	lm	lm	lm	lm	lm	lm	ll	ll	ll	lm	lm	lm	ll	lm	ll	lm	lm	ll	lm	lm	ll	lm
lm3696	LG11	49.07	chr11	15561500	<lmxll>	{0-}	lm	lm	lm	ll	lm	lm	lm	lm	ll	lm	lm	lm	ll	lm	lm	lm	lm	ll	ll	lm	lm	lm	lm	lm	lm	lm	lm	ll	ll	ll	lm	lm	lm	ll	lm	ll	lm	lm	ll	lm	lm	ll	lm
lm6037	LG11	49.07	chr17	5935096	<lmxll>	{0-}	lm	lm	lm	ll	lm	lm	lm	lm	ll	lm	lm	lm	ll	lm	lm	lm	lm	ll	ll	lm	lm	lm	lm	lm	lm	lm	lm	ll	ll	ll	lm	lm	lm	ll	lm	ll	lm	lm	ll	lm	lm	ll	lm
lm713	LG11	49.07	chr7	11200423	<lmxll>	{0-}	lm	lm	lm	ll	lm	lm	lm	lm	ll	lm	lm	lm	ll	lm	lm	lm	lm	ll	ll	lm	lm	lm	lm	lm	lm	lm	lm	ll	ll	ll	lm	lm	lm	ll	lm	ll	lm	lm	ll	lm	lm	ll	lm
lm714	LG11	49.07	chr7	11200438	<lmxll>	{0-}	lm	lm	lm	ll	lm	lm	lm	lm	ll	lm	lm	lm	ll	lm	lm	lm	lm	ll	ll	lm	lm	lm	lm	lm	lm	lm	lm	ll	ll	ll	lm	lm	lm	ll	lm	ll	lm	lm	ll	lm	lm	ll	lm
lm2458	LG11	49.09	chr11	15675618	<lmxll>	{1-}	ll	ll	ll	lm	ll	ll	ll	ll	lm	ll	ll	ll	lm	ll	ll	ll	ll	lm	lm	ll	ll	ll	ll	ll	ll	ll	ll	lm	lm	lm	ll	ll	ll	lm	ll	lm	ll	ll	lm	ll	ll	lm	ll
lm3726	LG11	49.09	unanchored	66784163	<lmxll>	{1-}	ll	ll	ll	lm	ll	ll	ll	ll	lm	ll	ll	ll	lm	ll	ll	ll	ll	lm	lm	ll	ll	ll	ll	ll	ll	ll	ll	lm	lm	lm	ll	ll	ll	lm	ll	lm	ll	ll	lm	ll	ll	lm	ll
lm5056	LG11	49.09	unanchored	92976169	<lmxll>	{1-}	ll	ll	ll	lm	ll	ll	ll	ll	lm	ll	ll	ll	lm	ll	ll	ll	ll	lm	lm	ll	ll	ll	ll	ll	ll	ll	ll	lm	lm	lm	ll	ll	ll	lm	ll	lm	ll	ll	lm	ll	ll	lm	ll
lm839	LG11	49.8	chr11	16985018	<lmxll>	{1-}	ll	ll	ll	lm	ll	ll	ll	ll	lm	ll	ll	ll	lm	ll	ll	ll	ll	lm	lm	ll	ll	ll	ll	ll	lm	lm	ll	lm	lm	lm	ll	ll	ll	lm	ll	lm	ll	ll	lm	ll	ll	lm	ll
lm351	LG11	50.08	chr8	5548222	<lmxll>	{1-}	ll	ll	ll	lm	ll	ll	ll	ll	lm	ll	ll	ll	lm	ll	ll	ll	ll	lm	lm	ll	ll	ll	ll	ll	lm	lm	ll	lm	lm	lm	ll	ll	ll	lm	ll	lm	ll	ll	lm	ll	ll	lm	ll
lm1821	LG11	50.25	chr9	6522224	<lmxll>	{0-}	lm	lm	lm	ll	ll	lm	lm	ll	ll	lm	lm	lm	ll	lm	lm	lm	lm	ll	ll	lm	lm	lm	lm	lm	ll	lm	lm	ll	ll	ll	lm	lm	lm	ll	ll	ll	lm	lm	ll	lm	ll	ll	lm
lm6058	LG11	50.82	chr8	16415969	<lmxll>	{1-}	ll	ll	ll	lm	ll	ll	ll	ll	lm	ll	ll	ll	lm	ll	ll	ll	ll	lm	lm	ll	ll	ll	ll	ll	lm	lm	ll	lm	lm	lm	ll	ll	ll	lm	ll	lm	ll	ll	lm	ll	ll	lm	ll
lm631	LG11	50.82	chr8	16460142	<lmxll>	{1-}	ll	ll	ll	lm	ll	ll	ll	ll	lm	ll	ll	ll	lm	ll	ll	ll	ll	lm	lm	ll	ll	ll	ll	ll	lm	lm	ll	lm	lm	lm	ll	ll	ll	lm	ll	lm	ll	ll	lm	ll	ll	lm	ll
lm1948	LG11	50.95	chr3	2337159	<lmxll>	{1-}	ll	ll	ll	lm	ll	ll	ll	ll	lm	ll	ll	ll	lm	ll	ll	ll	ll	lm	lm	ll	ll	ll	ll	ll	lm	lm	ll	lm	lm	lm	ll	ll	ll	lm	ll	lm	ll	ll	lm	ll	ll	lm	ll
lm1947	LG11	51.32	chr3	2337145	<lmxll>	{1-}	ll	ll	ll	lm	ll	ll	ll	ll	lm	ll	ll	ll	lm	ll	ll	ll	ll	lm	lm	ll	ll	ll	ll	ll	lm	lm	ll	lm	lm	lm	ll	ll	ll	lm	ll	lm	ll	ll	lm	ll	ll	lm	ll
lm1822	LG11	51.56	chr9	6522242	<lmxll>	{0-}	lm	lm	lm	ll	ll	lm	lm	ll	ll	lm	lm	lm	ll	lm	lm	lm	lm	ll	ll	lm	lm	lm	lm	lm	ll	ll	lm	ll	ll	ll	lm	lm	lm	ll	ll	ll	lm	lm	ll	lm	ll	ll	lm
lm4206	LG11	51.97	chr13	23692544	<lmxll>	{1-}	ll	ll	ll	lm	ll	ll	ll	lm	lm	ll	ll	ll	lm	ll	ll	ll	ll	lm	lm	ll	ll	ll	ll	ll	lm	lm	ll	lm	lm	lm	ll	ll	ll	lm	ll	lm	ll	ll	lm	ll	ll	lm	ll
lm1949	LG11	52.04	chr3	2337201	<lmxll>	{1-}	ll	ll	ll	lm	ll	ll	ll	lm	lm	ll	ll	ll	lm	ll	ll	ll	ll	lm	lm	ll	ll	ll	ll	ll	lm	lm	ll	lm	lm	lm	ll	ll	ll	lm	ll	lm	ll	ll	lm	ll	ll	lm	ll
hk3412	LG11	52.09	chr11	22125579	<hkxhk>	{00}	hk	kk	hh	hk	hk	--	hk	--	hh	--	hk	hk	hh	hk	hk	hk	hk	hh	hk	hk	hk	hk	hk	hk	--	hk	hk	--	hh	hh	hk	hk	hk	hk	hk	hh	hk	hk	hk	hk	hk	hk	hk
lm2416	LG11	52.21	chr13	23723607	<lmxll>	{1-}	ll	ll	ll	lm	ll	ll	ll	lm	lm	ll	ll	ll	lm	ll	ll	ll	ll	lm	lm	ll	ll	ll	ll	ll	lm	lm	ll	lm	lm	lm	ll	ll	ll	lm	ll	lm	ll	ll	lm	ll	ll	lm	ll
lm2980	LG11	52.21	chr7	13920830	<lmxll>	{1-}	ll	ll	ll	lm	ll	ll	ll	lm	lm	ll	ll	ll	lm	ll	ll	ll	ll	lm	lm	ll	ll	ll	ll	ll	lm	lm	ll	lm	lm	lm	ll	ll	ll	lm	ll	lm	ll	ll	lm	ll	ll	lm	ll
lm1256	LG11	53.14	chr1	11829229	<lmxll>	{1-}	ll	ll	ll	lm	ll	ll	ll	ll	lm	ll	ll	ll	lm	ll	ll	ll	ll	lm	lm	ll	ll	ll	ll	ll	lm	lm	ll	lm	lm	lm	ll	ll	ll	ll	ll	lm	ll	ll	lm	ll	ll	lm	ll
lm5618	LG11	53.18	chr12	12639070	<lmxll>	{1-}	ll	ll	ll	lm	ll	ll	ll	ll	lm	ll	ll	ll	lm	ll	ll	ll	ll	lm	lm	ll	ll	ll	ll	ll	lm	lm	ll	lm	lm	lm	ll	ll	ll	ll	ll	lm	ll	ll	lm	ll	ll	lm	ll
lm3851	LG11	53.34	chr15	33622380	<lmxll>	{1-}	ll	ll	ll	lm	ll	ll	ll	ll	lm	ll	ll	ll	lm	ll	ll	ll	ll	lm	lm	ll	ll	ll	ll	ll	lm	lm	ll	lm	lm	lm	ll	ll	ll	ll	ll	lm	ll	ll	lm	ll	ll	lm	ll
lm278	LG11	53.43	chr13	14000876	<lmxll>	{1-}	ll	ll	ll	lm	ll	ll	ll	ll	lm	ll	ll	ll	lm	ll	ll	ll	ll	lm	lm	ll	ll	ll	ll	ll	lm	lm	ll	lm	lm	lm	ll	ll	ll	ll	ll	lm	ll	ll	lm	ll	ll	lm	ll
lm1889	LG11	53.54	chr13	23357500	<lmxll>	{0-}	lm	lm	lm	ll	lm	lm	lm	lm	ll	lm	lm	lm	ll	lm	lm	lm	lm	ll	ll	lm	lm	lm	lm	lm	ll	ll	lm	ll	ll	ll	lm	lm	lm	lm	lm	ll	lm	lm	ll	lm	lm	ll	lm
lm6065	LG11	53.7	chr2	14125581	<lmxll>	{1-}	ll	ll	ll	lm	ll	ll	ll	ll	lm	ll	ll	ll	lm	ll	ll	ll	ll	lm	lm	ll	ll	ll	ll	ll	lm	lm	ll	lm	lm	lm	ll	ll	ll	ll	ll	lm	ll	ll	lm	ll	ll	lm	ll
lm1725	LG11	53.98	unanchored	24829664	<lmxll>	{0-}	lm	lm	lm	ll	lm	lm	lm	lm	ll	lm	lm	lm	ll	lm	lm	lm	lm	ll	ll	lm	lm	lm	lm	lm	ll	ll	lm	ll	ll	lm	lm	lm	lm	lm	lm	ll	lm	lm	ll	lm	lm	ll	lm
hk2741	LG11	54.31	chr2	26081155	<hkxhk>	{00}	hk	hk	hh	hk	hh	hk	hk	hk	hk	hk	--	hk	hk	hk	hk	hk	hk	hk	kk	hh	hh	hk	hh	hh	hk	--	hk	hk	hk	hk	hk	--	hh	--	hk	hk	--	hk	kk	hk	hh	kk	hk
lm1728	LG11	54.39	unanchored	24829761	<lmxll>	{0-}	lm	lm	lm	ll	lm	lm	lm	lm	ll	lm	lm	lm	ll	lm	lm	lm	lm	lm	ll	lm	lm	lm	lm	lm	ll	ll	lm	ll	ll	lm	lm	lm	lm	lm	lm	ll	lm	lm	ll	lm	lm	ll	lm
lm1726	LG11	54.49	unanchored	24829703	<lmxll>	{0-}	lm	lm	lm	ll	lm	lm	lm	lm	ll	lm	lm	lm	ll	lm	lm	lm	lm	lm	ll	lm	lm	lm	lm	lm	ll	ll	lm	ll	ll	lm	lm	lm	lm	ll	lm	ll	lm	lm	ll	lm	lm	ll	lm
lm4296	LG11	54.49	chr12	14061922	<lmxll>	{0-}	lm	lm	lm	ll	lm	lm	lm	lm	ll	lm	lm	lm	ll	lm	lm	lm	lm	lm	ll	lm	lm	lm	lm	lm	ll	ll	lm	ll	ll	lm	lm	lm	lm	ll	lm	ll	lm	lm	ll	lm	lm	ll	lm
lm4585	LG11	54.6	chr11	21185234	<lmxll>	{0-}	lm	lm	lm	ll	lm	lm	lm	lm	ll	lm	lm	lm	ll	lm	lm	lm	lm	lm	ll	lm	lm	lm	lm	lm	ll	ll	lm	ll	ll	lm	lm	lm	lm	ll	lm	ll	lm	lm	ll	lm	lm	ll	lm
lm1720	LG11	54.7	unanchored	24826861	<lmxll>	{0-}	lm	lm	lm	ll	lm	lm	lm	lm	ll	lm	lm	lm	ll	lm	lm	lm	lm	lm	ll	lm	lm	lm	lm	lm	ll	ll	lm	ll	ll	lm	lm	lm	lm	ll	lm	ll	lm	lm	ll	lm	lm	ll	lm
lm4297	LG11	54.87	chr12	14061923	<lmxll>	{0-}	lm	lm	lm	ll	lm	lm	lm	lm	ll	lm	lm	lm	ll	lm	lm	lm	lm	lm	ll	lm	lm	lm	lm	lm	ll	ll	lm	ll	ll	lm	lm	lm	lm	ll	lm	ll	lm	lm	ll	lm	lm	ll	lm
lm1721	LG11	55.01	unanchored	24826906	<lmxll>	{0-}	lm	lm	lm	ll	lm	lm	lm	lm	ll	lm	lm	lm	ll	lm	lm	lm	lm	lm	ll	lm	lm	lm	lm	lm	ll	ll	lm	ll	ll	lm	lm	lm	lm	ll	lm	ll	lm	lm	ll	lm	lm	ll	lm
np4504	LG11	55.04	chr3	11021705	<nnxnp>	{-1}	nn	nn	nn	nn	np	nn	nn	nn	np	np	np	np	np	nn	np	np	nn	nn	nn	np	np	np	np	np	np	np	nn	np	np	nn	nn	nn	np	nn	np	np	nn	nn	nn	nn	np	np	nn
np3481	LG11	55.07	chr13	24246856	<nnxnp>	{-1}	nn	nn	nn	nn	np	nn	nn	nn	np	np	np	np	np	nn	np	np	nn	nn	nn	np	np	np	np	np	np	np	nn	np	np	nn	nn	nn	np	nn	np	np	nn	nn	nn	nn	np	np	nn
lm1719	LG11	55.08	unanchored	24826852	<lmxll>	{0-}	lm	lm	lm	ll	lm	lm	lm	lm	ll	lm	lm	lm	ll	lm	lm	lm	lm	lm	ll	lm	lm	lm	lm	lm	ll	ll	lm	ll	ll	lm	lm	lm	lm	ll	lm	ll	lm	lm	ll	lm	lm	ll	lm
lm1048	LG11	55.2	chr11	21465326	<lmxll>	{0-}	lm	lm	lm	ll	lm	lm	lm	ll	ll	lm	lm	lm	ll	lm	lm	lm	lm	lm	ll	lm	lm	lm	lm	lm	ll	ll	lm	ll	ll	lm	lm	lm	lm	ll	lm	ll	lm	lm	ll	lm	lm	ll	lm
np3718	LG11	55.41	chr5	22237297	<nnxnp>	{-1}	nn	nn	nn	nn	np	nn	nn	nn	np	np	np	np	np	nn	nn	np	nn	nn	nn	np	np	np	np	np	np	np	nn	np	np	nn	nn	nn	np	nn	nn	np	nn	nn	nn	nn	np	np	nn
lm2417	LG11	55.46	chr13	23723580	<lmxll>	{1-}	ll	ll	ll	lm	ll	ll	ll	lm	lm	ll	ll	ll	lm	ll	ll	ll	ll	lm	lm	ll	ll	ll	ll	ll	lm	lm	ll	lm	lm	lm	ll	ll	ll	lm	ll	lm	ll	ll	lm	ll	ll	lm	ll
np3482	LG11	55.47	chr13	24246727	<nnxnp>	{-1}	nn	nn	nn	nn	np	nn	nn	nn	np	np	np	np	np	nn	nn	np	nn	nn	nn	np	np	np	np	np	np	np	nn	np	np	nn	nn	nn	np	nn	nn	np	nn	nn	nn	nn	np	np	nn
np3571	LG11	55.54	chr5	20330692	<nnxnp>	{-0}	np	np	np	np	nn	np	np	np	nn	nn	nn	nn	nn	np	np	nn	np	np	np	nn	nn	nn	nn	nn	nn	nn	np	nn	nn	np	np	np	nn	np	np	nn	np	np	np	np	nn	nn	np
lm4703	LG11	55.72	chr11	21019408	<lmxll>	{0-}	lm	lm	lm	ll	lm	lm	lm	ll	ll	lm	lm	lm	ll	lm	lm	lm	lm	lm	ll	lm	lm	lm	lm	lm	ll	ll	lm	ll	ll	lm	lm	lm	lm	ll	lm	ll	lm	lm	ll	lm	lm	ll	lm
lm4704	LG11	55.72	chr11	21019466	<lmxll>	{0-}	lm	lm	lm	ll	lm	lm	lm	ll	ll	lm	lm	lm	ll	lm	lm	lm	lm	lm	ll	lm	lm	lm	lm	lm	ll	ll	lm	ll	ll	lm	lm	lm	lm	ll	lm	ll	lm	lm	ll	lm	lm	ll	lm
lm4706	LG11	55.72	chr11	21019518	<lmxll>	{0-}	lm	lm	lm	ll	lm	lm	lm	ll	ll	lm	lm	lm	ll	lm	lm	lm	lm	lm	ll	lm	lm	lm	lm	lm	ll	ll	lm	ll	ll	lm	lm	lm	lm	ll	lm	ll	lm	lm	ll	lm	lm	ll	lm
lm4045	LG11	55.8	chr11	21277048	<lmxll>	{0-}	lm	lm	lm	ll	lm	lm	lm	ll	ll	lm	lm	lm	ll	lm	lm	lm	lm	lm	ll	lm	lm	lm	lm	lm	ll	ll	lm	ll	ll	lm	lm	lm	lm	ll	lm	ll	lm	lm	ll	lm	lm	ll	lm
lm4705	LG11	55.8	chr11	21019489	<lmxll>	{0-}	lm	lm	lm	ll	lm	lm	lm	ll	ll	lm	lm	lm	ll	lm	lm	lm	lm	lm	ll	lm	lm	lm	lm	lm	ll	ll	lm	ll	ll	lm	lm	lm	lm	ll	lm	ll	lm	lm	ll	lm	lm	ll	lm
lm2789	LG11	55.86	chr11	21604752	<lmxll>	{0-}	lm	lm	lm	ll	lm	lm	lm	ll	ll	lm	lm	lm	ll	lm	lm	lm	lm	lm	ll	lm	lm	lm	lm	lm	ll	ll	lm	ll	ll	lm	lm	lm	lm	ll	lm	ll	lm	lm	ll	lm	lm	ll	lm
lm4046	LG11	55.86	chr11	21277091	<lmxll>	{0-}	lm	lm	lm	ll	lm	lm	lm	ll	ll	lm	lm	lm	ll	lm	lm	lm	lm	lm	ll	lm	lm	lm	lm	lm	ll	ll	lm	ll	ll	lm	lm	lm	lm	ll	lm	ll	lm	lm	ll	lm	lm	ll	lm
lm1049	LG11	55.94	chr11	21465308	<lmxll>	{0-}	lm	lm	lm	ll	lm	lm	lm	ll	ll	lm	lm	lm	ll	lm	lm	lm	lm	lm	ll	lm	lm	lm	lm	lm	ll	ll	lm	ll	ll	lm	lm	lm	lm	ll	lm	ll	lm	lm	ll	lm	lm	ll	lm
lm1050	LG11	55.94	chr11	21465267	<lmxll>	{0-}	lm	lm	lm	ll	lm	lm	lm	ll	ll	lm	lm	lm	ll	lm	lm	lm	lm	lm	ll	lm	lm	lm	lm	lm	ll	ll	lm	ll	ll	lm	lm	lm	lm	ll	lm	ll	lm	lm	ll	lm	lm	ll	lm
lm1723	LG11	55.94	unanchored	24829488	<lmxll>	{0-}	lm	lm	lm	ll	lm	lm	lm	ll	ll	lm	lm	lm	ll	lm	lm	lm	lm	lm	ll	lm	lm	lm	lm	lm	ll	ll	lm	ll	ll	lm	lm	lm	lm	ll	lm	ll	lm	lm	ll	lm	lm	ll	lm
lm1724	LG11	55.94	unanchored	24829507	<lmxll>	{0-}	lm	lm	lm	ll	lm	lm	lm	ll	ll	lm	lm	lm	ll	lm	lm	lm	lm	lm	ll	lm	lm	lm	lm	lm	ll	ll	lm	ll	ll	lm	lm	lm	lm	ll	lm	ll	lm	lm	ll	lm	lm	ll	lm
lm4708	LG11	55.94	chr11	21019615	<lmxll>	{0-}	lm	lm	lm	ll	lm	lm	lm	ll	ll	lm	lm	lm	ll	lm	lm	lm	lm	lm	ll	lm	lm	lm	lm	lm	ll	ll	lm	ll	ll	lm	lm	lm	lm	ll	lm	ll	lm	lm	ll	lm	lm	ll	lm
lm4712	LG11	55.94	chr11	21019637	<lmxll>	{0-}	lm	lm	lm	ll	lm	lm	lm	ll	ll	lm	lm	lm	ll	lm	lm	lm	lm	lm	ll	lm	lm	lm	lm	lm	ll	ll	lm	ll	ll	lm	lm	lm	lm	ll	lm	ll	lm	lm	ll	lm	lm	ll	lm
lm2791	LG11	56.13	chr11	21604683	<lmxll>	{0-}	lm	lm	lm	ll	lm	lm	lm	ll	ll	lm	lm	lm	ll	lm	lm	lm	lm	lm	ll	lm	lm	lm	lm	lm	ll	ll	lm	ll	ll	lm	lm	lm	lm	ll	lm	ll	lm	lm	ll	lm	lm	ll	lm
lm2792	LG11	56.13	chr11	21604678	<lmxll>	{0-}	lm	lm	lm	ll	lm	lm	lm	ll	ll	lm	lm	lm	ll	lm	lm	lm	lm	lm	ll	lm	lm	lm	lm	lm	ll	ll	lm	ll	ll	lm	lm	lm	lm	ll	lm	ll	lm	lm	ll	lm	lm	ll	lm
hk1841	LG11	56.29	chr11	26581586	<hkxhk>	{00}	hk	hh	hh	hk	hk	hh	hk	hk	hk	hh	hh	hk	--	hk	hk	hk	hk	hk	hk	hk	--	hk	hh	hh	--	hk	hk	--	hk	hk	hk	hh	hk	--	hk	hk	hk	hk	hk	hk	hh	hk	hk
hk1842	LG11	56.31	chr11	26581598	<hkxhk>	{00}	hk	hh	hh	hk	hk	hh	hk	hk	hk	hh	hh	hk	--	hk	hk	hk	hk	hk	hk	hk	--	hk	hh	hh	--	hk	hk	--	hk	hk	hk	hh	hk	--	hk	hk	hk	hk	hk	hk	hh	hk	hk
lm1443	LG11	56.36	chr16	14941648	<lmxll>	{0-}	lm	lm	lm	ll	lm	lm	lm	ll	ll	lm	lm	lm	ll	lm	lm	lm	lm	lm	ll	lm	lm	lm	lm	lm	ll	ll	lm	ll	ll	lm	lm	lm	lm	ll	lm	ll	lm	lm	ll	lm	lm	ll	lm
lm2793	LG11	56.39	chr11	21604655	<lmxll>	{0-}	lm	lm	lm	ll	lm	lm	lm	ll	ll	lm	lm	lm	ll	lm	lm	lm	lm	lm	ll	lm	lm	lm	lm	lm	ll	ll	lm	ll	ll	lm	lm	lm	lm	ll	lm	ll	lm	lm	ll	lm	lm	ll	lm
np1685	LG11	56.55	unanchored	12358710	<nnxnp>	{-1}	nn	nn	np	nn	np	nn	nn	nn	np	np	np	np	np	nn	np	np	nn	nn	nn	nn	np	nn	nn	np	np	nn	nn	np	np	np	nn	np	np	nn	np	np	nn	nn	nn	nn	np	np	nn
np1770	LG11	56.55	chr11	14395029	<nnxnp>	{-1}	nn	nn	np	nn	np	nn	nn	nn	np	np	np	np	np	nn	np	np	nn	nn	nn	nn	np	nn	nn	np	np	nn	nn	np	np	np	nn	np	np	nn	np	np	nn	nn	nn	nn	np	np	nn
np1771	LG11	56.55	chr11	14396265	<nnxnp>	{-1}	nn	nn	np	nn	np	nn	nn	nn	np	np	np	np	np	nn	np	np	nn	nn	nn	nn	np	nn	nn	np	np	nn	nn	np	np	np	nn	np	np	nn	np	np	nn	nn	nn	nn	np	np	nn
np1772	LG11	56.55	chr11	14396277	<nnxnp>	{-1}	nn	nn	np	nn	np	nn	nn	nn	np	np	np	np	np	nn	np	np	nn	nn	nn	nn	np	nn	nn	np	np	nn	nn	np	np	np	nn	np	np	nn	np	np	nn	nn	nn	nn	np	np	nn
np5323	LG11	56.55	chr11	14166676	<nnxnp>	{-1}	nn	nn	np	nn	np	nn	nn	nn	np	np	np	np	np	nn	np	np	nn	nn	nn	nn	np	nn	nn	np	np	nn	nn	np	np	np	nn	np	np	nn	np	np	nn	nn	nn	nn	np	np	nn
np6245	LG11	56.55	chr11	14135389	<nnxnp>	{-1}	nn	nn	np	nn	np	nn	nn	nn	np	np	np	np	np	nn	np	np	nn	nn	nn	nn	np	nn	nn	np	np	nn	nn	np	np	np	nn	np	np	nn	np	np	nn	nn	nn	nn	np	np	nn
lm4251	LG11	56.58	chr11	23355400	<lmxll>	{0-}	lm	lm	lm	ll	lm	lm	lm	ll	ll	lm	lm	lm	ll	lm	lm	lm	lm	lm	ll	lm	lm	lm	lm	lm	ll	ll	lm	ll	ll	lm	lm	lm	lm	ll	lm	ll	lm	lm	ll	lm	lm	ll	lm
lm5275	LG11	56.65	chr11	24947459	<lmxll>	{0-}	lm	lm	lm	ll	lm	lm	lm	ll	ll	lm	lm	ll	ll	lm	lm	lm	lm	lm	ll	lm	lm	lm	lm	lm	ll	ll	lm	ll	ll	lm	lm	lm	lm	ll	lm	ll	lm	lm	ll	lm	lm	ll	lm
lm967	LG11	56.81	chr10	30843451	<lmxll>	{0-}	lm	lm	lm	ll	lm	lm	lm	ll	ll	lm	lm	ll	ll	lm	lm	lm	lm	lm	ll	lm	lm	lm	lm	lm	ll	ll	lm	ll	ll	lm	lm	lm	lm	ll	lm	ll	lm	lm	ll	lm	lm	ll	lm
hk433	LG11	57.02	chr11	11836760	<hkxhk>	{10}	--	kk	hk	hk	hk	--	--	kk	--	hk	hk	hk	hh	hk	hk	hk	--	hk	hk	kk	hk	--	kk	hk	hk	hk	--	hh	hh	hk	hk	hk	hk	--	--	hk	--	kk	hk	hk	hk	hh	--
lm970	LG11	57.06	chr10	30843412	<lmxll>	{0-}	lm	lm	lm	ll	lm	lm	lm	ll	ll	lm	lm	ll	ll	lm	ll	lm	lm	ll	ll	lm	lm	lm	lm	lm	ll	ll	lm	ll	ll	lm	lm	lm	lm	ll	lm	ll	lm	lm	ll	lm	lm	ll	lm
lm969	LG11	57.12	chr10	30843413	<lmxll>	{0-}	lm	lm	lm	ll	lm	lm	lm	ll	ll	lm	lm	ll	ll	lm	ll	lm	lm	ll	ll	lm	lm	lm	lm	lm	ll	ll	lm	ll	ll	ll	lm	lm	lm	ll	lm	ll	lm	lm	ll	lm	lm	ll	lm
hk1844	LG11	57.29	chr11	26581601	<hkxhk>	{00}	hk	hh	hh	hk	hk	hh	hk	hk	hk	hh	hh	hk	--	hk	hk	hk	hk	hk	hk	hk	--	hk	hh	hh	--	hk	hk	--	hk	hk	hk	hh	hk	--	hk	hk	hk	hk	hk	hk	hh	hk	hk
np6090	LG11	57.39	chr11	3054379	<nnxnp>	{-1}	nn	nn	nn	nn	nn	nn	np	nn	np	np	nn	nn	np	nn	np	np	nn	np	nn	nn	nn	nn	nn	nn	nn	np	np	nn	np	np	nn	np	np	nn	np	nn	nn	nn	nn	np	np	np	nn
hk271	LG11	57.41	chr14	2355079	<hkxhk>	{00}	hk	hh	hh	hk	hk	--	hk	hh	hk	hh	hh	hk	hk	hk	hh	hk	hk	hk	hk	hh	hh	hk	--	hh	hk	hk	hk	--	hk	hk	hk	--	hk	hk	hk	hk	--	hk	hk	hk	hh	hk	hk
lm4245	LG11	57.62	chr15	40990580	<lmxll>	{0-}	lm	lm	lm	ll	lm	lm	lm	ll	ll	lm	lm	lm	ll	lm	lm	lm	lm	ll	ll	lm	lm	lm	lm	lm	ll	ll	lm	ll	ll	ll	lm	lm	lm	ll	lm	ll	lm	lm	ll	lm	lm	ll	lm
lm4244	LG11	57.7	chr15	40990504	<lmxll>	{0-}	lm	lm	lm	ll	lm	lm	lm	ll	ll	lm	lm	lm	ll	lm	lm	lm	lm	ll	ll	lm	lm	lm	lm	lm	ll	ll	lm	ll	ll	ll	lm	lm	lm	ll	lm	ll	lm	lm	ll	lm	lm	ll	lm
np1904	LG11	57.73	chr2	26349354	<nnxnp>	{-1}	nn	nn	np	nn	np	np	nn	np	np	np	np	np	np	nn	np	nn	nn	np	nn	np	np	nn	np	np	np	nn	nn	np	np	np	nn	np	np	nn	nn	np	nn	nn	nn	nn	np	nn	nn
hk1830	LG11	57.83	chr11	29090092	<hkxhk>	{00}	--	--	hh	kk	hk	--	hk	hk	hk	hk	--	hk	hk	hk	hk	hk	kk	hk	kk	--	--	hk	hk	hh	hk	kk	hk	hk	hk	hk	hk	--	hk	hk	hk	hk	hk	hk	hk	kk	--	kk	hk
lm973	LG11	57.86	chr10	30843399	<lmxll>	{0-}	lm	lm	lm	ll	lm	lm	lm	ll	ll	lm	lm	ll	ll	lm	ll	lm	lm	ll	ll	lm	lm	lm	lm	lm	ll	ll	lm	ll	ll	ll	lm	lm	lm	ll	lm	ll	lm	lm	ll	lm	lm	ll	lm
hk1843	LG11	57.94	chr11	26581600	<hkxhk>	{00}	hk	hh	hh	hk	hk	--	hk	hk	hk	hh	hh	hk	hk	hk	hk	hk	hk	hk	hk	hh	--	hk	hh	hh	hk	hk	hk	hk	hk	hk	hk	hh	hk	hk	hk	hk	hk	hk	hk	hk	hk	hk	hk
hk1839	LG11	58.07	chr11	26581495	<hkxhk>	{00}	hk	hh	hh	hk	hk	hh	--	hk	hk	hh	hh	hk	hk	hk	hk	hk	--	hk	hk	hh	--	hk	hh	hh	hk	hk	hk	hk	hk	--	hk	hh	hk	hk	hk	hk	--	hk	hk	hk	hk	hk	hk
np4032	LG11	58.19	chr13	23235114	<nnxnp>	{-0}	np	np	np	np	nn	np	np	np	nn	nn	nn	nn	nn	np	np	nn	np	nn	np	np	nn	nn	nn	nn	nn	nn	np	nn	nn	np	np	np	nn	np	np	nn	np	np	np	np	nn	nn	np
np6424	LG11	58.26	unanchored	62634953	<nnxnp>	{-0}	np	np	np	np	nn	np	np	np	nn	nn	nn	nn	nn	np	np	nn	np	np	np	np	nn	nn	nn	nn	nn	nn	np	nn	nn	np	np	np	nn	np	np	nn	np	np	np	np	nn	nn	np
lm5298	LG11	58.31	chr1	1765345	<lmxll>	{0-}	lm	lm	lm	ll	ll	lm	lm	lm	ll	lm	lm	lm	ll	lm	lm	lm	lm	ll	ll	lm	lm	lm	lm	lm	ll	ll	lm	ll	ll	ll	lm	lm	lm	lm	lm	ll	lm	lm	ll	lm	lm	ll	lm
lm531	LG11	58.43	chr10	9650855	<lmxll>	{1-}	ll	ll	ll	lm	lm	ll	ll	ll	lm	ll	ll	ll	lm	ll	ll	ll	ll	lm	lm	ll	ll	ll	ll	ll	lm	lm	ll	lm	lm	lm	ll	ll	ll	ll	ll	lm	ll	ll	lm	ll	ll	lm	ll
lm732	LG11	58.67	chr11	20268331	<lmxll>	{1-}	ll	ll	ll	lm	lm	ll	ll	lm	lm	ll	ll	ll	lm	ll	ll	ll	ll	lm	lm	ll	ll	ll	ll	ll	lm	lm	ll	lm	lm	lm	ll	ll	ll	lm	ll	lm	ll	ll	lm	ll	ll	lm	ll
lm730	LG11	58.84	unanchored	105919839	<lmxll>	{1-}	ll	ll	ll	lm	lm	ll	ll	lm	lm	ll	ll	ll	lm	ll	ll	ll	ll	lm	lm	ll	ll	ll	ll	ll	lm	lm	ll	lm	lm	lm	ll	ll	ll	ll	ll	lm	ll	ll	lm	ll	ll	lm	ll
np2741	LG11	58.86	chr17	7382926	<nnxnp>	{-0}	np	np	nn	np	nn	np	np	np	nn	nn	nn	nn	nn	np	nn	nn	np	nn	np	nn	nn	nn	nn	nn	nn	nn	np	nn	nn	np	np	np	nn	np	np	nn	np	np	np	np	nn	nn	np
lm1499	LG11	58.98	chr10	6174458	<lmxll>	{1-}	ll	ll	ll	lm	lm	ll	ll	lm	lm	ll	ll	ll	lm	ll	ll	ll	ll	lm	lm	ll	ll	ll	ll	ll	lm	lm	ll	lm	lm	lm	ll	ll	ll	ll	ll	lm	ll	ll	lm	ll	ll	lm	ll
lm972	LG11	59.39	chr10	30843401	<lmxll>	{0-}	lm	lm	lm	ll	ll	lm	lm	ll	ll	lm	lm	ll	ll	lm	ll	lm	lm	ll	ll	lm	lm	lm	lm	lm	ll	ll	lm	ll	ll	ll	lm	lm	lm	ll	lm	ll	lm	lm	ll	lm	lm	ll	lm
hk1875	LG11	59.55	chr11	9667357	<hkxhk>	{10}	kk	kk	kk	hk	hk	--	--	kk	hh	hk	hk	hk	hh	kk	hk	hk	kk	hh	hk	--	--	hk	kk	hk	hk	hh	hk	hh	hk	kk	kk	kk	hk	hk	hk	hk	--	hk	hk	kk	hk	hk	kk
lm5893	LG11	59.62	chr11	22255600	<lmxll>	{1-}	ll	ll	ll	lm	lm	ll	ll	lm	lm	ll	ll	ll	lm	ll	lm	ll	ll	lm	lm	ll	ll	ll	ll	ll	lm	lm	ll	lm	lm	lm	ll	ll	ll	lm	ll	lm	ll	ll	lm	ll	ll	lm	ll
hk1846	LG11	59.75	chr11	26581663	<hkxhk>	{00}	kk	hk	hh	--	hk	--	hk	hk	hk	hh	hh	hk	hk	hk	hk	hk	hk	hk	kk	hk	--	hk	hh	hh	hk	kk	hk	hk	hk	hk	hk	--	hk	hk	hk	hk	hk	hk	kk	hk	hk	kk	hk
hk1848	LG11	59.77	chr11	26581687	<hkxhk>	{00}	kk	hk	hh	--	hk	--	hk	hk	hk	hh	hh	hk	hk	hk	hk	hk	hk	hk	kk	hk	--	hk	hh	hh	hk	kk	hk	hk	hk	hk	hk	--	hk	hk	hk	hk	hk	hk	kk	hk	hk	kk	hk
np1150	LG11	59.81	chr11	3166188	<nnxnp>	{-0}	np	np	np	np	np	np	nn	np	nn	nn	np	np	nn	np	nn	nn	np	nn	np	np	np	np	np	np	np	nn	nn	np	nn	nn	np	nn	nn	np	nn	np	np	np	np	nn	nn	nn	np
lm3412	LG11	59.98	chr11	20863721	<lmxll>	{1-}	ll	ll	ll	lm	lm	ll	ll	lm	lm	ll	ll	ll	lm	ll	lm	ll	ll	lm	lm	ll	ll	ll	ll	ll	lm	lm	ll	lm	lm	lm	ll	ll	ll	lm	ll	lm	ll	ll	lm	ll	ll	lm	ll
lm4711	LG11	59.98	chr11	21019631	<lmxll>	{1-}	ll	ll	ll	lm	lm	ll	ll	lm	lm	ll	ll	ll	lm	ll	lm	ll	ll	lm	lm	ll	ll	ll	ll	ll	lm	lm	ll	lm	lm	lm	ll	ll	ll	lm	ll	lm	ll	ll	lm	ll	ll	lm	ll
lm6169	LG11	60.04	chr11	21967919	<lmxll>	{1-}	ll	ll	ll	lm	lm	ll	ll	lm	lm	ll	ll	ll	lm	ll	lm	ll	ll	lm	lm	ll	ll	ll	ll	ll	lm	lm	ll	lm	lm	lm	ll	ll	ll	lm	ll	lm	ll	ll	lm	ll	ll	lm	ll
hk1847	LG11	60.13	chr11	26581678	<hkxhk>	{00}	kk	hk	hh	--	hk	--	hk	hk	hk	hh	hh	hk	hk	hk	hk	hk	hk	hk	kk	hk	--	hk	hh	hh	hk	kk	hk	hk	hk	hk	hk	--	hk	hk	hk	hk	hk	hk	kk	hk	hk	kk	hk
lm2227	LG11	60.27	chr11	21198996	<lmxll>	{1-}	ll	ll	ll	lm	lm	ll	ll	lm	lm	ll	ll	ll	lm	ll	lm	ll	ll	lm	lm	ll	ll	ll	ll	ll	lm	lm	ll	lm	lm	lm	ll	ll	ll	lm	ll	lm	ll	ll	lm	ll	ll	lm	ll
lm722	LG11	60.38	chr11	23255614	<lmxll>	{1-}	ll	ll	ll	lm	lm	ll	ll	lm	lm	ll	ll	lm	lm	ll	lm	ll	ll	lm	lm	ll	ll	ll	ll	ll	lm	lm	ll	lm	lm	lm	ll	ll	ll	lm	ll	lm	ll	ll	lm	ll	ll	lm	ll
lm723	LG11	60.5	chr11	23255606	<lmxll>	{1-}	ll	ll	ll	lm	lm	ll	ll	lm	lm	ll	ll	ll	lm	ll	lm	ll	ll	lm	lm	ll	ll	ll	ll	ll	lm	lm	ll	lm	lm	lm	ll	ll	ll	lm	ll	lm	ll	ll	lm	ll	ll	lm	ll
hk1840	LG11	60.64	chr11	26581585	<hkxhk>	{00}	kk	hk	hh	--	hk	--	hk	hk	hk	hh	hh	hk	hk	hk	hk	hk	hk	hk	kk	hk	--	hk	hh	hh	hk	kk	hk	hk	hk	hk	hk	hh	hk	hk	hk	hk	hk	hk	kk	hk	hk	kk	hk
np6497	LG11	60.71	chr17	11606280	<nnxnp>	{-0}	np	nn	nn	np	nn	nn	np	nn	nn	nn	nn	nn	nn	np	nn	np	np	nn	np	nn	nn	np	nn	nn	nn	np	np	nn	nn	nn	np	nn	nn	np	np	nn	np	np	np	np	nn	np	np
lm4605	LG11	60.86	unanchored	83610130	<lmxll>	{1-}	ll	ll	ll	lm	lm	ll	ll	lm	lm	ll	ll	ll	lm	ll	lm	ll	ll	lm	lm	ll	ll	ll	ll	ll	lm	lm	ll	lm	lm	lm	ll	ll	ll	ll	ll	lm	ll	ll	lm	ll	ll	lm	ll
np1436	LG11	60.89	chr11	26514164	<nnxnp>	{-1}	nn	np	np	nn	np	np	nn	np	np	np	np	np	np	nn	np	nn	nn	np	nn	np	np	nn	np	np	np	nn	nn	np	np	np	nn	np	nn	nn	nn	np	nn	nn	nn	nn	np	nn	nn
np1052	LG11	61.03	chr8	12134013	<nnxnp>	{-0}	np	nn	nn	np	nn	nn	np	nn	nn	nn	nn	nn	nn	np	nn	np	np	nn	np	nn	nn	np	nn	nn	nn	np	np	nn	nn	nn	np	nn	np	np	np	nn	np	np	np	np	nn	np	np
lm4796	LG11	61.04	chr6	16890714	<lmxll>	{1-}	ll	ll	ll	lm	lm	ll	ll	lm	lm	ll	ll	lm	lm	ll	lm	ll	ll	lm	lm	ll	ll	ll	ll	ll	lm	lm	ll	lm	lm	lm	ll	ll	ll	lm	ll	lm	ll	ll	lm	ll	ll	lm	ll
lm4795	LG11	61.1	chr6	16890696	<lmxll>	{1-}	ll	ll	ll	lm	lm	ll	ll	lm	lm	ll	ll	lm	lm	ll	lm	ll	ll	lm	lm	ll	ll	ll	ll	ll	lm	lm	ll	lm	lm	lm	ll	ll	ll	lm	ll	lm	ll	ll	lm	ll	ll	lm	ll
lm4794	LG11	61.18	chr6	16890693	<lmxll>	{1-}	ll	ll	ll	lm	lm	ll	ll	lm	lm	ll	ll	lm	lm	ll	lm	ll	ll	lm	lm	ll	ll	ll	ll	ll	lm	lm	ll	lm	lm	lm	ll	ll	ll	lm	ll	lm	ll	ll	lm	ll	ll	lm	ll
lm6234	LG11	61.18	chr11	27311069	<lmxll>	{1-}	ll	ll	ll	lm	lm	ll	ll	lm	lm	ll	ll	lm	lm	ll	lm	ll	ll	lm	lm	ll	ll	ll	ll	ll	lm	lm	ll	lm	lm	lm	ll	ll	ll	lm	ll	lm	ll	ll	lm	ll	ll	lm	ll
lm302	LG11	61.24	chr14	2355305	<lmxll>	{1-}	ll	ll	ll	lm	lm	ll	ll	lm	lm	ll	ll	lm	lm	ll	lm	ll	ll	lm	lm	ll	ll	ll	ll	ll	lm	lm	ll	lm	lm	lm	ll	ll	ll	lm	ll	lm	ll	ll	lm	ll	ll	lm	ll
lm976	LG11	61.43	chr10	30843357	<lmxll>	{0-}	lm	lm	lm	ll	ll	lm	lm	ll	ll	lm	lm	ll	ll	lm	ll	lm	lm	ll	ll	lm	lm	lm	lm	lm	ll	ll	lm	ll	ll	ll	lm	lm	lm	ll	lm	ll	lm	lm	ll	lm	lm	ll	lm
lm971	LG11	61.51	chr10	30843404	<lmxll>	{0-}	lm	lm	lm	ll	ll	lm	lm	ll	ll	lm	lm	ll	ll	lm	ll	lm	lm	ll	ll	lm	lm	lm	lm	lm	ll	ll	lm	ll	ll	ll	lm	lm	lm	ll	lm	ll	lm	lm	ll	lm	lm	ll	lm
lm975	LG11	61.51	chr10	30843370	<lmxll>	{0-}	lm	lm	lm	ll	ll	lm	lm	ll	ll	lm	lm	ll	ll	lm	ll	lm	lm	ll	ll	lm	lm	lm	lm	lm	ll	ll	lm	ll	ll	ll	lm	lm	lm	ll	lm	ll	lm	lm	ll	lm	lm	ll	lm
lm974	LG11	61.64	chr10	30843393	<lmxll>	{0-}	lm	lm	lm	ll	ll	lm	lm	ll	ll	lm	lm	ll	ll	lm	ll	lm	lm	ll	ll	lm	lm	lm	lm	lm	ll	ll	lm	ll	ll	ll	lm	lm	lm	ll	lm	ll	lm	lm	ll	lm	lm	ll	lm
lm6158	LG11	62.58	chr10	28280512	<lmxll>	{1-}	ll	ll	ll	lm	lm	ll	ll	lm	lm	ll	ll	ll	lm	ll	lm	ll	ll	lm	lm	ll	ll	ll	ll	ll	lm	lm	ll	lm	lm	lm	ll	ll	ll	ll	ll	lm	ll	ll	lm	ll	ll	lm	ll
lm91	LG11	62.76	chr13	30203862	<lmxll>	{1-}	ll	ll	ll	lm	lm	ll	ll	lm	lm	ll	ll	ll	lm	ll	lm	ll	ll	lm	lm	ll	ll	ll	ll	ll	lm	lm	ll	lm	lm	lm	ll	ll	ll	ll	ll	lm	ll	ll	lm	ll	ll	lm	ll
lm3653	LG11	63.02	chr8	10161436	<lmxll>	{1-}	ll	ll	ll	lm	lm	ll	ll	lm	lm	ll	ll	lm	lm	ll	lm	ll	ll	lm	lm	ll	ll	ll	ll	ll	lm	lm	ll	lm	lm	lm	ll	ll	ll	ll	lm	lm	ll	ll	lm	ll	ll	lm	ll
lm4067	LG11	63.3	chr5	10953278	<lmxll>	{1-}	ll	ll	ll	lm	lm	ll	lm	lm	lm	ll	ll	lm	lm	ll	lm	ll	ll	lm	lm	ll	ll	ll	ll	ll	lm	lm	ll	lm	lm	lm	ll	ll	ll	ll	lm	lm	ll	ll	lm	ll	ll	lm	ll
hk2158	LG11	63.51	chr11	22645105	<hkxhk>	{00}	hk	hk	hk	hk	--	--	hk	--	hh	hk	hk	hk	hh	hk	hk	hk	hk	--	hk	hk	hk	hk	hk	hk	hk	hk	hk	hh	hh	--	hk	hk	hk	hk	hk	hh	hk	hk	hk	hk	hk	hk	hk
lm1380	LG11	64.09	chr2	35689380	<lmxll>	{0-}	lm	lm	lm	ll	ll	lm	lm	ll	ll	lm	lm	lm	ll	lm	ll	lm	lm	ll	ll	lm	lm	lm	lm	lm	ll	ll	lm	ll	ll	ll	lm	lm	lm	ll	ll	ll	lm	lm	ll	lm	ll	ll	lm
lm3360	LG11	64.51	unanchored	111359294	<lmxll>	{1-}	ll	ll	ll	lm	lm	ll	lm	lm	lm	ll	ll	lm	lm	ll	lm	ll	ll	lm	lm	ll	ll	ll	ll	ll	lm	lm	ll	lm	lm	lm	ll	ll	ll	ll	lm	lm	ll	ll	lm	ll	ll	lm	ll
lm589	LG11	64.99	chr14	9624180	<lmxll>	{1-}	ll	ll	ll	lm	lm	ll	lm	lm	lm	ll	ll	lm	lm	ll	lm	ll	ll	lm	lm	ll	ll	lm	ll	ll	lm	lm	ll	lm	lm	lm	ll	ll	ll	ll	lm	lm	ll	ll	lm	ll	ll	lm	ll
lm591	LG11	64.99	chr14	9624135	<lmxll>	{1-}	ll	ll	ll	lm	lm	ll	lm	lm	lm	ll	ll	lm	lm	ll	lm	ll	ll	lm	lm	ll	ll	lm	ll	ll	lm	lm	ll	lm	lm	lm	ll	ll	ll	ll	lm	lm	ll	ll	lm	ll	ll	lm	ll
lm592	LG11	64.99	chr14	9624069	<lmxll>	{1-}	ll	ll	ll	lm	lm	ll	lm	lm	lm	ll	ll	lm	lm	ll	lm	ll	ll	lm	lm	ll	ll	lm	ll	ll	lm	lm	ll	lm	lm	lm	ll	ll	ll	ll	lm	lm	ll	ll	lm	ll	ll	lm	ll
lm1147	LG11	65.13	chr11	27820863	<lmxll>	{0-}	lm	lm	lm	ll	ll	lm	ll	ll	ll	lm	lm	ll	ll	lm	ll	lm	lm	ll	ll	lm	lm	ll	lm	lm	ll	ll	lm	ll	ll	ll	lm	lm	lm	lm	ll	ll	lm	lm	ll	lm	lm	ll	lm
lm2460	LG11	65.13	chr11	27846055	<lmxll>	{0-}	lm	lm	lm	ll	ll	lm	ll	ll	ll	lm	lm	ll	ll	lm	ll	lm	lm	ll	ll	lm	lm	ll	lm	lm	ll	ll	lm	ll	ll	ll	lm	lm	lm	lm	ll	ll	lm	lm	ll	lm	lm	ll	lm
lm298	LG11	65.13	chr14	2355357	<lmxll>	{0-}	lm	lm	lm	ll	ll	lm	ll	ll	ll	lm	lm	ll	ll	lm	ll	lm	lm	ll	ll	lm	lm	ll	lm	lm	ll	ll	lm	ll	ll	ll	lm	lm	lm	lm	ll	ll	lm	lm	ll	lm	lm	ll	lm
hk21	LG11	65.35	chr11	17692238	<hkxhk>	{00}	hk	hk	hk	hk	hh	--	hk	hh	--	hk	hk	hk	hh	hk	hk	hk	hk	hk	hk	hk	hk	hk	hk	hk	hh	hh	hk	hh	--	hk	hk	hk	hk	hk	hk	--	hk	hk	hk	hk	hk	hk	hk
lm1359	LG11	65.6	chr11	32354077	<lmxll>	{1-}	ll	ll	ll	lm	lm	ll	ll	lm	lm	ll	ll	ll	lm	ll	lm	ll	lm	lm	lm	ll	ll	ll	ll	ll	lm	lm	ll	lm	lm	lm	ll	ll	ll	lm	lm	lm	ll	ll	lm	ll	lm	lm	ll
hk1543	LG11	65.96	chr11	26568974	<hkxhk>	{00}	kk	hh	hh	kk	hk	--	hk	hk	hk	hh	hh	hk	hk	hk	hk	hk	hk	hk	kk	hh	hh	--	hk	hh	hk	kk	hk	hk	hk	hk	hk	hh	hk	hk	--	hk	hk	hk	kk	hk	hk	kk	hk
hk806	LG11	66.09	chr11	7383599	<hkxhk>	{10}	kk	hk	hk	hk	kk	hk	hk	hk	hk	hk	hk	--	hh	--	hk	hk	kk	hk	hk	--	--	kk	hk	kk	hk	hk	hk	hk	--	hk	kk	hk	hk	--	hk	hk	hk	hk	hk	hk	hk	hh	kk
hk807	LG11	66.34	chr11	7383585	<hkxhk>	{10}	kk	hk	hk	hk	kk	hk	hk	hk	hk	hk	hk	--	hh	--	hk	hk	kk	hk	hk	--	--	kk	hk	kk	hk	hk	hk	hk	--	hk	kk	hk	hk	--	hk	hk	hk	hk	hk	hk	hk	hh	kk
np2333	LG11	66.42	chr11	13707908	<nnxnp>	{-0}	np	np	nn	np	nn	np	np	np	nn	nn	nn	nn	nn	np	np	nn	np	nn	np	np	nn	nn	nn	nn	nn	nn	np	nn	nn	np	np	np	nn	np	np	nn	np	np	np	np	nn	nn	np
np816	LG11	66.84	chr5	20074919	<nnxnp>	{-0}	np	np	nn	np	nn	np	np	np	nn	nn	nn	nn	nn	np	nn	nn	np	nn	np	nn	nn	nn	nn	nn	nn	nn	np	nn	nn	np	np	nn	nn	np	np	nn	np	np	np	np	nn	nn	np
hk1541	LG11	67.16	chr11	26568935	<hkxhk>	{00}	kk	hh	hh	kk	hk	--	hk	hk	hk	hh	hh	hk	hk	hk	hk	hk	hk	hk	kk	hh	hh	hk	hk	hh	hk	kk	hk	hk	hk	hk	hk	hh	hk	hk	--	hk	--	hk	--	hk	hk	--	hk
hk1544	LG11	67.22	chr11	26568977	<hkxhk>	{00}	kk	hh	hh	kk	hk	hh	hk	hk	hk	hh	hh	hk	hk	hk	hk	hk	hk	hk	kk	hh	hh	hk	hk	hh	hk	kk	hk	hk	hk	hk	hk	hh	hk	hk	--	hk	hk	hk	--	hk	hk	hk	hk
np4944	LG11	67.39	chr11	28203913	<nnxnp>	{-0}	np	nn	nn	np	nn	nn	np	nn	nn	nn	nn	np	nn	np	np	np	np	nn	np	nn	nn	np	nn	nn	nn	np	np	nn	nn	nn	np	nn	np	np	np	nn	np	np	np	np	nn	np	np
np6076	LG11	67.54	unanchored	12763936	<nnxnp>	{-0}	np	nn	nn	np	nn	nn	np	nn	nn	nn	nn	np	nn	np	np	np	np	nn	np	nn	nn	np	nn	nn	nn	np	np	nn	nn	nn	np	nn	np	np	np	nn	np	np	np	np	nn	np	np
lm6308	LG11	67.55	chr11	25951847	<lmxll>	{1-}	lm	ll	ll	lm	lm	ll	lm	lm	lm	ll	ll	lm	lm	ll	lm	ll	ll	lm	lm	ll	ll	lm	ll	ll	lm	lm	ll	lm	lm	lm	ll	ll	ll	ll	lm	lm	ll	ll	lm	ll	ll	lm	ll
np6070	LG11	67.69	unanchored	12763881	<nnxnp>	{-0}	np	nn	nn	np	nn	nn	np	nn	nn	nn	nn	np	nn	np	np	np	np	nn	np	nn	nn	np	nn	nn	nn	np	np	nn	nn	nn	np	nn	np	np	np	nn	np	np	np	np	nn	np	np
np6074	LG11	67.69	unanchored	12763918	<nnxnp>	{-0}	np	nn	nn	np	nn	nn	np	nn	nn	nn	nn	np	nn	np	np	np	np	nn	np	nn	nn	np	nn	nn	nn	np	np	nn	nn	nn	np	nn	np	np	np	nn	np	np	np	np	nn	np	np
np6071	LG11	67.71	unanchored	12763892	<nnxnp>	{-0}	np	nn	nn	np	nn	nn	np	nn	nn	nn	nn	np	nn	np	np	np	np	nn	np	nn	nn	np	nn	nn	nn	np	np	nn	nn	nn	np	nn	np	np	np	nn	np	np	np	np	nn	np	np
hk1542	LG11	67.85	chr11	26568954	<hkxhk>	{00}	kk	hh	hh	kk	hk	--	hk	hk	hk	hh	hh	hk	hk	hk	hk	hk	hk	hk	kk	hh	hh	hk	hk	hh	hk	kk	hk	hk	hk	hk	hk	hh	hk	hk	--	hk	--	hk	--	hk	hk	kk	hk
lm6307	LG11	68.14	chr11	25951836	<lmxll>	{1-}	lm	ll	ll	lm	lm	ll	lm	lm	lm	ll	ll	lm	lm	ll	lm	ll	ll	lm	lm	ll	ll	lm	ll	ll	lm	lm	ll	lm	lm	lm	ll	ll	ll	ll	lm	lm	ll	ll	lm	ll	ll	lm	ll
lm6309	LG11	68.43	chr11	25951878	<lmxll>	{1-}	lm	ll	ll	lm	lm	ll	lm	lm	lm	ll	ll	lm	lm	ll	lm	ll	ll	lm	lm	ll	ll	lm	ll	ll	lm	lm	ll	lm	lm	lm	ll	ll	ll	ll	lm	lm	ll	ll	lm	ll	ll	lm	ll
lm1714	LG11	68.55	chr11	26105695	<lmxll>	{1-}	lm	ll	ll	lm	lm	ll	lm	lm	lm	ll	ll	lm	lm	ll	lm	ll	ll	lm	lm	ll	ll	lm	ll	ll	lm	lm	ll	lm	lm	lm	ll	ll	ll	ll	lm	lm	ll	ll	lm	ll	ll	lm	ll
lm6211	LG11	68.55	chr11	25947111	<lmxll>	{1-}	lm	ll	ll	lm	lm	ll	lm	lm	lm	ll	ll	lm	lm	ll	lm	ll	ll	lm	lm	ll	ll	lm	ll	ll	lm	lm	ll	lm	lm	lm	ll	ll	ll	ll	lm	lm	ll	ll	lm	ll	ll	lm	ll
lm6212	LG11	68.71	chr11	25947166	<lmxll>	{1-}	lm	ll	ll	lm	lm	ll	lm	lm	lm	ll	ll	lm	lm	ll	lm	ll	lm	lm	lm	ll	ll	lm	ll	ll	lm	lm	ll	lm	lm	lm	ll	ll	ll	ll	lm	lm	ll	ll	lm	ll	ll	lm	ll
lm3363	LG11	68.91	chr11	27944165	<lmxll>	{1-}	lm	ll	ll	lm	lm	ll	lm	lm	lm	ll	ll	lm	lm	ll	lm	ll	lm	lm	lm	ll	ll	lm	ll	ll	lm	lm	ll	lm	lm	lm	ll	ll	ll	ll	lm	lm	ll	ll	lm	lm	ll	lm	ll
lm1713	LG11	68.95	chr11	26109133	<lmxll>	{1-}	lm	ll	ll	lm	lm	ll	lm	lm	lm	ll	ll	lm	lm	ll	lm	ll	lm	lm	lm	ll	ll	lm	ll	ll	lm	lm	ll	lm	lm	lm	ll	ll	ll	ll	lm	lm	ll	ll	lm	lm	ll	lm	ll
lm3364	LG11	68.95	chr11	27944178	<lmxll>	{1-}	lm	ll	ll	lm	lm	ll	lm	lm	lm	ll	ll	lm	lm	ll	lm	ll	lm	lm	lm	ll	ll	lm	ll	ll	lm	lm	ll	lm	lm	lm	ll	ll	ll	ll	lm	lm	ll	ll	lm	lm	ll	lm	ll
np6073	LG11	68.99	unanchored	12763911	<nnxnp>	{-0}	np	nn	nn	np	nn	nn	np	nn	nn	nn	nn	np	nn	np	np	np	np	nn	np	nn	nn	np	nn	nn	nn	np	np	nn	nn	nn	np	nn	np	np	np	nn	np	np	np	np	nn	np	np
np1651	LG11	69.08	chr11	30329175	<nnxnp>	{-0}	np	nn	nn	np	nn	nn	np	nn	nn	nn	nn	np	nn	np	np	np	np	nn	np	nn	nn	np	nn	nn	nn	np	np	nn	nn	nn	np	nn	np	np	np	nn	np	np	np	np	nn	np	np
np1652	LG11	69.15	chr11	30329203	<nnxnp>	{-0}	np	nn	nn	np	nn	nn	np	nn	nn	nn	nn	np	nn	np	np	np	np	nn	np	nn	nn	np	nn	nn	nn	np	np	nn	nn	nn	np	nn	np	np	np	nn	np	np	np	np	nn	np	np
np3703	LG11	69.15	chr11	29982531	<nnxnp>	{-0}	np	nn	nn	np	nn	nn	np	nn	nn	nn	nn	np	nn	np	np	np	np	nn	np	nn	nn	np	nn	nn	nn	np	np	nn	nn	nn	np	nn	np	np	np	nn	np	np	np	np	nn	np	np
np3704	LG11	69.15	chr11	29982526	<nnxnp>	{-0}	np	nn	nn	np	nn	nn	np	nn	nn	nn	nn	np	nn	np	np	np	np	nn	np	nn	nn	np	nn	nn	nn	np	np	nn	nn	nn	np	nn	np	np	np	nn	np	np	np	np	nn	np	np
np3702	LG11	69.22	chr11	29982778	<nnxnp>	{-0}	np	nn	nn	np	nn	nn	np	nn	nn	nn	nn	np	nn	np	np	np	np	nn	np	nn	nn	np	nn	nn	nn	np	np	nn	nn	nn	np	nn	np	np	np	nn	np	np	np	np	nn	np	np
np1598	LG11	69.31	chr11	30270941	<nnxnp>	{-0}	np	nn	nn	np	nn	nn	np	nn	nn	nn	nn	np	nn	np	np	np	np	nn	np	nn	nn	np	nn	nn	nn	np	np	nn	nn	nn	np	nn	np	np	np	nn	np	np	np	np	nn	np	np
np3745	LG11	69.4	chr11	29231841	<nnxnp>	{-0}	np	nn	nn	np	nn	nn	np	nn	nn	nn	nn	np	nn	np	np	np	np	nn	np	nn	nn	np	nn	nn	nn	np	np	nn	nn	nn	np	nn	np	np	np	nn	np	np	np	np	nn	np	np
lm1543	LG11	69.9	chr11	33774394	<lmxll>	{1-}	ll	ll	ll	lm	lm	ll	ll	lm	lm	ll	ll	ll	lm	ll	lm	ll	lm	lm	lm	ll	ll	ll	ll	ll	lm	lm	ll	lm	lm	lm	ll	ll	ll	lm	lm	lm	ll	ll	lm	ll	lm	lm	ll
hk4188	LG11	70.17	chr12	375147	<hkxhk>	{00}	kk	hh	hh	kk	hk	hh	hk	hk	hk	hk	hh	hk	hk	hk	hk	hk	hk	hk	kk	hh	hh	hk	hh	hh	hk	kk	hk	hk	hk	hk	hk	hh	hk	hk	hk	hk	hk	hk	kk	hk	--	kk	hk
np5465	LG11	70.28	chr11	28990969	<nnxnp>	{-0}	np	nn	nn	np	nn	nn	np	nn	nn	nn	nn	np	nn	np	np	np	np	nn	np	nn	nn	np	nn	nn	nn	np	np	nn	nn	nn	np	nn	np	np	np	nn	np	np	np	np	nn	np	np
np2969	LG11	70.32	chr11	29789457	<nnxnp>	{-0}	np	nn	nn	np	nn	nn	np	nn	nn	nn	nn	np	nn	np	np	np	np	nn	np	nn	nn	np	nn	nn	nn	np	np	nn	nn	nn	np	nn	np	np	np	nn	np	np	np	np	nn	np	np
hk4187	LG11	70.5	chr12	375175	<hkxhk>	{00}	kk	hh	hh	kk	hk	hh	hk	hk	hk	hk	hh	hk	hk	hk	hk	hk	hk	hk	kk	hh	hh	hk	hh	hh	hk	kk	hk	hk	hk	hk	hk	hh	hk	hk	hk	hk	hk	hk	kk	hk	--	kk	hk
np3173	LG11	70.51	chr15	35858494	<nnxnp>	{-0}	np	nn	nn	np	nn	nn	np	nn	nn	nn	nn	np	nn	np	np	np	np	nn	np	nn	nn	np	nn	nn	nn	np	np	nn	nn	nn	np	nn	np	np	np	nn	np	np	np	np	nn	np	np
np3174	LG11	70.51	chr15	35858517	<nnxnp>	{-0}	np	nn	nn	np	nn	nn	np	nn	nn	nn	nn	np	nn	np	np	np	np	nn	np	nn	nn	np	nn	nn	nn	np	np	nn	nn	nn	np	nn	np	np	np	nn	np	np	np	np	nn	np	np
hk22	LG11	70.53	chr11	17692346	<hkxhk>	{00}	hk	hk	hk	hk	hh	hh	hk	hh	hh	hk	hk	hk	hh	hk	hk	hk	hk	hk	hk	hk	hk	hk	--	hk	hh	hh	hk	hh	--	hk	hk	hk	hk	hk	hk	--	hk	hk	hk	hk	hk	hk	hk
np961	LG11	70.66	chr11	29230495	<nnxnp>	{-0}	np	nn	nn	np	nn	nn	np	nn	nn	nn	nn	np	nn	np	np	np	np	nn	np	nn	nn	np	nn	nn	nn	np	np	nn	nn	nn	np	nn	np	np	np	nn	np	np	np	np	nn	np	np
hk2565	LG11	70.98	chr3	1653729	<hkxhk>	{00}	hk	hk	hk	hk	hk	hk	hk	hh	hh	hk	hk	--	hh	hk	hk	hk	hk	hh	hk	hk	hk	hk	hk	hk	hk	hk	hk	hk	hk	hk	hk	--	hk	hk	hk	hk	--	hk	hk	hk	hk	hk	hk
hk2564	LG11	71.01	chr3	1653721	<hkxhk>	{00}	hk	hk	hk	hk	hk	hk	hk	hh	hh	hk	hk	--	hh	hk	hk	hk	hk	hh	hk	hk	hk	hk	hk	hk	hk	hk	hk	hk	hk	hk	hk	--	hk	hk	hk	hk	--	hk	hk	hk	hk	hk	hk
np927	LG11	71.06	chr5	20010447	<nnxnp>	{-0}	np	np	nn	np	nn	np	np	np	nn	nn	nn	nn	nn	np	nn	nn	np	nn	np	nn	nn	nn	nn	nn	nn	nn	np	nn	nn	np	np	nn	nn	np	np	nn	np	np	np	np	nn	nn	np
lm1541	LG11	71.11	chr11	33774439	<lmxll>	{1-}	lm	ll	ll	lm	lm	ll	ll	lm	lm	ll	ll	ll	lm	ll	lm	ll	lm	lm	lm	lm	ll	ll	ll	ll	lm	lm	ll	lm	lm	lm	ll	ll	ll	lm	lm	lm	ll	ll	lm	ll	lm	lm	ll
hk1612	LG11	71.18	chr11	16396072	<hkxhk>	{01}	hh	--	hk	hk	hk	hk	--	hh	hk	hh	hk	kk	kk	hk	kk	hk	hh	kk	hk	hk	--	hk	hk	hk	kk	kk	hh	kk	kk	--	hk	hk	hk	hk	hk	kk	--	hh	hk	--	hk	kk	--
lm4881	LG11	71.21	chr11	33491127	<lmxll>	{1-}	lm	ll	ll	lm	lm	ll	ll	lm	lm	ll	ll	ll	lm	ll	lm	ll	lm	lm	lm	lm	ll	ll	ll	ll	lm	lm	ll	lm	lm	lm	ll	ll	ll	lm	lm	lm	ll	ll	lm	ll	lm	lm	ll
np3172	LG11	71.31	chr15	35858477	<nnxnp>	{-0}	np	nn	nn	np	nn	nn	np	nn	nn	nn	nn	np	nn	np	np	np	np	nn	np	nn	nn	np	nn	nn	nn	np	np	nn	nn	nn	np	nn	np	np	np	nn	np	np	np	np	nn	np	np
np5812	LG11	71.39	chr4	566526	<nnxnp>	{-1}	nn	np	np	nn	np	np	nn	np	np	np	np	nn	np	nn	np	nn	nn	np	nn	np	np	nn	np	np	np	nn	nn	np	np	np	nn	np	nn	nn	nn	np	nn	nn	nn	nn	np	nn	nn
np1125	LG11	71.63	chr13	23752445	<nnxnp>	{-0}	np	np	nn	np	nn	np	np	np	nn	nn	nn	nn	nn	np	nn	nn	np	nn	np	nn	nn	nn	nn	nn	nn	nn	np	nn	nn	np	np	nn	nn	np	np	nn	np	np	np	np	nn	nn	np
hk2566	LG11	71.76	chr3	1653739	<hkxhk>	{00}	hk	hk	hk	hk	hk	hk	hk	hh	hh	hk	hk	--	hh	hk	hk	hk	hk	hh	hk	hk	hk	hk	hk	--	hk	hk	hk	hk	hk	hk	hk	--	hk	hk	hk	hk	--	hk	hk	hk	hk	hk	hk
np7	LG11	71.78	chr11	5230488	<nnxnp>	{-0}	np	np	nn	np	np	np	nn	np	nn	nn	np	np	nn	np	nn	nn	np	nn	np	np	np	nn	np	np	np	nn	nn	np	nn	nn	np	nn	nn	np	nn	np	np	np	np	nn	nn	nn	np
np1435	LG11	71.8	chr11	26514231	<nnxnp>	{-1}	nn	np	np	nn	np	np	nn	np	np	np	np	np	np	nn	np	nn	nn	np	nn	np	np	nn	np	np	np	nn	nn	np	np	np	nn	np	nn	nn	nn	np	nn	nn	nn	nn	np	nn	nn
np1434	LG11	71.86	chr11	26514266	<nnxnp>	{-1}	nn	np	np	nn	np	np	nn	np	np	np	np	nn	np	nn	np	nn	nn	np	nn	np	np	nn	np	np	np	nn	nn	np	np	np	nn	np	nn	nn	nn	np	nn	nn	nn	nn	np	nn	nn
np258	LG11	71.89	chr14	2355425	<nnxnp>	{-0}	np	nn	nn	np	nn	nn	np	nn	nn	nn	nn	np	nn	np	np	np	np	nn	np	nn	nn	np	nn	nn	nn	np	np	nn	nn	nn	np	nn	np	np	np	nn	np	np	np	np	nn	np	np
hk756	LG11	71.98	chr11	28924795	<hkxhk>	{00}	kk	hh	hh	kk	hk	--	hk	hk	hk	hh	hh	hk	hk	hk	hk	hk	kk	hk	kk	hh	--	hk	hh	hh	hk	--	hk	hk	hk	hk	hk	hh	hk	hk	hk	hk	--	hk	hk	kk	--	kk	--
np2420	LG11	72.08	chr11	19449249	<nnxnp>	{-1}	nn	np	np	nn	np	np	nn	np	np	np	np	np	np	nn	np	nn	nn	np	nn	np	np	nn	np	np	np	nn	nn	np	np	np	nn	np	np	nn	nn	np	nn	nn	nn	nn	np	nn	nn
np1256	LG11	72.74	chr8	15762431	<nnxnp>	{-0}	np	np	nn	np	nn	np	np	np	nn	nn	nn	nn	nn	np	nn	nn	np	nn	np	nn	nn	nn	nn	nn	nn	nn	np	nn	nn	nn	np	nn	nn	np	np	nn	np	np	np	np	nn	nn	np
np1341	LG11	72.81	unanchored	95229958	<nnxnp>	{-0}	np	np	nn	np	nn	np	np	np	nn	nn	nn	nn	nn	np	nn	nn	np	nn	np	nn	nn	nn	nn	nn	nn	nn	np	nn	nn	nn	np	nn	nn	np	np	nn	np	np	np	np	nn	nn	np
np1258	LG11	72.91	chr8	15762525	<nnxnp>	{-0}	np	np	nn	np	nn	np	np	np	nn	nn	nn	nn	nn	np	nn	nn	np	nn	np	nn	nn	nn	nn	nn	nn	nn	np	nn	nn	nn	np	nn	nn	np	np	nn	np	np	np	np	nn	nn	np
np3310	LG11	72.97	chr3	20391279	<nnxnp>	{-0}	np	np	nn	np	nn	np	np	np	nn	nn	nn	nn	nn	np	nn	nn	np	nn	np	nn	nn	nn	nn	nn	nn	nn	np	nn	nn	nn	np	nn	nn	np	np	nn	np	np	np	np	nn	nn	np
np5862	LG11	73.02	chr3	5092122	<nnxnp>	{-0}	np	np	nn	np	nn	np	np	np	nn	nn	nn	nn	nn	np	nn	nn	np	nn	np	nn	nn	nn	nn	nn	nn	nn	np	nn	nn	nn	np	nn	nn	np	np	nn	np	np	np	np	nn	nn	np
np660	LG11	73.32	chr11	29766482	<nnxnp>	{-0}	np	nn	nn	np	nn	nn	np	nn	nn	nn	nn	np	nn	np	np	np	np	nn	np	nn	nn	np	nn	nn	nn	np	np	nn	nn	nn	np	nn	np	np	np	nn	np	np	np	np	nn	np	np
hk4307	LG11	73.58	chr1	5387328	<hkxhk>	{10}	kk	kk	hk	hk	hk	--	kk	kk	--	hk	hk	hh	hh	kk	hh	hk	--	--	hk	hk	hk	hk	hk	hk	hh	hh	--	hh	hh	hh	kk	hk	hk	--	hk	hh	--	--	hk	kk	hk	hh	kk
hk4198	LG11	73.7	chr11	30085590	<hkxhk>	{00}	hk	hh	hk	hk	hk	--	hk	hk	hk	hh	hh	--	hk	hk	hk	--	--	hh	kk	hk	hk	--	hh	hh	hk	--	hk	hk	hk	hk	hk	hh	hk	hk	hk	hk	hk	hk	hk	kk	hk	kk	hk
np6317	LG11	74.26	unanchored	73086212	<nnxnp>	{-0}	np	np	nn	np	nn	np	np	np	nn	nn	nn	nn	nn	np	nn	nn	np	nn	np	nn	nn	nn	nn	nn	nn	nn	np	nn	nn	nn	np	nn	nn	np	nn	nn	np	np	nn	np	nn	nn	nn
lm3367	LG11	74.36	chr11	27944247	<lmxll>	{1-}	lm	ll	ll	lm	lm	ll	lm	lm	lm	ll	ll	lm	lm	ll	lm	ll	lm	lm	lm	ll	ll	lm	ll	ll	lm	lm	ll	lm	lm	lm	ll	ll	ll	ll	lm	lm	ll	ll	lm	lm	ll	lm	ll
np4746	LG11	74.39	unanchored	74939887	<nnxnp>	{-0}	np	np	nn	np	nn	np	np	np	nn	nn	nn	nn	nn	np	nn	nn	np	nn	np	nn	nn	nn	nn	nn	nn	nn	np	nn	nn	nn	np	nn	nn	np	nn	nn	np	np	nn	np	nn	nn	nn
hk4682	LG11	74.8	chr11	28636839	<hkxhk>	{10}	hk	hk	hk	hk	hk	hk	hk	hk	hh	hk	hk	--	hh	hk	hk	--	hk	hk	hk	hk	--	hk	hk	hk	hh	hk	hk	--	hh	hk	hk	hh	hh	hk	hk	hk	hk	hk	hk	hk	hk	hh	hk
np4852	LG11	74.97	chr11	13394139	<nnxnp>	{-0}	np	np	nn	np	nn	np	np	np	nn	nn	nn	nn	nn	np	nn	nn	np	nn	np	np	nn	nn	np	nn	nn	nn	np	nn	nn	nn	np	nn	nn	np	np	nn	np	np	np	np	nn	nn	np
np4657	LG11	75.07	chr13	23342717	<nnxnp>	{-0}	np	np	nn	np	nn	np	np	np	nn	nn	nn	nn	nn	np	nn	nn	np	nn	np	np	nn	nn	np	nn	nn	nn	np	nn	nn	nn	np	nn	nn	np	np	nn	np	np	np	np	nn	nn	np
lm2433	LG11	75.24	chr11	31600485	<lmxll>	{1-}	lm	ll	ll	lm	lm	ll	ll	lm	lm	ll	ll	ll	lm	ll	lm	ll	lm	lm	lm	lm	ll	ll	ll	ll	lm	lm	ll	lm	lm	lm	ll	ll	ll	lm	lm	lm	ll	ll	lm	ll	lm	lm	ll
np1408	LG11	75.33	chr11	11365864	<nnxnp>	{-0}	np	np	nn	np	nn	np	np	np	nn	nn	nn	nn	nn	np	np	nn	np	nn	np	np	nn	nn	nn	nn	nn	nn	np	nn	nn	nn	np	nn	nn	np	np	nn	np	np	np	np	nn	nn	np
np5109	LG11	75.47	chr9	20329418	<nnxnp>	{-0}	np	np	nn	np	nn	np	np	np	nn	nn	nn	nn	nn	np	nn	nn	np	nn	np	np	nn	nn	nn	nn	nn	nn	np	nn	nn	nn	np	nn	nn	np	np	nn	np	np	np	np	nn	nn	np
np1782	LG11	75.5	chr16	17386103	<nnxnp>	{-0}	np	np	nn	np	nn	np	np	np	nn	nn	nn	nn	nn	np	nn	nn	np	nn	np	np	nn	nn	nn	nn	nn	nn	np	nn	nn	nn	np	nn	nn	np	np	nn	np	np	np	np	nn	nn	np
np4308	LG11	75.5	chr11	10723797	<nnxnp>	{-0}	np	np	nn	np	nn	np	np	np	nn	nn	nn	nn	nn	np	nn	nn	np	nn	np	np	nn	nn	nn	nn	nn	nn	np	nn	nn	nn	np	nn	nn	np	np	nn	np	np	np	np	nn	nn	np
np1773	LG11	75.64	chr11	14396279	<nnxnp>	{-0}	np	np	nn	np	nn	np	np	np	nn	nn	nn	nn	nn	np	nn	nn	np	nn	np	np	nn	nn	np	nn	nn	nn	np	nn	nn	nn	np	nn	nn	np	np	nn	np	np	np	np	nn	nn	np
lm2432	LG11	75.69	chr11	31600230	<lmxll>	{1-}	lm	ll	ll	lm	lm	ll	ll	lm	lm	ll	ll	ll	lm	ll	lm	ll	lm	lm	lm	lm	ll	ll	ll	ll	lm	lm	ll	lm	lm	lm	ll	ll	ll	lm	lm	lm	ll	ll	ll	lm	lm	lm	ll
np448	LG11	75.76	chr11	11836664	<nnxnp>	{-0}	np	np	nn	np	nn	np	np	np	nn	nn	nn	nn	nn	np	nn	nn	np	nn	np	np	nn	nn	np	nn	nn	nn	np	nn	nn	nn	np	nn	nn	np	np	nn	np	np	np	np	nn	nn	np
np5324	LG11	75.86	chr11	14166668	<nnxnp>	{-0}	np	np	nn	np	nn	np	np	np	nn	nn	nn	nn	nn	np	nn	nn	np	nn	np	np	nn	nn	np	nn	nn	nn	np	nn	nn	nn	np	nn	nn	np	np	nn	np	np	np	np	nn	nn	np
lm2431	LG11	75.9	chr11	31591973	<lmxll>	{1-}	lm	ll	ll	lm	lm	ll	ll	lm	lm	ll	ll	ll	lm	ll	lm	ll	lm	lm	lm	lm	ll	ll	ll	ll	lm	lm	ll	lm	lm	lm	ll	ll	ll	lm	lm	lm	ll	ll	ll	lm	lm	lm	ll
np4656	LG11	76.02	chr13	23342710	<nnxnp>	{-0}	np	np	nn	np	nn	np	np	np	nn	nn	nn	nn	nn	np	nn	nn	np	nn	np	np	nn	nn	np	nn	nn	nn	np	nn	nn	nn	np	nn	nn	np	np	nn	np	np	np	np	nn	nn	np
np6371	LG11	76.02	chr5	20405942	<nnxnp>	{-0}	np	np	nn	np	nn	np	np	np	nn	nn	nn	nn	nn	np	nn	nn	np	nn	np	np	nn	nn	np	nn	nn	nn	np	nn	nn	nn	np	nn	nn	np	np	nn	np	np	np	np	nn	nn	np
hk4387	LG11	76.17	chr11	13287575	<hkxhk>	{10}	--	kk	hk	hk	hk	--	kk	--	hh	hk	hk	hh	--	kk	--	hk	hk	hh	hk	hk	--	hk	hk	hk	hh	hh	--	hh	--	hh	--	--	hk	hk	kk	hk	hk	kk	hk	kk	hk	hh	kk
np6307	LG11	76.31	chr11	12068184	<nnxnp>	{-0}	np	np	nn	np	nn	np	np	np	nn	nn	nn	nn	nn	np	nn	nn	np	nn	np	np	nn	nn	np	nn	nn	nn	np	nn	nn	nn	np	nn	nn	np	np	nn	np	np	np	np	nn	nn	np
hk1708	LG11	76.31	chr15	46718461	<hkxhk>	{00}	hk	hk	hk	hk	hk	--	hk	hh	hk	hk	hk	hk	hk	--	hk	hk	hk	hh	hk	hk	hh	hk	hk	hk	hk	hh	hk	--	--	--	hk	hk	hk	hk	hk	hk	--	hk	hk	hk	hk	--	hk
np1126	LG11	76.65	chr13	23752773	<nnxnp>	{-1}	nn	nn	np	nn	np	nn	nn	nn	np	np	np	np	np	nn	np	np	nn	np	nn	np	np	np	np	np	np	np	nn	np	np	np	nn	np	np	nn	np	np	np	nn	np	nn	np	np	np
hk369	LG11	76.99	chr11	12733321	<hkxhk>	{00}	hk	hh	hk	hk	hh	--	hk	hk	hk	--	hh	hk	hk	hk	hk	hh	hk	hk	--	hh	hk	hh	--	hh	hk	hk	hk	--	hk	kk	hk	hk	--	kk	hk	hk	--	hk	--	hk	hh	hk	hk
np4089	LG11	77.27	chr11	29928938	<nnxnp>	{-0}	np	nn	nn	np	nn	nn	np	nn	nn	nn	nn	nn	nn	np	np	np	np	nn	np	nn	nn	np	nn	nn	nn	nn	np	nn	nn	nn	np	nn	np	np	np	nn	np	np	np	np	nn	np	np
hk1613	LG11	77.52	chr2	26349329	<hkxhk>	{10}	hk	kk	hk	hk	hk	--	hk	hh	hh	kk	--	hh	hh	--	--	kk	kk	hh	hk	hk	hk	--	hk	hk	--	hh	hk	hh	hh	hk	kk	hk	--	hk	hk	hh	hk	kk	hk	--	hk	hk	--
np161	LG11	77.77	chr5	6014722	<nnxnp>	{-0}	np	np	nn	np	nn	np	np	np	nn	nn	nn	nn	nn	np	nn	nn	np	nn	np	nn	nn	nn	nn	nn	nn	nn	np	nn	nn	nn	np	nn	nn	np	nn	nn	nn	np	nn	np	nn	nn	nn
hk4192	LG11	78.08	chr11	28774182	<hkxhk>	{00}	kk	hh	hh	kk	hk	--	--	hk	hk	hh	--	hh	hk	hk	hk	hk	hk	hk	kk	hh	hh	hh	hh	hh	hk	hk	hk	hk	hk	hk	hk	hh	hk	hk	hk	hk	hk	hk	--	kk	hk	kk	hk
np710	LG11	78.37	chr11	13921501	<nnxnp>	{-0}	np	np	nn	np	nn	np	np	np	nn	nn	nn	nn	nn	np	nn	nn	np	nn	np	np	nn	nn	np	nn	nn	nn	np	nn	nn	nn	np	nn	nn	np	np	nn	np	np	np	np	nn	nn	np
lm4214	LG11	78.67	chr11	32218238	<lmxll>	{0-}	ll	lm	lm	ll	ll	lm	lm	ll	ll	lm	lm	lm	ll	lm	lm	lm	ll	lm	ll	ll	lm	lm	lm	lm	ll	ll	lm	ll	ll	ll	lm	lm	lm	lm	lm	ll	lm	lm	lm	ll	lm	ll	lm
lm4215	LG11	78.67	chr11	32221086	<lmxll>	{0-}	ll	lm	lm	ll	ll	lm	lm	ll	ll	lm	lm	lm	ll	lm	lm	lm	ll	lm	ll	ll	lm	lm	lm	lm	ll	ll	lm	ll	ll	ll	lm	lm	lm	lm	lm	ll	lm	lm	lm	ll	lm	ll	lm
np3779	LG11	78.77	chr11	6206760	<nnxnp>	{-0}	np	np	nn	np	np	np	nn	np	nn	nn	np	np	nn	np	nn	nn	np	nn	np	np	np	nn	np	np	np	nn	nn	np	nn	nn	np	nn	nn	np	nn	np	np	np	np	nn	nn	nn	np
hk3516	LG11	78.83	chr12	452620	<hkxhk>	{00}	hk	hh	hh	--	hk	hk	--	hk	hk	hh	--	hk	hk	hk	hk	hk	--	hk	hk	hh	hh	hk	hh	hh	hk	hk	hk	hk	hk	hk	hk	hh	hk	hk	--	hk	--	hk	hk	--	--	hk	hk
hk2490	LG11	78.84	chr11	28805589	<hkxhk>	{00}	kk	hh	hh	hk	hk	--	hk	hk	hk	hh	hk	hk	hk	hk	hk	hk	hk	hk	hk	hh	hk	hk	hh	hh	hk	hk	hk	hk	hk	hk	hk	--	hk	hk	hk	hk	hk	hk	hk	--	--	hk	hk
lm4213	LG11	78.92	chr11	32217963	<lmxll>	{0-}	ll	lm	lm	ll	ll	lm	lm	ll	ll	lm	lm	lm	ll	lm	lm	lm	ll	lm	ll	ll	lm	lm	lm	lm	ll	ll	lm	ll	ll	ll	lm	lm	lm	lm	lm	ll	lm	lm	lm	ll	lm	ll	lm
lm4212	LG11	79.08	chr11	32217958	<lmxll>	{0-}	ll	lm	lm	ll	ll	lm	lm	ll	ll	lm	lm	lm	ll	lm	lm	lm	ll	lm	ll	ll	lm	lm	lm	lm	ll	ll	lm	ll	ll	ll	lm	lm	lm	lm	lm	ll	lm	lm	lm	ll	lm	ll	lm
lm3032	LG11	79.32	chr12	12052144	<lmxll>	{1-}	lm	ll	ll	lm	lm	ll	ll	lm	lm	ll	ll	ll	lm	ll	ll	ll	lm	ll	lm	lm	ll	ll	ll	ll	lm	lm	ll	lm	lm	lm	ll	ll	ll	ll	ll	lm	ll	ll	ll	lm	ll	lm	ll
lm4359	LG11	79.32	unanchored	27994050	<lmxll>	{1-}	lm	ll	ll	lm	lm	ll	ll	lm	lm	ll	ll	ll	lm	ll	ll	ll	lm	ll	lm	lm	ll	ll	ll	ll	lm	lm	ll	lm	lm	lm	ll	ll	ll	ll	ll	lm	ll	ll	ll	lm	ll	lm	ll
lm3033	LG11	79.4	chr12	12052156	<lmxll>	{1-}	lm	ll	ll	lm	lm	ll	ll	lm	lm	ll	ll	ll	lm	ll	ll	ll	lm	ll	lm	lm	ll	ll	ll	ll	lm	lm	ll	lm	lm	lm	ll	ll	ll	ll	ll	lm	ll	ll	ll	lm	ll	lm	ll
lm4610	LG11	79.59	chr8	13772613	<lmxll>	{1-}	lm	ll	ll	lm	lm	ll	ll	lm	lm	ll	ll	ll	lm	ll	ll	ll	lm	ll	lm	lm	ll	ll	ll	ll	lm	lm	ll	lm	lm	lm	ll	ll	ll	ll	ll	lm	ll	ll	ll	lm	ll	lm	ll
np711	LG11	79.62	chr11	13921541	<nnxnp>	{-0}	np	np	nn	np	nn	np	np	np	nn	nn	nn	nn	nn	np	nn	nn	np	nn	np	np	nn	nn	np	nn	nn	nn	np	nn	nn	nn	np	nn	nn	np	np	nn	np	np	np	np	nn	nn	np
lm4609	LG11	79.68	chr8	13772621	<lmxll>	{1-}	lm	ll	ll	lm	lm	ll	ll	lm	lm	ll	ll	ll	lm	ll	ll	ll	lm	ll	lm	lm	ll	ll	ll	ll	lm	lm	ll	lm	lm	lm	ll	ll	ll	ll	ll	lm	ll	ll	ll	lm	ll	lm	ll
hk2628	LG11	79.8	chr11	30130071	<hkxhk>	{00}	kk	hh	hh	kk	hk	--	hk	hk	hk	hh	--	hh	--	hk	hh	hk	--	--	kk	hk	--	--	--	hh	hk	hk	hk	hk	hk	hk	--	hh	hk	hk	hh	hk	hk	hk	hk	kk	hk	hk	hk
lm2981	LG11	80.03	chr11	28831919	<lmxll>	{1-}	lm	ll	ll	lm	lm	ll	ll	lm	lm	ll	ll	ll	lm	ll	ll	ll	lm	ll	lm	lm	ll	ll	ll	ll	lm	lm	ll	lm	lm	lm	ll	ll	ll	ll	lm	lm	ll	ll	ll	lm	lm	lm	ll
lm4608	LG11	80.08	chr8	13772645	<lmxll>	{1-}	lm	ll	ll	lm	lm	ll	ll	lm	lm	ll	ll	ll	lm	ll	ll	ll	lm	ll	lm	lm	ll	ll	ll	ll	lm	lm	ll	lm	lm	lm	ll	ll	ll	ll	ll	lm	ll	ll	ll	lm	ll	lm	ll
np4946	LG11	80.08	chr2	22463320	<nnxnp>	{-0}	np	nn	nn	np	nn	nn	np	nn	nn	nn	nn	nn	nn	np	nn	np	np	nn	np	nn	nn	nn	nn	nn	nn	nn	np	nn	nn	nn	np	nn	np	np	np	nn	np	np	np	np	nn	np	np
lm4607	LG11	80.14	chr8	13772650	<lmxll>	{1-}	lm	ll	ll	lm	lm	ll	ll	lm	lm	ll	ll	ll	lm	ll	ll	ll	lm	ll	lm	lm	ll	ll	ll	ll	lm	lm	ll	lm	lm	lm	ll	ll	ll	ll	lm	lm	ll	ll	ll	lm	ll	lm	ll
lm912	LG11	80.14	chr11	29230454	<lmxll>	{1-}	lm	ll	ll	lm	lm	ll	ll	lm	lm	ll	ll	ll	lm	ll	ll	ll	lm	ll	lm	lm	ll	ll	ll	ll	lm	lm	ll	lm	lm	lm	ll	ll	ll	ll	lm	lm	ll	ll	ll	lm	ll	lm	ll
lm3562	LG11	80.24	chr11	29231842	<lmxll>	{1-}	lm	ll	ll	lm	lm	ll	ll	lm	lm	ll	ll	ll	lm	ll	ll	ll	lm	ll	lm	lm	ll	ll	ll	ll	lm	lm	ll	lm	lm	lm	ll	ll	ll	ll	lm	lm	ll	ll	ll	lm	lm	lm	ll
np4090	LG11	80.29	chr11	29928918	<nnxnp>	{-0}	np	nn	nn	np	nn	nn	np	nn	nn	nn	nn	nn	nn	np	nn	np	np	nn	np	nn	nn	np	nn	nn	nn	nn	np	nn	nn	nn	np	nn	np	np	np	nn	np	np	np	np	nn	np	np
lm163	LG11	80.46	chr11	29410530	<lmxll>	{1-}	lm	ll	ll	lm	lm	ll	ll	lm	lm	ll	ll	ll	lm	ll	ll	ll	lm	ll	lm	lm	ll	ll	ll	ll	lm	lm	ll	lm	lm	lm	ll	ll	ll	ll	lm	lm	ll	ll	ll	lm	lm	lm	ll
np4988	LG11	80.66	chr3	14753920	<nnxnp>	{-0}	np	np	nn	np	nn	np	np	np	nn	nn	nn	nn	nn	np	nn	nn	np	nn	np	nn	nn	nn	nn	nn	nn	nn	np	nn	nn	nn	np	nn	nn	np	nn	nn	nn	np	nn	np	nn	nn	nn
hk4679	LG11	80.85	chr11	28636592	<hkxhk>	{10}	hk	hk	hk	hk	hh	--	hk	--	hh	hh	hk	hk	hh	hk	--	hk	hk	hk	hk	hk	hk	hk	hk	hk	hh	--	hk	--	--	hk	--	hk	hk	hk	hk	hk	hk	hk	hk	hk	--	hh	hk
lm4023	LG11	80.9	chr11	33660344	<lmxll>	{0-}	ll	lm	lm	ll	ll	lm	lm	ll	ll	lm	lm	lm	ll	lm	lm	lm	ll	lm	ll	ll	lm	lm	lm	lm	ll	ll	lm	ll	ll	ll	lm	lm	lm	lm	lm	ll	lm	lm	lm	ll	lm	ll	lm
hk4678	LG11	80.92	chr11	28636585	<hkxhk>	{10}	hk	hk	hk	hk	hh	--	hk	--	hh	hh	hk	hk	hh	hk	--	hk	hk	hk	hk	hk	hk	hk	hk	hk	hh	--	hk	--	--	hk	--	hk	hk	hk	hk	hk	hk	hk	hk	hk	hk	hh	hk
np1548	LG11	81.19	chr11	11545707	<nnxnp>	{-0}	np	np	nn	np	nn	np	np	np	nn	nn	nn	nn	nn	np	nn	nn	np	nn	np	np	np	nn	np	nn	nn	nn	np	nn	nn	nn	np	nn	nn	np	np	nn	np	np	np	np	nn	nn	np
lm2565	LG11	81.6	chr11	31157928	<lmxll>	{1-}	lm	ll	ll	lm	lm	ll	ll	lm	lm	ll	ll	ll	lm	ll	ll	ll	lm	ll	lm	lm	ll	ll	ll	ll	lm	lm	ll	lm	lm	lm	ll	ll	ll	ll	lm	lm	ll	ll	ll	lm	lm	lm	ll
lm1689	LG11	81.73	chr11	30329209	<lmxll>	{1-}	lm	ll	ll	lm	lm	ll	ll	lm	lm	ll	ll	ll	lm	ll	ll	ll	lm	ll	lm	lm	ll	ll	ll	ll	lm	lm	ll	lm	lm	lm	ll	ll	ll	ll	lm	lm	ll	ll	ll	lm	lm	lm	ll
np1596	LG11	81.74	chr11	30271189	<nnxnp>	{-0}	np	nn	nn	np	nn	nn	np	nn	nn	nn	nn	nn	nn	np	nn	np	np	nn	np	nn	nn	nn	nn	nn	nn	nn	np	nn	nn	nn	np	nn	np	np	np	nn	np	np	np	np	nn	np	np
np1597	LG11	81.74	chr11	30271164	<nnxnp>	{-0}	np	nn	nn	np	nn	nn	np	nn	nn	nn	nn	nn	nn	np	nn	np	np	nn	np	nn	nn	nn	nn	nn	nn	nn	np	nn	nn	nn	np	nn	np	np	np	nn	np	np	np	np	nn	np	np
np1677	LG11	81.85	chr11	26111668	<nnxnp>	{-0}	np	nn	nn	np	nn	nn	np	nn	nn	nn	nn	nn	nn	np	nn	np	np	nn	np	nn	nn	nn	nn	nn	nn	nn	np	nn	nn	nn	np	nn	np	np	np	nn	np	np	np	np	nn	np	np
lm1633	LG11	81.86	chr11	30257430	<lmxll>	{1-}	lm	ll	ll	lm	lm	ll	ll	lm	lm	ll	ll	ll	lm	ll	ll	ll	lm	ll	lm	lm	ll	ll	ll	ll	lm	lm	ll	lm	lm	lm	ll	ll	ll	ll	lm	lm	ll	ll	ll	lm	lm	lm	ll
lm2938	LG11	81.94	chr11	29789250	<lmxll>	{1-}	lm	ll	ll	lm	lm	ll	ll	lm	lm	ll	ll	ll	lm	ll	ll	ll	lm	ll	lm	lm	ll	ll	ll	ll	lm	lm	ll	lm	lm	lm	ll	ll	ll	ll	lm	lm	ll	ll	ll	lm	lm	lm	ll
np134	LG11	81.94	chr11	29421318	<nnxnp>	{-0}	np	nn	nn	np	nn	nn	np	nn	nn	nn	nn	nn	nn	np	nn	np	np	nn	np	nn	nn	nn	nn	nn	nn	nn	np	nn	nn	nn	np	nn	np	np	np	nn	np	np	np	np	nn	np	np
np135	LG11	81.94	chr11	29421303	<nnxnp>	{-0}	np	nn	nn	np	nn	nn	np	nn	nn	nn	nn	nn	nn	np	nn	np	np	nn	np	nn	nn	nn	nn	nn	nn	nn	np	nn	nn	nn	np	nn	np	np	np	nn	np	np	np	np	nn	np	np
np1599	LG11	81.94	chr11	30270927	<nnxnp>	{-0}	np	nn	nn	np	nn	nn	np	nn	nn	nn	nn	nn	nn	np	nn	np	np	nn	np	nn	nn	nn	nn	nn	nn	nn	np	nn	nn	nn	np	nn	np	np	np	nn	np	np	np	np	nn	np	np
np4318	LG11	81.94	chr11	30376106	<nnxnp>	{-0}	np	nn	nn	np	nn	nn	np	nn	nn	nn	nn	nn	nn	np	nn	np	np	nn	np	nn	nn	nn	nn	nn	nn	nn	np	nn	nn	nn	np	nn	np	np	np	nn	np	np	np	np	nn	np	np
np4945	LG11	81.96	chr11	28203932	<nnxnp>	{-0}	np	nn	nn	np	nn	nn	np	nn	nn	nn	nn	nn	nn	np	nn	np	np	nn	np	nn	nn	nn	nn	nn	nn	nn	np	nn	nn	nn	np	nn	np	np	np	nn	np	np	np	np	nn	np	np
np136	LG11	81.99	chr11	29410505	<nnxnp>	{-0}	np	nn	nn	np	nn	nn	np	nn	nn	nn	nn	nn	nn	np	nn	np	np	nn	np	nn	nn	nn	nn	nn	nn	nn	np	nn	nn	nn	np	nn	np	np	np	nn	np	np	np	np	nn	np	np
np2450	LG11	81.99	chr11	27846040	<nnxnp>	{-0}	np	nn	nn	np	nn	nn	np	nn	nn	nn	nn	nn	nn	np	nn	np	np	nn	np	nn	nn	nn	nn	nn	nn	nn	np	nn	nn	nn	np	nn	np	np	np	nn	np	np	np	np	nn	np	np
np3733	LG11	81.99	chr11	28025778	<nnxnp>	{-0}	np	nn	nn	np	nn	nn	np	nn	nn	nn	nn	nn	nn	np	nn	np	np	nn	np	nn	nn	nn	nn	nn	nn	nn	np	nn	nn	nn	np	nn	np	np	np	nn	np	np	np	np	nn	np	np
lm2939	LG11	82.17	chr11	29789242	<lmxll>	{1-}	lm	ll	ll	lm	lm	ll	ll	lm	lm	ll	ll	ll	lm	ll	ll	ll	lm	ll	lm	lm	ll	ll	ll	ll	lm	lm	ll	lm	lm	lm	ll	ll	ll	ll	lm	lm	ll	ll	ll	lm	lm	lm	ll
np5108	LG11	82.19	chr11	30085837	<nnxnp>	{-0}	np	nn	nn	np	nn	nn	np	nn	nn	nn	nn	nn	nn	np	nn	np	np	nn	np	nn	nn	nn	nn	nn	nn	nn	np	nn	nn	nn	np	nn	np	np	np	nn	np	np	np	np	nn	np	np
lm5612	LG11	82.59	chr11	33524463	<lmxll>	{1-}	lm	ll	ll	lm	lm	ll	ll	lm	lm	ll	ll	ll	lm	ll	lm	ll	lm	ll	lm	lm	ll	ll	ll	ll	lm	lm	ll	lm	lm	lm	ll	ll	ll	ll	lm	lm	ll	ll	ll	lm	lm	lm	ll
lm3547	LG11	82.7	chr11	31965298	<lmxll>	{1-}	lm	ll	ll	lm	lm	ll	ll	lm	lm	ll	ll	ll	lm	ll	lm	ll	lm	ll	lm	lm	ll	ll	ll	ll	lm	lm	ll	lm	lm	lm	ll	ll	ll	ll	lm	lm	ll	ll	ll	lm	lm	lm	ll
hk3925	LG11	82.95	chr7	21329069	<hkxhk>	{10}	hk	hk	hk	hk	hk	--	hk	hk	hh	hk	hk	hk	hh	hk	hk	hk	hk	hk	hk	hk	--	hk	hk	hk	hh	--	hk	hh	hh	hk	hk	--	hk	--	hk	hk	hh	hk	hk	hk	--	hh	hk
hk1294	LG11	83.29	chr10	6174301	<hkxhk>	{00}	hk	hk	--	hk	hk	--	--	hh	hh	--	hk	hk	hh	--	hk	hk	hk	--	hk	hk	hk	--	hh	hh	hh	hh	hk	hh	hh	hh	hk	--	hk	--	hh	hh	hk	hk	hk	hk	hk	hk	hk
hk1630	LG11	83.31	chr3	2337402	<hkxhk>	{10}	hk	hk	hk	hk	hk	hk	hk	hk	--	hk	hk	hh	--	hk	hh	hk	hk	hh	hk	hk	hk	hk	hk	hk	--	hh	hk	--	hh	hk	hk	hk	hk	hk	hk	hh	hk	hk	hk	hk	hk	--	hk
np2289	LG11	83.63	chr11	9667367	<nnxnp>	{-0}	np	np	nn	np	nn	np	np	np	nn	nn	nn	nn	nn	np	nn	nn	np	nn	np	np	np	nn	np	np	nn	nn	np	nn	nn	nn	np	nn	nn	np	np	nn	np	np	np	np	nn	nn	np
np4244	LG11	83.69	chr11	9079516	<nnxnp>	{-0}	np	np	nn	np	nn	np	np	np	nn	nn	nn	nn	nn	np	nn	nn	np	nn	np	np	np	nn	np	np	nn	nn	np	nn	nn	nn	np	nn	nn	np	nn	nn	np	np	np	np	nn	nn	np
np1428	LG11	83.82	chr11	12321042	<nnxnp>	{-0}	np	np	nn	np	nn	np	np	np	nn	nn	nn	nn	nn	np	nn	nn	np	nn	np	np	np	nn	np	np	nn	nn	np	nn	nn	nn	np	nn	nn	np	np	nn	np	np	np	np	nn	nn	np
lm1500	LG11	83.87	chr11	33937425	<lmxll>	{0-}	ll	lm	lm	ll	ll	lm	lm	ll	ll	lm	lm	lm	ll	lm	ll	lm	ll	lm	ll	ll	lm	lm	lm	lm	ll	ll	lm	ll	ll	ll	lm	lm	lm	lm	lm	ll	lm	lm	lm	ll	lm	ll	lm
np3785	LG11	83.92	chr11	9289010	<nnxnp>	{-0}	np	np	nn	np	nn	np	np	np	nn	nn	nn	nn	nn	np	nn	nn	np	nn	np	np	np	nn	np	np	nn	nn	np	nn	nn	nn	np	nn	nn	np	nn	nn	np	np	np	nn	nn	nn	np
np4002	LG11	83.92	chr11	7253598	<nnxnp>	{-0}	np	np	nn	np	nn	np	np	np	nn	nn	nn	nn	nn	np	nn	nn	np	nn	np	np	np	nn	np	np	nn	nn	np	nn	nn	nn	np	nn	nn	np	nn	nn	np	np	np	nn	nn	nn	np
np5641	LG11	83.92	chr11	9013557	<nnxnp>	{-0}	np	np	nn	np	nn	np	np	np	nn	nn	nn	nn	nn	np	nn	nn	np	nn	np	np	np	nn	np	np	nn	nn	np	nn	nn	nn	np	nn	nn	np	nn	nn	np	np	np	nn	nn	nn	np
np1076	LG11	84.11	chr11	7082595	<nnxnp>	{-0}	np	np	nn	np	nn	np	np	np	nn	nn	nn	nn	nn	np	nn	nn	np	nn	np	np	np	nn	np	np	nn	nn	np	nn	nn	nn	np	nn	nn	np	nn	nn	np	np	np	nn	nn	nn	np
lm1544	LG11	84.27	chr11	33774350	<lmxll>	{0-}	ll	lm	lm	ll	ll	lm	lm	ll	ll	lm	lm	lm	ll	lm	ll	lm	ll	lm	ll	ll	lm	lm	lm	lm	ll	ll	lm	ll	ll	ll	lm	lm	lm	lm	lm	ll	lm	lm	lm	ll	lm	ll	lm
hk20	LG11	84.44	chr10	10898101	<hkxhk>	{10}	hk	hk	hk	hk	hh	hk	hk	hk	hh	hk	--	hh	hh	hk	hh	hk	hk	hh	hk	hk	--	hk	hk	hk	hk	hh	hk	hh	hh	--	hk	hk	hk	hk	hk	hh	--	hk	hk	hk	hk	hh	hk
lm1542	LG11	84.73	chr11	33774416	<lmxll>	{0-}	ll	lm	lm	ll	ll	lm	lm	ll	ll	lm	lm	ll	ll	lm	ll	lm	ll	lm	ll	ll	lm	lm	lm	lm	ll	ll	lm	ll	ll	ll	lm	lm	lm	lm	lm	ll	lm	lm	lm	ll	lm	ll	lm
np6351	LG11	84.8	chr11	26267166	<nnxnp>	{-0}	np	np	nn	np	nn	nn	np	nn	nn	nn	nn	nn	nn	np	nn	np	np	nn	np	nn	nn	nn	nn	nn	nn	nn	np	nn	nn	nn	np	nn	nn	np	np	nn	np	np	np	np	nn	np	np
np3921	LG11	84.85	chr9	3709188	<nnxnp>	{-0}	np	np	nn	np	nn	nn	np	nn	nn	nn	nn	nn	nn	np	nn	np	np	nn	np	nn	nn	nn	nn	nn	nn	nn	np	nn	nn	nn	np	nn	nn	np	np	nn	np	np	np	np	nn	np	np
np5492	LG11	84.85	chr11	24947451	<nnxnp>	{-0}	np	np	nn	np	nn	nn	np	nn	nn	nn	nn	nn	nn	np	nn	np	np	nn	np	nn	nn	nn	nn	nn	nn	nn	np	nn	nn	nn	np	nn	nn	np	np	nn	np	np	np	np	nn	np	np
np5494	LG11	84.85	chr11	24947519	<nnxnp>	{-0}	np	np	nn	np	nn	nn	np	nn	nn	nn	nn	nn	nn	np	nn	np	np	nn	np	nn	nn	nn	nn	nn	nn	nn	np	nn	nn	nn	np	nn	nn	np	np	nn	np	np	np	np	nn	np	np
np956	LG11	84.87	chr11	23415762	<nnxnp>	{-0}	np	np	nn	np	nn	nn	np	nn	nn	nn	nn	nn	nn	np	nn	nn	np	nn	np	nn	nn	nn	nn	nn	nn	nn	np	nn	nn	nn	np	nn	nn	np	np	nn	np	np	np	np	nn	np	np
np2086	LG11	84.88	chr8	25741909	<nnxnp>	{-0}	np	np	nn	np	nn	nn	np	nn	nn	nn	nn	nn	nn	np	nn	np	np	nn	np	nn	nn	nn	nn	nn	nn	nn	np	nn	nn	nn	np	nn	nn	np	np	nn	np	np	np	np	nn	np	np
lm3304	LG11	84.89	chr11	33725777	<lmxll>	{0-}	ll	lm	lm	ll	ll	lm	lm	ll	ll	lm	lm	ll	ll	lm	ll	lm	ll	lm	ll	ll	lm	lm	lm	lm	ll	ll	lm	ll	ll	ll	lm	lm	lm	lm	lm	ll	lm	lm	lm	ll	lm	ll	lm
np5493	LG11	84.94	chr11	24947466	<nnxnp>	{-0}	np	np	nn	np	nn	nn	np	nn	nn	nn	nn	nn	nn	np	nn	np	np	nn	np	nn	nn	nn	nn	nn	nn	nn	np	nn	nn	nn	np	nn	nn	np	np	nn	np	np	np	np	nn	np	np
np6072	LG11	84.97	unanchored	12763899	<nnxnp>	{-0}	np	nn	nn	np	nn	nn	np	nn	nn	nn	nn	nn	nn	np	nn	np	np	nn	np	nn	nn	nn	nn	nn	nn	nn	np	nn	nn	nn	np	nn	np	np	np	nn	np	np	np	np	nn	np	np
np4860	LG11	85.22	chr11	26076057	<nnxnp>	{-0}	np	np	nn	np	nn	nn	np	nn	nn	nn	nn	nn	nn	np	nn	np	np	nn	np	nn	nn	nn	nn	nn	nn	nn	np	nn	nn	nn	np	nn	nn	np	np	nn	np	np	np	np	nn	np	np
lm3365	LG11	85.5	chr11	27944194	<lmxll>	{1-}	lm	ll	ll	lm	lm	ll	ll	lm	lm	ll	ll	lm	lm	ll	lm	ll	lm	ll	lm	ll	ll	lm	ll	ll	lm	lm	ll	ll	lm	lm	ll	ll	ll	ll	ll	lm	ll	ll	ll	lm	ll	lm	ll
hk3408	LG11	85.7	chr11	22125902	<hkxhk>	{00}	hk	hk	hk	hk	hk	--	hk	hh	hh	hk	hk	hk	hh	hk	--	hk	hk	hh	hh	hk	hk	hk	hk	hk	hh	hk	hk	hh	hh	hh	--	hk	--	hk	hh	hh	hk	hk	hh	hh	hh	hk	hk
np955	LG11	85.74	chr11	23415748	<nnxnp>	{-0}	np	np	nn	np	nn	nn	np	nn	nn	nn	nn	nn	nn	np	nn	nn	np	nn	np	nn	nn	nn	nn	nn	nn	nn	np	nn	nn	nn	np	nn	nn	np	np	nn	np	np	np	np	nn	np	np
hk1710	LG11	86.12	chr15	46718558	<hkxhk>	{00}	hk	hk	hk	hk	hk	hh	hk	hh	hk	hk	hk	hk	hk	--	hk	hk	hk	--	hk	hk	hk	hk	hk	hk	hk	hh	hk	hh	hk	hk	hk	hk	hk	hk	hk	hk	hk	hk	hk	hk	hk	hk	hk
hk2340	LG11	86.14	chr11	27760712	<hkxhk>	{10}	hk	hk	hk	hk	hh	--	hk	hk	hh	hk	hk	hh	hh	kk	hk	hk	hk	hh	hk	hk	hk	hk	hk	hk	hh	hh	--	hh	hk	hh	kk	hk	hk	kk	kk	hh	--	kk	hk	hk	--	hk	hk
np2590	LG11	86.65	chr16	11320012	<nnxnp>	{-0}	np	np	nn	np	np	np	np	np	nn	nn	nn	nn	nn	np	nn	nn	np	nn	np	np	np	nn	np	np	nn	nn	np	np	nn	nn	np	nn	nn	np	nn	nn	np	np	np	nn	nn	nn	np
np3709	LG11	86.79	chr11	8141685	<nnxnp>	{-0}	np	np	nn	np	nn	np	np	np	nn	nn	nn	nn	nn	np	nn	nn	np	nn	np	np	np	nn	np	np	nn	nn	np	np	nn	nn	np	nn	nn	np	nn	nn	np	np	np	nn	nn	nn	np
lm4789	LG11	86.87	chr11	34528432	<lmxll>	{0-}	ll	lm	lm	ll	ll	lm	lm	ll	ll	lm	lm	ll	ll	lm	ll	lm	ll	lm	ll	ll	lm	lm	lm	lm	ll	ll	lm	ll	ll	ll	lm	lm	lm	lm	lm	ll	lm	lm	lm	ll	lm	ll	lm
np446	LG11	86.88	chr11	7181195	<nnxnp>	{-0}	np	np	nn	np	np	np	np	np	nn	nn	nn	nn	nn	np	nn	nn	np	nn	np	np	np	nn	np	np	nn	nn	np	np	nn	nn	np	nn	nn	np	nn	nn	np	np	np	nn	nn	nn	np
np2697	LG11	86.99	chr11	7343556	<nnxnp>	{-0}	np	np	nn	np	np	np	np	np	nn	nn	nn	nn	nn	np	nn	nn	np	nn	np	np	np	nn	np	np	nn	nn	np	np	nn	nn	np	nn	nn	np	nn	nn	np	np	np	nn	nn	nn	np
np2698	LG11	86.99	chr11	7343512	<nnxnp>	{-0}	np	np	nn	np	np	np	np	np	nn	nn	nn	nn	nn	np	nn	nn	np	nn	np	np	np	nn	np	np	nn	nn	np	np	nn	nn	np	nn	nn	np	nn	nn	np	np	np	nn	nn	nn	np
np2003	LG11	87.25	chr11	6692643	<nnxnp>	{-0}	np	np	nn	np	np	np	np	np	nn	nn	nn	nn	nn	np	nn	nn	np	nn	np	np	np	nn	np	np	nn	nn	np	np	nn	nn	np	nn	nn	np	nn	nn	np	np	np	nn	nn	nn	np
lm5327	LG11	87.26	chr11	34591036	<lmxll>	{0-}	ll	lm	lm	ll	ll	lm	lm	ll	ll	lm	lm	ll	ll	lm	ll	lm	ll	lm	ll	ll	lm	lm	lm	lm	ll	ll	lm	ll	ll	ll	lm	lm	lm	lm	lm	ll	lm	lm	lm	ll	lm	ll	lm
lm5326	LG11	87.32	chr11	34591049	<lmxll>	{0-}	ll	lm	lm	ll	ll	lm	lm	ll	ll	lm	lm	ll	ll	lm	ll	lm	ll	lm	ll	ll	lm	lm	lm	lm	ll	ll	lm	ll	ll	ll	lm	lm	lm	lm	lm	ll	lm	lm	lm	ll	lm	ll	lm
np1779	LG11	87.41	chr11	6288632	<nnxnp>	{-0}	np	np	nn	np	np	np	np	np	nn	nn	nn	nn	nn	np	nn	nn	np	nn	np	np	np	nn	np	np	nn	nn	np	np	nn	nn	np	nn	nn	np	nn	nn	np	np	np	nn	nn	nn	np
np1778	LG11	87.65	chr11	6288512	<nnxnp>	{-0}	np	np	nn	np	np	np	np	np	nn	nn	nn	nn	nn	np	nn	nn	np	nn	np	np	np	nn	np	np	nn	nn	np	np	nn	nn	np	nn	nn	np	nn	np	np	np	np	nn	nn	nn	np
lm1322	LG11	87.73	chr11	35059024	<lmxll>	{0-}	ll	lm	lm	ll	ll	lm	lm	ll	ll	lm	lm	ll	ll	lm	ll	lm	ll	lm	ll	ll	lm	lm	lm	lm	ll	ll	lm	ll	ll	ll	lm	lm	lm	lm	lm	ll	lm	lm	lm	ll	lm	ll	lm
np2312	LG11	87.77	unanchored	51751120	<nnxnp>	{-0}	np	np	nn	np	np	np	nn	np	nn	nn	np	nn	nn	np	nn	nn	np	nn	np	np	np	nn	np	np	np	nn	np	np	nn	nn	np	nn	nn	np	nn	np	np	np	np	nn	nn	nn	np
lm1323	LG11	87.83	chr11	35059146	<lmxll>	{0-}	ll	lm	lm	ll	ll	lm	lm	ll	ll	lm	lm	ll	ll	lm	ll	lm	ll	lm	ll	ll	lm	lm	lm	lm	ll	ll	lm	lm	ll	ll	lm	lm	lm	lm	lm	ll	lm	lm	lm	ll	lm	ll	lm
lm6074	LG11	87.9	chr11	34521327	<lmxll>	{0-}	ll	lm	lm	ll	ll	lm	lm	ll	ll	lm	lm	ll	ll	lm	ll	lm	ll	lm	ll	ll	lm	lm	lm	lm	ll	ll	lm	lm	ll	ll	lm	lm	lm	lm	lm	ll	lm	lm	lm	ll	lm	ll	lm
np1331	LG11	88.18	unanchored	61760149	<nnxnp>	{-0}	np	np	nn	np	nn	nn	np	nn	nn	nn	nn	nn	nn	np	nn	nn	np	nn	np	nn	nn	nn	nn	nn	nn	nn	np	nn	nn	nn	np	nn	nn	np	np	nn	np	np	np	np	nn	np	np
hk1628	LG11	88.29	chr3	2337303	<hkxhk>	{10}	hk	hk	hk	hk	hk	hk	hk	hk	--	hk	hk	hh	hh	hk	hh	hk	hk	hh	hk	hk	hk	hk	hk	hk	hh	hh	hk	hh	hh	--	hk	hh	hk	hk	hk	hh	hk	hk	hk	hk	hk	--	hk
hk3218	LG11	88.87	chr8	12447835	<hkxhk>	{00}	hk	hh	hh	hk	hk	--	hk	hk	hk	--	hh	hk	hk	hh	hk	hh	hk	hk	hk	hh	--	hk	hh	hh	--	hh	hk	hk	hk	--	hk	hh	hh	hk	hk	hk	hk	hk	hk	hk	hk	hk	hh
hk1914	LG11	88.88	chr10	20266627	<hkxhk>	{10}	hk	hk	--	hk	hk	--	hk	hk	hh	hk	hk	hk	hh	hk	hk	hk	hk	hh	hh	hk	hk	hk	--	hk	hh	hh	hk	hh	hh	--	hk	hh	--	hk	hk	hh	hk	hk	hk	hk	hh	hh	hk
hk1363	LG11	89.62	unanchored	77901682	<hkxhk>	{01}	--	hk	kk	hk	--	hk	hk	hk	hk	hk	kk	kk	kk	hk	kk	kk	hk	kk	hk	kk	--	hk	hk	kk	kk	kk	hk	kk	kk	kk	--	hk	kk	hk	hk	kk	hk	--	hk	hk	kk	kk	hk
np1332	LG11	89.74	unanchored	61760153	<nnxnp>	{-0}	np	np	nn	np	nn	nn	np	nn	nn	nn	nn	nn	nn	np	nn	nn	np	nn	np	nn	nn	nn	nn	nn	nn	nn	np	nn	nn	nn	np	nn	nn	np	np	nn	np	np	np	np	nn	np	np
np5701	LG11	90.94	chr10	24475315	<nnxnp>	{-0}	np	nn	nn	np	nn	nn	np	nn	nn	nn	nn	nn	nn	np	nn	nn	np	nn	np	nn	nn	nn	nn	nn	nn	nn	np	nn	nn	nn	np	nn	nn	np	np	nn	np	np	np	np	nn	np	np
lm2287	LG11	91.59	chr12	2322936	<lmxll>	{0-}	ll	lm	lm	ll	ll	lm	lm	ll	ll	lm	lm	ll	ll	lm	ll	lm	ll	lm	ll	ll	lm	lm	lm	lm	ll	ll	lm	lm	ll	ll	lm	lm	lm	lm	lm	ll	lm	lm	lm	ll	lm	ll	lm
lm2289	LG11	91.59	chr12	2322916	<lmxll>	{0-}	ll	lm	lm	ll	ll	lm	lm	ll	ll	lm	lm	ll	ll	lm	ll	lm	ll	lm	ll	ll	lm	lm	lm	lm	ll	ll	lm	lm	ll	ll	lm	lm	lm	lm	lm	ll	lm	lm	lm	ll	lm	ll	lm
np1333	LG11	91.61	unanchored	61760156	<nnxnp>	{-1}	nn	np	np	nn	np	np	nn	np	np	np	np	np	np	nn	np	np	nn	np	nn	np	np	np	np	np	np	np	nn	np	np	np	nn	np	np	nn	nn	np	nn	nn	nn	nn	np	nn	nn
lm5551	LG11	91.67	chr11	34338743	<lmxll>	{0-}	ll	lm	lm	ll	ll	lm	lm	ll	ll	lm	lm	ll	ll	lm	ll	lm	ll	lm	ll	ll	lm	lm	lm	lm	ll	ll	lm	lm	ll	ll	lm	lm	lm	lm	lm	ll	lm	lm	lm	ll	lm	ll	lm
lm6101	LG11	91.67	chr7	18223963	<lmxll>	{0-}	ll	lm	lm	ll	ll	lm	lm	ll	ll	lm	lm	ll	ll	lm	ll	lm	ll	lm	ll	ll	lm	lm	lm	lm	ll	ll	lm	lm	ll	ll	lm	lm	lm	lm	lm	ll	lm	lm	lm	ll	lm	ll	lm
np4987	LG11	92.46	chr3	14753917	<nnxnp>	{-0}	np	nn	nn	np	nn	np	np	np	nn	nn	nn	nn	nn	np	nn	nn	np	nn	np	nn	nn	nn	nn	nn	nn	nn	np	nn	nn	nn	np	nn	nn	np	nn	nn	nn	np	nn	np	nn	nn	nn
np2823	LG11	93.04	chr11	27760685	<nnxnp>	{-1}	nn	np	np	nn	np	np	nn	np	np	np	np	np	np	nn	np	np	nn	np	nn	np	np	np	np	np	np	np	nn	np	np	np	nn	np	np	nn	np	np	nn	nn	nn	nn	np	np	nn
lm6102	LG11	93.31	chr7	18223964	<lmxll>	{0-}	ll	lm	lm	ll	ll	lm	lm	ll	ll	lm	lm	ll	ll	lm	ll	lm	ll	lm	ll	ll	lm	lm	lm	lm	ll	ll	lm	lm	ll	ll	lm	lm	lm	lm	lm	ll	lm	lm	lm	ll	lm	ll	lm
np239	LG11	93.6	chr8	22001704	<nnxnp>	{-0}	np	nn	nn	np	nn	np	np	np	nn	nn	nn	nn	nn	np	nn	nn	np	nn	np	nn	nn	nn	nn	nn	nn	nn	np	nn	nn	nn	np	nn	nn	np	nn	nn	nn	np	np	np	nn	nn	nn
lm6100	LG11	93.8	chr7	18223861	<lmxll>	{0-}	ll	lm	lm	ll	ll	lm	lm	ll	ll	lm	lm	ll	ll	lm	ll	lm	ll	lm	ll	ll	lm	lm	lm	lm	ll	ll	lm	lm	ll	ll	lm	lm	lm	lm	lm	ll	lm	lm	lm	ll	lm	ll	lm
np4204	LG11	94.38	unanchored	79607216	<nnxnp>	{-0}	np	nn	nn	np	nn	np	np	np	nn	nn	nn	nn	nn	np	nn	nn	np	nn	np	nn	nn	nn	nn	nn	nn	nn	np	nn	nn	nn	np	nn	nn	np	nn	nn	nn	np	np	np	nn	nn	nn
np4205	LG11	94.61	unanchored	79607219	<nnxnp>	{-0}	np	nn	nn	np	nn	np	np	np	nn	nn	nn	nn	nn	np	nn	nn	np	nn	np	nn	nn	nn	nn	nn	nn	nn	np	nn	nn	nn	np	nn	nn	np	nn	nn	nn	np	np	np	nn	nn	np
lm3366	LG11	94.62	chr11	27944203	<lmxll>	{1-}	lm	ll	ll	lm	lm	ll	ll	lm	lm	ll	ll	ll	lm	ll	ll	ll	lm	ll	lm	lm	ll	ll	ll	ll	lm	lm	ll	ll	lm	ll	ll	ll	ll	ll	ll	lm	ll	ll	ll	lm	ll	lm	ll
hk2044	LG11	94.7	chr11	15675617	<hkxhk>	{00}	hh	hh	hh	hk	hh	hk	--	hk	hk	hh	hh	hh	hk	hh	hk	hh	hk	hk	hk	hh	hh	hh	hh	hh	hk	--	--	hk	hh	hk	hk	hh	hh	hk	hh	hk	--	hh	--	--	hh	hk	hk
np2915	LG11	95.01	chr17	9728138	<nnxnp>	{-0}	np	nn	nn	np	nn	nn	np	nn	nn	nn	nn	nn	nn	np	nn	nn	np	nn	np	nn	nn	nn	nn	nn	nn	nn	np	nn	nn	nn	np	nn	nn	np	nn	nn	nn	np	np	np	nn	nn	np
np4203	LG11	95.18	unanchored	79607192	<nnxnp>	{-0}	np	nn	nn	np	nn	np	np	np	nn	nn	nn	nn	nn	np	nn	nn	np	nn	np	nn	nn	nn	nn	nn	nn	nn	np	nn	nn	nn	np	nn	nn	np	nn	nn	nn	np	np	np	nn	nn	nn
lm4389	LG11	95.3	chr11	32693890	<lmxll>	{0-}	ll	lm	lm	ll	ll	lm	lm	ll	ll	lm	lm	lm	ll	lm	lm	lm	ll	lm	ll	ll	lm	lm	lm	lm	ll	ll	lm	lm	ll	ll	lm	lm	lm	lm	lm	ll	lm	lm	lm	ll	lm	ll	lm
np6414	LG11	95.67	chr12	26361009	<nnxnp>	{-0}	np	nn	nn	np	nn	nn	np	np	nn	nn	nn	nn	nn	np	nn	nn	np	nn	np	nn	nn	nn	nn	nn	nn	nn	np	nn	nn	nn	np	nn	nn	np	nn	nn	nn	np	np	np	nn	nn	np
lm6098	LG11	95.79	chr7	18223399	<lmxll>	{0-}	ll	lm	lm	ll	ll	lm	lm	ll	ll	lm	lm	lm	ll	lm	lm	lm	ll	lm	ll	ll	lm	lm	lm	lm	ll	ll	lm	lm	ll	ll	lm	lm	lm	lm	lm	ll	lm	lm	lm	ll	lm	ll	lm
hk1712	LG11	95.85	chr15	46718588	<hkxhk>	{10}	hk	--	hk	--	hh	hh	hk	hh	hh	hh	hk	hh	hk	--	hh	hk	hk	hh	hk	hk	hk	hk	hk	hk	hh	hh	hk	hh	hh	hh	hk	--	hk	hk	hk	hh	--	hk	hk	hk	hh	hk	hk
hk2375	LG11	99.09	chr9	7906314	<hkxhk>	{10}	hk	hk	hh	hh	hk	--	hk	--	hh	hh	hh	hh	hh	hk	hh	hh	hh	hh	hh	hk	hk	--	hh	--	hh	hh	hk	hh	hh	hh	hk	hk	hk	hh	--	hh	hk	hk	hk	hh	hk	hk	hh
lm3362	LG11	99.1	chr11	27944162	<lmxll>	{1-}	lm	ll	ll	lm	lm	ll	ll	lm	lm	ll	ll	ll	lm	ll	ll	ll	lm	ll	lm	lm	ll	ll	ll	ll	lm	lm	ll	ll	lm	ll	ll	ll	ll	ll	ll	lm	ll	ll	ll	lm	ll	lm	ll
hk4438	LG11	99.32	chr3	14463345	<hkxhk>	{00}	--	--	hk	hh	hh	hk	hk	hh	--	hk	hk	hh	--	--	hk	--	hk	hh	hh	hk	hk	--	hh	--	hh	hk	hk	hh	hh	hh	hk	hk	hk	hk	--	hh	hh	hk	hk	hk	hk	hh	hk
lm4022	LG11	99.66	chr11	35268422	<lmxll>	{0-}	ll	lm	lm	ll	ll	lm	lm	ll	ll	lm	lm	lm	ll	lm	lm	lm	ll	lm	ll	ll	lm	lm	lm	lm	ll	ll	lm	lm	ll	lm	lm	lm	lm	lm	lm	ll	lm	lm	lm	ll	lm	ll	lm
lm1324	LG11	99.77	chr11	35064814	<lmxll>	{0-}	ll	lm	lm	ll	ll	lm	lm	ll	ll	lm	lm	lm	ll	lm	lm	lm	ll	lm	ll	ll	lm	lm	lm	lm	ll	ll	lm	lm	ll	lm	lm	lm	lm	lm	lm	ll	lm	lm	lm	ll	lm	ll	lm
lm3904	LG11	99.77	chr7	18308185	<lmxll>	{0-}	ll	lm	lm	ll	ll	lm	lm	ll	ll	lm	lm	lm	ll	lm	lm	lm	ll	lm	ll	ll	lm	lm	lm	lm	ll	ll	lm	lm	ll	lm	lm	lm	lm	lm	lm	ll	lm	lm	lm	ll	lm	ll	lm
lm6099	LG11	99.77	chr7	18223422	<lmxll>	{0-}	ll	lm	lm	ll	ll	lm	lm	ll	ll	lm	lm	lm	ll	lm	lm	lm	ll	lm	ll	ll	lm	lm	lm	lm	ll	ll	lm	lm	ll	lm	lm	lm	lm	lm	lm	ll	lm	lm	lm	ll	lm	ll	lm
lm3809	LG11	100.04	chr3	9804351	<lmxll>	{0-}	ll	lm	lm	ll	ll	lm	lm	ll	ll	lm	lm	lm	ll	lm	lm	lm	ll	lm	ll	ll	lm	lm	lm	lm	ll	ll	lm	lm	ll	lm	lm	lm	lm	lm	lm	ll	lm	lm	lm	ll	lm	ll	lm
lm3810	LG11	100.04	chr3	9800854	<lmxll>	{0-}	ll	lm	lm	ll	ll	lm	lm	ll	ll	lm	lm	lm	ll	lm	lm	lm	ll	lm	ll	ll	lm	lm	lm	lm	ll	ll	lm	lm	ll	lm	lm	lm	lm	lm	lm	ll	lm	lm	lm	ll	lm	ll	lm
lm3811	LG11	100.04	chr3	9800842	<lmxll>	{0-}	ll	lm	lm	ll	ll	lm	lm	ll	ll	lm	lm	lm	ll	lm	lm	lm	ll	lm	ll	ll	lm	lm	lm	lm	ll	ll	lm	lm	ll	lm	lm	lm	lm	lm	lm	ll	lm	lm	lm	ll	lm	ll	lm
lm5552	LG11	100.04	chr11	34316188	<lmxll>	{0-}	ll	lm	lm	ll	ll	lm	lm	ll	ll	lm	lm	lm	ll	lm	lm	lm	ll	lm	ll	ll	lm	lm	lm	lm	ll	ll	lm	lm	ll	lm	lm	lm	lm	lm	lm	ll	lm	lm	lm	ll	lm	ll	lm
lm5553	LG11	100.04	chr11	34316182	<lmxll>	{0-}	ll	lm	lm	ll	ll	lm	lm	ll	ll	lm	lm	lm	ll	lm	lm	lm	ll	lm	ll	ll	lm	lm	lm	lm	ll	ll	lm	lm	ll	lm	lm	lm	lm	lm	lm	ll	lm	lm	lm	ll	lm	ll	lm
lm711	LG11	100.04	chr11	34708607	<lmxll>	{0-}	ll	lm	lm	ll	ll	lm	lm	ll	ll	lm	lm	lm	ll	lm	lm	lm	ll	lm	ll	ll	lm	lm	lm	lm	ll	ll	lm	lm	ll	lm	lm	lm	lm	lm	lm	ll	lm	lm	lm	ll	lm	ll	lm
lm712	LG11	100.04	chr11	34708582	<lmxll>	{0-}	ll	lm	lm	ll	ll	lm	lm	ll	ll	lm	lm	lm	ll	lm	lm	lm	ll	lm	ll	ll	lm	lm	lm	lm	ll	ll	lm	lm	ll	lm	lm	lm	lm	lm	lm	ll	lm	lm	lm	ll	lm	ll	lm
lm2034	LG11	100.11	chr15	46718592	<lmxll>	{1-}	lm	ll	ll	lm	lm	ll	ll	lm	lm	ll	ll	ll	lm	ll	ll	ll	lm	ll	lm	lm	ll	ll	ll	ll	lm	lm	ll	ll	lm	ll	ll	ll	ll	ll	ll	lm	ll	ll	ll	lm	ll	lm	ll
lm3724	LG11	100.11	unanchored	66784369	<lmxll>	{1-}	lm	ll	ll	lm	lm	ll	ll	lm	lm	ll	ll	ll	lm	ll	ll	ll	lm	ll	lm	lm	ll	ll	ll	ll	lm	lm	ll	ll	lm	ll	ll	ll	ll	ll	ll	lm	ll	ll	ll	lm	ll	lm	ll
lm5408	LG11	100.11	chr11	27488659	<lmxll>	{1-}	lm	ll	ll	lm	lm	ll	ll	lm	lm	ll	ll	ll	lm	ll	ll	ll	lm	ll	lm	lm	ll	ll	ll	ll	lm	lm	ll	ll	lm	ll	ll	ll	ll	ll	ll	lm	ll	ll	ll	lm	ll	lm	ll
lm1239	LG11	100.18	chr11	26710616	<lmxll>	{1-}	lm	ll	ll	lm	lm	ll	ll	lm	lm	ll	ll	ll	lm	ll	ll	ll	lm	ll	lm	lm	ll	ll	ll	ll	lm	lm	ll	ll	lm	ll	ll	ll	ll	ll	ll	lm	ll	ll	ll	lm	ll	lm	ll
lm2826	LG11	100.18	chr11	27760725	<lmxll>	{1-}	lm	ll	ll	lm	lm	ll	ll	lm	lm	ll	ll	ll	lm	ll	ll	ll	lm	ll	lm	lm	ll	ll	ll	ll	lm	lm	ll	ll	lm	ll	ll	ll	ll	ll	ll	lm	ll	ll	ll	lm	ll	lm	ll
lm2274	LG11	100.25	chr11	31775320	<lmxll>	{0-}	ll	lm	lm	ll	ll	lm	lm	ll	ll	lm	lm	lm	ll	lm	lm	lm	ll	lm	ll	ll	lm	lm	lm	lm	ll	ll	lm	lm	ll	lm	lm	lm	lm	lm	lm	ll	lm	lm	lm	ll	lm	ll	lm
lm3137	LG11	100.38	chr11	34309447	<lmxll>	{0-}	ll	lm	lm	ll	ll	lm	lm	ll	ll	lm	lm	lm	ll	lm	lm	lm	ll	lm	ll	ll	lm	lm	lm	lm	ll	ll	lm	lm	ll	lm	lm	lm	lm	lm	lm	ll	lm	lm	lm	ll	lm	ll	lm
lm4791	LG11	100.38	chr11	34528422	<lmxll>	{0-}	ll	lm	lm	ll	ll	lm	lm	ll	ll	lm	lm	lm	ll	lm	lm	lm	ll	lm	ll	ll	lm	lm	lm	lm	ll	ll	lm	lm	ll	lm	lm	lm	lm	lm	lm	ll	lm	lm	lm	ll	lm	ll	lm
lm4455	LG11	100.41	chr11	34462271	<lmxll>	{0-}	ll	lm	lm	ll	ll	lm	lm	ll	ll	lm	lm	lm	ll	lm	lm	lm	ll	lm	ll	ll	lm	lm	lm	lm	ll	ll	lm	lm	ll	lm	lm	lm	lm	lm	lm	ll	lm	lm	lm	ll	lm	ll	lm
hk3556	LG11	107.92	chr5	10953406	<hkxhk>	{01}	hh	hk	hk	hh	hk	hk	hh	hk	hk	hk	hk	hh	hh	hk	hh	hk	hh	--	hh	hk	hk	--	hk	hk	hh	hh	--	hh	hh	hh	--	hk	hk	hh	hh	hk	--	hk	hk	hh	hk	hh	--
hk3485	LG11	120.57	chr14	2340224	<hkxhk>	{01}	hh	hk	hh	hh	hk	--	hh	hk	hk	hh	--	hh	hh	hh	hh	hk	--	hh	hh	hk	hk	hk	hk	hk	--	hh	hh	hh	hk	hh	hh	--	hh	hk	--	hk	--	hk	hh	hk	hh	hh	hh
hk274	LG12	0	chr14	2350791	<hkxhk>	{01}	hk	--	hh	hh	hk	hk	hh	hh	hk	hk	hk	hk	hk	hk	--	hk	hk	hh	hk	hk	hk	hk	--	--	hk	hk	hk	hh	--	hh	hh	hk	hk	hk	hk	hk	hk	hh	hh	hh	hk	hk	hk
hk2014	LG12	1.65	chr12	627227	<hkxhk>	{00}	hk	hk	hk	kk	hk	hk	hk	--	hk	kk	kk	kk	hk	--	kk	kk	kk	hk	hk	hk	--	--	kk	kk	hk	kk	hk	kk	hh	hk	hk	hk	hk	hk	hk	hh	hk	hk	hk	hk	hk	hk	hh
lm3028	LG12	3.92	chr12	12051948	<lmxll>	{0-}	ll	lm	--	ll	lm	ll	ll	ll	lm	lm	ll	lm	ll	ll	--	ll	ll	ll	--	ll	--	lm	--	ll	lm	lm	lm	ll	ll	ll	ll	lm	lm	--	ll	ll	lm	ll	ll	ll	ll	ll	lm
np2592	LG12	4.48	chr12	1439115	<nnxnp>	{-1}	np	np	nn	np	np	--	np	np	np	nn	--	nn	np	np	nn	--	nn	nn	np	np	nn	nn	nn	nn	np	nn	np	--	np	np	nn	nn	np	np	nn	np	--	nn	np	nn	np	nn	np
lm3029	LG12	5.65	chr12	12051957	<lmxll>	{0-}	ll	lm	lm	ll	lm	ll	ll	ll	lm	lm	ll	lm	ll	ll	lm	ll	ll	ll	lm	ll	lm	lm	--	ll	lm	lm	lm	ll	ll	ll	ll	lm	lm	--	ll	ll	lm	ll	ll	ll	ll	ll	lm
hk273	LG12	6	chr14	2350829	<hkxhk>	{01}	hk	hk	hh	hh	hk	hk	hh	--	hk	hk	hk	hk	hk	hk	hk	hk	hk	hk	hk	hk	hk	hk	hk	hk	hk	hk	hk	hh	--	hh	--	hk	hk	hk	hk	hk	hk	--	hk	hh	hk	hk	hk
np5362	LG12	7.25	chr2	32576359	<nnxnp>	{-1}	np	np	nn	np	np	--	--	np	np	--	--	nn	np	np	nn	nn	--	nn	np	np	--	nn	nn	--	np	--	nn	nn	np	nn	nn	--	np	--	nn	np	--	nn	np	--	np	nn	np
lm1507	LG12	7.9	chr6	23139104	<lmxll>	{0-}	lm	--	ll	lm	ll	ll	ll	ll	lm	--	--	lm	ll	ll	lm	ll	lm	--	--	--	lm	lm	lm	ll	lm	lm	--	ll	ll	ll	ll	lm	ll	lm	lm	ll	ll	ll	ll	ll	ll	ll	ll
np5081	LG12	8.48	chr12	1780008	<nnxnp>	{-1}	np	np	nn	nn	np	--	nn	--	np	nn	nn	nn	np	np	nn	nn	nn	nn	np	np	np	--	nn	nn	np	nn	np	nn	np	--	nn	nn	np	--	np	np	--	nn	np	nn	np	nn	np
lm6411	LG12	8.74	chr8	7417795	<lmxll>	{0-}	lm	lm	lm	lm	lm	lm	--	ll	lm	lm	--	--	lm	lm	lm	lm	lm	lm	lm	lm	lm	lm	ll	lm	lm	lm	lm	--	lm	lm	ll	lm	lm	lm	lm	lm	lm	lm	lm	ll	ll	ll	lm
lm2285	LG12	9.23	chr12	2323257	<lmxll>	{0-}	--	ll	ll	lm	lm	ll	ll	ll	ll	--	ll	lm	ll	ll	lm	lm	ll	--	ll	lm	--	lm	--	lm	--	lm	ll	ll	ll	ll	ll	--	--	ll	ll	ll	--	ll	ll	--	--	ll	ll
np3198	LG12	9.6	chr5	20329908	<nnxnp>	{-1}	np	np	nn	np	np	--	nn	--	np	nn	nn	nn	np	np	nn	nn	nn	nn	np	np	--	nn	--	nn	np	nn	nn	nn	np	nn	--	--	np	np	--	np	--	nn	np	nn	np	nn	np
np3197	LG12	10.02	chr5	20329909	<nnxnp>	{-1}	np	np	nn	np	np	--	nn	--	np	nn	nn	nn	np	np	nn	nn	nn	nn	np	np	--	nn	--	nn	np	nn	nn	nn	np	nn	--	--	np	np	--	np	--	nn	np	nn	np	nn	np
lm6415	LG12	11.33	chr8	7417890	<lmxll>	{0-}	lm	lm	lm	lm	lm	--	ll	lm	lm	lm	lm	ll	lm	ll	ll	lm	lm	--	lm	lm	lm	lm	lm	lm	lm	lm	lm	lm	lm	lm	ll	lm	lm	lm	lm	--	lm	ll	lm	lm	lm	ll	lm
lm425	LG12	13.45	chr12	166967	<lmxll>	{0-}	lm	lm	--	lm	lm	--	--	ll	lm	lm	lm	lm	ll	ll	lm	lm	lm	lm	lm	lm	--	lm	lm	lm	lm	lm	lm	lm	ll	--	--	lm	lm	--	lm	ll	ll	ll	--	--	--	ll	ll
hk384	LG12	13.61	chr12	166989	<hkxhk>	{10}	hk	hk	--	hk	hk	--	--	hk	hk	hk	hk	hk	kk	hk	hk	hk	hk	hk	hk	hk	hk	hk	hk	hk	hk	hk	hk	hk	hk	--	--	hk	hk	hk	hk	hk	--	hk	hk	--	--	kk	hk
lm1605	LG12	13.91	chr12	1838149	<lmxll>	{0-}	lm	lm	ll	lm	lm	--	ll	ll	lm	--	lm	lm	lm	ll	lm	lm	lm	lm	lm	lm	--	lm	lm	lm	lm	--	lm	ll	ll	ll	--	lm	lm	lm	--	ll	--	ll	ll	ll	ll	ll	ll
np5234	LG12	14.29	chr12	2927389	<nnxnp>	{-1}	np	np	nn	np	np	nn	nn	np	np	nn	nn	nn	np	np	nn	nn	nn	np	np	np	--	--	nn	nn	np	nn	nn	nn	np	np	nn	np	np	np	np	np	--	--	np	--	np	nn	np
hk383	LG12	14.76	chr12	166982	<hkxhk>	{10}	hk	hk	--	hk	hk	--	--	hk	hk	hk	hk	hk	kk	hk	hk	hk	hk	hk	hk	hk	hk	hk	hk	hk	hk	hk	hk	hk	hk	--	--	hk	hk	hk	hk	hk	--	--	hk	--	--	kk	hk
lm2751	LG12	15.68	chr2	32550756	<lmxll>	{0-}	lm	lm	--	lm	ll	lm	ll	ll	ll	lm	--	ll	ll	ll	lm	ll	lm	ll	lm	lm	--	lm	lm	lm	lm	ll	lm	--	ll	--	ll	lm	--	lm	lm	ll	--	ll	ll	ll	--	ll	--
np3165	LG12	15.73	chr12	3076380	<nnxnp>	{-1}	np	np	nn	--	np	nn	nn	np	np	--	--	--	np	np	--	nn	nn	nn	np	np	nn	nn	nn	nn	np	nn	nn	nn	np	nn	nn	np	np	np	np	np	--	nn	np	nn	np	nn	np
np3164	LG12	15.87	chr12	3076331	<nnxnp>	{-1}	np	np	nn	np	np	nn	nn	np	np	nn	--	--	np	np	nn	nn	nn	nn	np	np	nn	nn	nn	nn	np	nn	nn	nn	np	nn	nn	np	np	np	np	np	--	nn	np	nn	np	nn	np
np3163	LG12	16.05	chr12	3076312	<nnxnp>	{-1}	np	np	nn	np	np	nn	nn	np	np	nn	--	--	np	np	--	nn	nn	nn	np	np	nn	nn	nn	nn	np	nn	nn	nn	np	nn	nn	np	np	np	np	np	--	nn	np	nn	np	nn	np
lm2750	LG12	16.19	chr2	32550751	<lmxll>	{0-}	--	lm	ll	lm	ll	--	ll	ll	ll	lm	ll	ll	ll	ll	ll	ll	lm	ll	lm	--	--	lm	--	lm	lm	ll	lm	ll	ll	ll	ll	lm	--	--	lm	ll	--	ll	ll	ll	--	ll	--
np3166	LG12	17.11	chr12	3076447	<nnxnp>	{-1}	np	np	nn	np	np	nn	nn	np	np	nn	--	--	np	np	--	nn	nn	nn	np	np	--	nn	nn	nn	np	nn	nn	nn	np	nn	nn	np	np	np	np	np	--	nn	np	nn	np	nn	np
np5994	LG12	17.27	chr12	2912261	<nnxnp>	{-1}	np	np	nn	np	np	--	nn	np	np	np	nn	nn	np	np	--	nn	nn	nn	np	np	--	nn	nn	nn	np	nn	nn	nn	np	nn	nn	--	np	np	np	np	np	nn	np	nn	np	nn	np
np5993	LG12	17.35	chr12	2912272	<nnxnp>	{-1}	np	np	nn	np	np	--	nn	np	np	--	nn	nn	np	np	--	nn	nn	nn	np	np	--	nn	nn	nn	np	nn	nn	nn	np	nn	nn	--	np	np	np	np	np	nn	np	nn	np	nn	np
lm926	LG12	17.7	chr17	2689152	<lmxll>	{0-}	lm	lm	ll	lm	lm	--	ll	--	lm	lm	ll	lm	ll	ll	lm	lm	lm	lm	lm	lm	--	--	lm	lm	--	lm	lm	ll	ll	ll	ll	lm	lm	lm	lm	ll	--	ll	ll	--	--	ll	ll
np3914	LG12	18.69	chr4	17876	<nnxnp>	{-1}	nn	np	nn	np	nn	nn	nn	np	nn	nn	nn	nn	nn	np	nn	--	--	nn	np	--	--	nn	--	nn	np	nn	nn	nn	np	--	nn	nn	np	--	nn	nn	--	nn	np	nn	--	nn	np
lm2286	LG12	18.88	chr12	2323251	<lmxll>	{0-}	--	lm	ll	lm	lm	--	ll	ll	lm	lm	ll	lm	ll	ll	lm	lm	ll	lm	lm	lm	--	lm	lm	--	lm	lm	lm	ll	ll	ll	ll	lm	lm	lm	ll	ll	--	ll	ll	--	--	ll	ll
lm2403	LG12	19.46	chr12	604836	<lmxll>	{1-}	ll	ll	lm	ll	ll	lm	lm	lm	ll	ll	--	ll	lm	lm	lm	ll	--	lm	ll	ll	ll	ll	ll	ll	ll	ll	lm	ll	lm	lm	lm	ll	ll	ll	ll	lm	lm	lm	lm	lm	lm	lm	lm
np4569	LG12	20.1	chr12	2739736	<nnxnp>	{-1}	np	np	np	np	np	--	--	np	np	nn	np	np	np	np	np	nn	--	nn	np	np	np	np	nn	nn	np	nn	np	nn	np	np	np	--	np	np	--	np	--	np	np	nn	np	nn	np
lm4573	LG12	20.23	chr12	956662	<lmxll>	{1-}	--	ll	lm	ll	ll	lm	lm	lm	lm	--	ll	ll	lm	--	--	ll	ll	lm	ll	lm	ll	--	ll	ll	--	ll	lm	lm	lm	lm	--	ll	ll	ll	ll	lm	--	lm	lm	lm	lm	lm	--
lm1942	LG12	21	unanchored	68550696	<lmxll>	{1-}	ll	ll	lm	ll	ll	--	lm	lm	--	ll	ll	ll	lm	lm	ll	ll	ll	lm	ll	ll	ll	ll	ll	ll	ll	ll	ll	ll	lm	lm	lm	--	ll	ll	ll	lm	lm	lm	lm	lm	lm	lm	lm
np4765	LG12	21.18	chr12	956626	<nnxnp>	{-1}	--	np	np	nn	np	nn	nn	np	np	--	nn	--	np	np	np	nn	nn	nn	np	np	np	np	nn	nn	--	--	np	nn	np	np	nn	np	np	np	nn	np	nn	--	np	nn	np	nn	np
lm1573	LG12	22.18	chr11	11553102	<lmxll>	{1-}	ll	ll	lm	ll	ll	--	lm	lm	ll	ll	ll	ll	lm	lm	ll	ll	--	lm	ll	ll	ll	ll	ll	ll	ll	ll	ll	ll	lm	lm	lm	ll	ll	ll	ll	lm	lm	lm	lm	lm	lm	--	--
lm1570	LG12	22.29	chr11	11552970	<lmxll>	{1-}	ll	ll	lm	ll	ll	--	lm	lm	ll	ll	ll	ll	lm	lm	ll	ll	--	lm	ll	ll	--	--	ll	ll	--	ll	ll	ll	lm	lm	lm	--	ll	ll	ll	lm	lm	lm	lm	lm	lm	lm	lm
np2105	LG12	22.3	chr1	8123024	<nnxnp>	{-1}	np	np	np	np	np	nn	np	np	np	--	nn	nn	np	np	np	nn	--	nn	np	np	--	np	nn	nn	--	nn	nn	nn	np	--	nn	--	--	--	--	np	np	nn	np	nn	np	nn	np
lm1569	LG12	22.65	chr11	11552953	<lmxll>	{1-}	ll	ll	lm	ll	ll	--	lm	lm	ll	ll	ll	ll	lm	lm	ll	ll	--	lm	ll	ll	--	--	ll	ll	--	ll	ll	ll	lm	lm	lm	--	ll	ll	ll	lm	lm	lm	lm	lm	lm	lm	lm
lm1574	LG12	22.78	chr11	11553158	<lmxll>	{1-}	ll	ll	lm	ll	ll	--	lm	lm	ll	ll	ll	ll	lm	lm	ll	ll	--	lm	ll	ll	--	--	ll	ll	ll	ll	ll	ll	lm	lm	lm	ll	ll	ll	ll	lm	lm	lm	lm	lm	lm	--	lm
hk1870	LG12	22.8	chr9	21428849	<hkxhk>	{10}	hh	hh	hk	hh	hh	hh	hk	hk	hh	hh	hk	hh	--	hh	hh	hh	hk	hk	hh	hh	hh	hh	hh	hk	hh	hh	hk	hk	hk	hh	hk	hh	hh	hh	hh	--	--	hk	hh	hk	hk	hk	hk
lm4354	LG12	23.27	chr12	14938704	<lmxll>	{0-}	ll	ll	ll	--	ll	ll	ll	lm	ll	ll	ll	ll	ll	ll	ll	lm	lm	ll	ll	ll	ll	lm	ll	ll	--	--	--	--	ll	lm	ll	ll	ll	ll	ll	ll	--	lm	ll	lm	lm	--	ll
np2315	LG12	24.01	chr12	2323254	<nnxnp>	{-1}	np	np	np	np	np	--	--	np	np	--	nn	np	np	np	np	nn	nn	nn	np	np	--	np	--	nn	np	nn	nn	nn	--	np	nn	--	np	np	nn	np	--	nn	np	--	--	nn	np
lm364	LG12	24.03	chr12	468582	<lmxll>	{1-}	ll	ll	lm	ll	ll	--	lm	lm	ll	ll	ll	--	--	lm	ll	ll	ll	lm	ll	ll	--	ll	--	ll	ll	ll	ll	ll	lm	lm	lm	ll	ll	lm	--	lm	--	lm	lm	lm	lm	lm	lm
hk4105	LG12	24.23	chr10	18000720	<hkxhk>	{00}	hh	hh	hh	hh	--	hh	hk	--	hk	hk	hh	hh	hh	hh	hh	hk	hh	hh	--	hh	--	hk	--	hk	--	hk	hk	hk	--	hh	--	hk	hk	hh	hk	hh	hh	hh	hh	hh	hh	hk	hh
np3602	LG12	24.68	chr9	17968856	<nnxnp>	{-0}	nn	nn	np	np	nn	--	np	nn	nn	np	np	np	nn	nn	np	np	np	nn	nn	nn	--	np	nn	np	nn	nn	nn	np	nn	nn	np	nn	nn	nn	np	nn	np	np	nn	nn	nn	np	--
np93	LG12	25.09	unanchored	17762061	<nnxnp>	{-0}	nn	nn	nn	nn	np	nn	np	nn	nn	--	--	nn	nn	nn	nn	nn	nn	nn	nn	nn	--	--	nn	--	nn	nn	--	nn	nn	nn	--	--	nn	nn	nn	nn	--	nn	nn	--	nn	nn	nn
lm366	LG12	25.53	chr12	477909	<lmxll>	{1-}	ll	ll	lm	ll	ll	--	lm	lm	ll	ll	ll	ll	lm	lm	ll	ll	ll	lm	ll	--	ll	ll	ll	ll	ll	ll	ll	ll	lm	lm	lm	ll	ll	lm	ll	lm	lm	lm	lm	lm	lm	lm	lm
lm370	LG12	25.54	chr12	477922	<lmxll>	{1-}	ll	ll	lm	ll	ll	--	lm	lm	ll	ll	ll	ll	lm	lm	ll	--	ll	lm	ll	--	ll	ll	ll	ll	ll	ll	ll	ll	lm	lm	lm	ll	ll	lm	ll	lm	lm	lm	lm	lm	lm	lm	lm
lm367	LG12	25.54	chr12	477911	<lmxll>	{1-}	ll	ll	lm	ll	ll	--	lm	lm	ll	ll	ll	ll	lm	lm	ll	ll	ll	lm	ll	--	ll	ll	ll	ll	ll	ll	ll	ll	lm	lm	lm	ll	ll	lm	ll	lm	lm	lm	lm	lm	lm	lm	lm
lm365	LG12	25.61	chr12	477901	<lmxll>	{1-}	ll	ll	lm	ll	ll	--	lm	lm	ll	ll	ll	ll	lm	lm	ll	ll	ll	lm	ll	--	ll	ll	ll	ll	ll	ll	ll	ll	lm	lm	lm	ll	ll	lm	ll	lm	lm	lm	lm	lm	lm	lm	lm
np2300	LG12	25.77	chr14	8764647	<nnxnp>	{-1}	np	np	nn	--	nn	nn	np	--	np	--	nn	nn	np	np	nn	nn	--	nn	np	np	--	nn	np	nn	--	--	np	nn	nn	--	nn	--	np	np	nn	np	nn	nn	np	nn	np	nn	np
lm368	LG12	25.86	chr12	477918	<lmxll>	{1-}	ll	ll	lm	ll	ll	--	lm	lm	ll	ll	ll	ll	lm	lm	ll	ll	ll	lm	ll	--	ll	ll	ll	ll	ll	ll	ll	ll	lm	lm	lm	ll	ll	lm	ll	lm	lm	lm	lm	lm	lm	lm	lm
lm5922	LG12	26.82	chr12	859431	<lmxll>	{1-}	ll	ll	lm	ll	ll	lm	lm	lm	ll	ll	ll	ll	lm	lm	ll	ll	ll	lm	ll	ll	ll	ll	ll	ll	ll	ll	ll	lm	lm	lm	lm	ll	ll	lm	ll	lm	--	lm	lm	lm	lm	lm	lm
np3601	LG12	27.47	chr9	17969021	<nnxnp>	{-0}	nn	nn	np	np	nn	--	np	nn	nn	--	np	np	nn	nn	np	np	--	nn	nn	nn	--	--	--	--	nn	nn	nn	np	nn	nn	nn	nn	nn	nn	np	nn	nn	np	nn	nn	nn	np	nn
lm2419	LG12	27.74	chr12	627315	<lmxll>	{1-}	ll	ll	lm	ll	ll	lm	lm	lm	ll	ll	ll	ll	lm	lm	ll	ll	--	lm	ll	ll	--	--	ll	ll	ll	ll	--	ll	lm	lm	lm	ll	ll	ll	--	lm	ll	lm	lm	lm	lm	lm	lm
lm2420	LG12	27.79	chr12	627278	<lmxll>	{1-}	ll	ll	lm	ll	ll	lm	lm	lm	ll	--	ll	ll	lm	lm	ll	ll	ll	lm	ll	ll	--	ll	ll	ll	ll	ll	--	ll	lm	lm	lm	ll	ll	ll	lm	lm	ll	lm	lm	lm	lm	lm	lm
np1499	LG12	29.69	chr17	17665450	<nnxnp>	{-0}	nn	nn	nn	np	nn	np	nn	nn	nn	nn	nn	nn	nn	nn	nn	np	np	nn	nn	nn	nn	nn	np	np	nn	nn	nn	nn	nn	nn	--	nn	nn	nn	nn	nn	nn	np	nn	np	--	np	nn
np383	LG12	30.37	chr1	23662239	<nnxnp>	{-1}	np	np	nn	nn	nn	--	nn	np	np	--	nn	nn	np	np	nn	nn	np	nn	nn	np	--	nn	np	nn	np	nn	nn	nn	np	nn	nn	--	np	np	nn	np	--	nn	np	np	np	nn	np
np4106	LG12	31.72	chr12	15793236	<nnxnp>	{-0}	nn	np	nn	nn	np	np	np	nn	nn	nn	--	--	np	--	np	np	nn	np	nn	nn	nn	nn	nn	np	--	np	np	np	nn	--	np	np	nn	nn	np	nn	nn	np	nn	np	nn	np	--
hk2170	LG12	32.38	chr12	1439138	<hkxhk>	{10}	hh	hh	hk	hk	hh	hk	hk	hk	hk	hh	--	hh	hk	hk	hh	--	hk	hk	hh	hh	hh	hh	hk	hk	hh	hh	hh	--	hk	hk	kk	hh	hh	--	hh	hk	hk	kk	hk	--	hk	--	hk
hk2171	LG12	32.44	chr12	1439132	<hkxhk>	{10}	hh	hh	hk	hk	hh	hk	hk	hk	hk	hh	--	hh	hk	hk	hh	--	hk	hk	hh	hh	hh	hh	hk	hk	hh	hh	hh	--	hk	hk	kk	hh	hh	--	hh	hk	hk	kk	hk	--	hk	--	hk
hk2168	LG12	32.46	chr12	1439149	<hkxhk>	{10}	hh	hh	hk	hk	hh	hk	hk	hk	hk	hh	--	hh	hk	hk	hh	--	hk	hk	hh	hh	hh	hh	hk	hk	hh	hh	hh	--	hk	--	kk	hh	hh	--	hh	hk	hk	kk	hk	--	--	--	hk
hk2164	LG12	32.5	chr12	1439193	<hkxhk>	{10}	hh	hh	hk	hk	hh	hk	hk	hk	hk	hh	--	hh	hk	hk	hh	--	hk	hk	hh	hh	hh	hh	hk	hk	hh	hh	hh	--	hk	--	kk	hh	hh	--	hh	hk	hk	kk	hk	--	--	--	hk
hk2165	LG12	32.5	chr12	1439189	<hkxhk>	{10}	hh	hh	hk	hk	hh	hk	hk	hk	hk	hh	--	hh	hk	hk	hh	--	hk	hk	hh	hh	hh	hh	hk	hk	hh	hh	hh	--	hk	--	kk	hh	hh	--	hh	hk	hk	kk	hk	--	--	--	hk
lm2652	LG12	32.61	chr12	228618	<lmxll>	{1-}	--	ll	lm	ll	ll	--	lm	lm	ll	ll	ll	ll	lm	lm	ll	ll	--	lm	ll	ll	--	ll	ll	ll	ll	ll	ll	ll	lm	lm	lm	ll	ll	--	--	lm	--	lm	lm	lm	lm	lm	lm
hk2166	LG12	32.78	chr12	1439172	<hkxhk>	{10}	hh	hh	hk	hk	hh	hk	hk	hk	hk	hh	--	hh	hk	hk	hh	--	hk	hk	hh	hh	hh	hh	hk	hk	hh	hh	hh	--	hk	--	kk	hh	hh	--	hh	hk	hk	kk	hk	--	--	--	hk
np4766	LG12	32.84	chr12	963698	<nnxnp>	{-0}	nn	nn	nn	np	nn	--	nn	--	nn	nn	--	nn	--	--	nn	np	np	nn	nn	nn	--	nn	np	np	nn	--	nn	np	nn	nn	np	--	nn	nn	np	nn	--	np	nn	np	--	np	nn
np5306	LG12	32.94	chr12	15032307	<nnxnp>	{-1}	np	np	nn	np	nn	--	nn	np	np	nn	nn	nn	np	np	nn	--	np	nn	np	np	np	nn	np	nn	np	nn	nn	nn	np	nn	nn	nn	np	np	--	np	--	nn	np	np	np	nn	np
lm2012	LG12	33.04	chr12	1520419	<lmxll>	{1-}	ll	ll	lm	--	ll	--	lm	lm	ll	ll	--	ll	lm	lm	ll	ll	ll	lm	ll	ll	--	ll	ll	ll	ll	ll	ll	lm	lm	lm	lm	ll	ll	ll	ll	lm	--	lm	lm	lm	lm	lm	lm
np1156	LG12	33.73	chr16	18631696	<nnxnp>	{-0}	nn	nn	nn	nn	np	nn	--	nn	nn	nn	nn	nn	nn	nn	nn	--	nn	nn	nn	nn	np	nn	nn	nn	--	nn	nn	nn	nn	nn	--	nn	nn	nn	np	nn	--	--	nn	nn	nn	np	nn
hk909	LG12	33.8	chr12	7665273	<hkxhk>	{00}	hk	hk	hh	--	hk	hk	--	hh	hk	hk	hk	hk	hh	hk	hk	hk	hk	hk	hk	hk	hk	hk	hk	hk	hk	kk	hk	hk	hh	hh	hk	--	hk	hh	hk	hh	--	hk	hh	hk	hh	hk	hk
hk1248	LG12	33.86	chr12	10504498	<hkxhk>	{01}	--	kk	hh	--	hh	--	--	hk	hk	hk	hh	hh	hk	hk	hh	hk	kk	--	kk	--	--	hk	--	hk	kk	hk	hk	--	hk	hh	hh	hk	--	hk	hk	hk	--	hk	hk	--	--	hh	hk
lm4572	LG12	34.01	chr12	956568	<lmxll>	{1-}	ll	ll	lm	ll	ll	lm	lm	lm	ll	ll	ll	ll	lm	--	ll	ll	ll	lm	ll	--	ll	--	ll	ll	--	ll	ll	--	lm	lm	lm	ll	ll	ll	ll	lm	ll	lm	lm	lm	lm	lm	lm
lm5913	LG12	34.35	chr9	7479334	<lmxll>	{1-}	ll	ll	--	ll	ll	ll	lm	--	ll	ll	ll	ll	lm	lm	ll	--	ll	lm	ll	ll	--	ll	ll	ll	ll	ll	ll	lm	--	lm	ll	ll	ll	lm	ll	lm	--	lm	lm	lm	--	lm	--
np1722	LG12	34.97	chr11	22428623	<nnxnp>	{-0}	nn	nn	nn	nn	np	np	np	nn	nn	nn	np	np	nn	--	np	np	nn	np	nn	nn	--	nn	--	np	--	np	np	np	nn	nn	np	np	nn	--	np	nn	--	np	nn	np	np	np	nn
hk3776	LG12	35.95	unanchored	14543554	<hkxhk>	{10}	hh	hh	hk	hh	hh	--	kk	hk	hk	hh	--	hh	hk	hk	--	hk	hk	hk	--	hh	hh	hh	hk	hk	--	hh	hh	--	hk	hk	--	hh	hh	hk	hk	hk	hk	kk	hk	kk	hk	--	hk
lm1604	LG12	36.18	chr12	1838168	<lmxll>	{1-}	ll	ll	lm	ll	ll	lm	lm	lm	ll	ll	--	ll	lm	lm	ll	ll	ll	lm	ll	ll	--	ll	ll	ll	ll	ll	ll	lm	lm	lm	lm	lm	ll	ll	ll	lm	--	lm	lm	lm	--	lm	lm
np1155	LG12	36.33	chr16	18631623	<nnxnp>	{-0}	nn	--	nn	nn	np	nn	--	nn	nn	nn	nn	nn	nn	nn	nn	nn	nn	nn	nn	nn	--	nn	nn	nn	--	nn	--	--	nn	nn	--	nn	nn	nn	np	nn	--	np	nn	nn	--	np	nn
lm1140	LG12	36.68	chr6	2247218	<lmxll>	{1-}	ll	ll	lm	ll	ll	lm	lm	--	ll	ll	ll	ll	lm	lm	ll	ll	ll	lm	--	ll	--	ll	ll	ll	ll	ll	ll	lm	lm	lm	lm	ll	ll	--	ll	lm	--	lm	lm	lm	--	lm	lm
hk2798	LG12	36.7	chr12	15997192	<hkxhk>	{00}	hk	hh	hk	hk	hk	hk	hk	--	hk	kk	hk	kk	hh	--	--	kk	hk	hk	hk	hk	hk	hk	--	kk	hk	kk	hk	hk	hh	hk	hk	hk	hk	hh	--	hh	hk	hk	hh	hh	hk	hk	hk
hk2796	LG12	36.84	chr12	15997163	<hkxhk>	{00}	hk	hh	hk	hk	hk	hk	hk	--	hk	kk	hk	kk	hh	--	--	kk	hk	hk	hk	hk	--	hk	--	kk	hk	kk	hk	hk	hh	hk	hk	hk	hk	hh	--	hh	hk	hk	hh	hh	hk	hk	hk
lm726	LG12	37.22	chr12	1896989	<lmxll>	{1-}	ll	--	lm	ll	ll	--	lm	lm	lm	ll	--	ll	lm	--	ll	ll	ll	lm	ll	ll	lm	ll	ll	ll	ll	ll	ll	lm	lm	lm	lm	ll	ll	lm	ll	lm	lm	lm	lm	lm	lm	lm	lm
np3316	LG12	37.26	chr12	2137763	<nnxnp>	{-0}	nn	nn	nn	nn	nn	np	--	np	nn	--	np	nn	nn	nn	nn	np	np	nn	nn	--	--	nn	np	np	nn	nn	np	np	nn	nn	np	nn	nn	nn	np	nn	--	np	nn	np	--	np	nn
lm1820	LG12	37.47	chr9	6522216	<lmxll>	{1-}	ll	--	lm	ll	ll	--	lm	--	ll	ll	--	ll	ll	ll	ll	ll	ll	lm	ll	ll	ll	ll	ll	ll	ll	ll	ll	lm	--	lm	ll	ll	ll	ll	--	--	ll	lm	ll	--	--	ll	ll
lm4230	LG12	37.51	chr13	6689071	<lmxll>	{1-}	ll	ll	lm	--	ll	--	lm	--	lm	ll	ll	ll	lm	lm	ll	ll	ll	lm	ll	ll	--	ll	ll	ll	--	ll	ll	--	lm	lm	lm	ll	ll	--	ll	lm	--	lm	lm	lm	lm	lm	lm
np4077	LG12	37.71	chr12	2158305	<nnxnp>	{-0}	nn	nn	nn	nn	--	np	np	nn	nn	nn	np	--	nn	--	--	np	np	nn	nn	nn	--	nn	np	np	nn	--	np	np	nn	nn	np	np	nn	nn	--	nn	np	np	--	np	--	np	nn
hk145	LG12	37.98	chr12	2417191	<hkxhk>	{10}	hh	hh	hk	hh	hh	kk	kk	hk	hh	--	kk	--	hk	hk	hh	hk	hk	hk	hh	hh	--	hh	hk	hk	hh	hh	hk	kk	hk	hk	kk	hh	hh	hh	hk	hk	hk	--	hk	hk	--	kk	hk
np2425	LG12	38.44	chr12	4652819	<nnxnp>	{-0}	nn	nn	nn	nn	nn	np	np	nn	--	nn	np	--	nn	nn	nn	np	np	nn	nn	nn	--	nn	nn	np	nn	nn	np	np	nn	nn	--	--	nn	--	--	nn	--	np	nn	np	nn	np	--
np3685	LG12	39.06	chr9	9754241	<nnxnp>	{-0}	nn	nn	nn	nn	np	--	np	nn	nn	nn	np	np	nn	nn	np	np	np	np	nn	nn	--	nn	--	np	--	np	np	np	nn	nn	np	--	nn	nn	np	nn	nn	np	--	np	--	np	nn
hk4214	LG12	39.22	chr10	13482807	<hkxhk>	{00}	hk	--	hh	hk	hk	hk	hk	hh	hk	hk	hk	hk	hh	--	hk	kk	hk	--	hk	hk	--	hk	hk	kk	--	kk	kk	hk	hk	hh	kk	--	hk	hh	hk	hh	--	hk	hh	hk	hk	hk	hk
hk146	LG12	39.31	chr12	2417068	<hkxhk>	{10}	hh	hh	hk	hh	hh	kk	kk	hk	hh	--	kk	--	hk	hk	hh	hk	hk	hk	hh	--	--	--	hk	hk	--	hh	hk	kk	hk	hk	kk	hh	hh	hh	hk	hk	hk	--	hk	--	--	kk	hk
lm3030	LG12	39.4	chr12	12052043	<lmxll>	{1-}	--	ll	lm	ll	lm	lm	lm	lm	ll	lm	lm	lm	lm	lm	lm	ll	ll	lm	ll	lm	ll	lm	ll	ll	ll	lm	ll	lm	lm	lm	lm	ll	ll	lm	ll	ll	--	ll	lm	lm	lm	lm	ll
np1859	LG12	39.88	chr9	31334052	<nnxnp>	{-0}	nn	nn	nn	nn	np	nn	np	nn	nn	nn	np	nn	nn	nn	nn	np	nn	nn	nn	nn	nn	nn	nn	np	nn	nn	np	nn	nn	nn	np	nn	nn	nn	nn	nn	nn	np	nn	--	nn	np	nn
lm6092	LG12	39.99	chr12	5376840	<lmxll>	{0-}	--	lm	ll	--	ll	--	ll	ll	lm	--	ll	ll	ll	ll	ll	ll	lm	ll	lm	lm	lm	lm	--	lm	lm	lm	lm	ll	ll	ll	ll	lm	lm	lm	lm	ll	ll	ll	ll	ll	ll	ll	lm
np6407	LG12	40.29	chr12	16474445	<nnxnp>	{-1}	np	np	nn	np	nn	nn	nn	--	np	nn	nn	nn	np	np	--	nn	np	nn	np	np	nn	nn	--	nn	np	nn	nn	nn	np	nn	nn	nn	np	np	--	np	np	nn	np	nn	np	nn	np
lm3346	LG12	40.93	chr12	4264950	<lmxll>	{0-}	--	lm	lm	lm	lm	--	ll	ll	lm	lm	ll	lm	ll	ll	lm	lm	--	--	lm	lm	ll	--	--	lm	lm	lm	lm	ll	ll	lm	ll	lm	lm	lm	--	ll	--	ll	lm	ll	ll	ll	--
hk1781	LG12	41.35	chr1	8122995	<hkxhk>	{10}	hh	hh	hk	hh	hh	hk	hk	--	hh	--	hk	hh	hk	hk	hh	--	hk	hk	hh	--	--	hh	hh	hk	--	hh	hk	hk	hk	hk	hk	hh	hh	--	--	hk	hk	hk	hh	hk	--	hk	hk
lm3451	LG12	41.98	unanchored	99642988	<lmxll>	{1-}	ll	ll	lm	ll	lm	ll	lm	lm	ll	--	lm	ll	ll	lm	lm	ll	ll	lm	ll	ll	ll	lm	ll	ll	ll	ll	ll	lm	--	--	ll	ll	ll	--	ll	lm	lm	lm	lm	--	lm	ll	ll
hk1780	LG12	42.37	chr1	8122992	<hkxhk>	{10}	hh	hh	hk	hh	hh	hk	hk	--	hh	--	hk	hh	hk	hk	hh	--	hk	hk	hh	--	--	hh	hh	hk	--	hh	hk	hk	hk	hk	hk	hh	hh	--	--	hk	hk	hk	hh	hk	--	hk	hk
lm5428	LG12	42.37	chr5	30174609	<lmxll>	{1-}	ll	lm	ll	ll	ll	ll	lm	lm	ll	ll	lm	ll	ll	ll	ll	ll	ll	--	ll	ll	ll	lm	ll	ll	ll	ll	ll	--	--	ll	ll	ll	ll	lm	ll	lm	ll	--	ll	ll	lm	lm	ll
np338	LG12	43.26	chr15	30054950	<nnxnp>	{-0}	nn	nn	nn	nn	nn	np	np	nn	nn	nn	--	nn	nn	nn	--	np	nn	nn	nn	nn	nn	nn	nn	nn	nn	nn	--	--	nn	nn	np	nn	nn	nn	np	nn	nn	--	nn	nn	nn	np	nn
lm3916	LG12	43.67	unanchored	80608863	<lmxll>	{1-}	ll	ll	lm	ll	lm	--	lm	lm	ll	lm	ll	ll	ll	--	lm	ll	ll	lm	ll	ll	ll	lm	ll	ll	ll	ll	ll	--	ll	lm	lm	ll	ll	ll	ll	--	--	lm	ll	lm	ll	ll	ll
np2724	LG12	43.68	unanchored	76342547	<nnxnp>	{-0}	nn	nn	nn	--	np	np	np	--	nn	nn	np	nn	nn	--	nn	np	nn	nn	nn	nn	nn	--	nn	nn	nn	nn	np	nn	nn	nn	np	nn	nn	nn	--	nn	nn	--	nn	--	nn	--	nn
np2723	LG12	43.7	unanchored	76342529	<nnxnp>	{-0}	nn	nn	nn	--	np	np	np	--	nn	nn	np	nn	nn	--	nn	np	nn	nn	nn	nn	nn	--	nn	nn	nn	nn	np	nn	nn	nn	np	nn	nn	nn	np	nn	nn	np	nn	np	nn	np	nn
lm4938	LG12	43.9	chr12	4386733	<lmxll>	{0-}	lm	lm	lm	--	lm	--	lm	ll	lm	lm	ll	lm	--	ll	lm	lm	lm	ll	lm	lm	--	--	lm	lm	lm	lm	lm	ll	ll	lm	ll	lm	lm	lm	lm	ll	--	lm	ll	ll	--	ll	lm
np4642	LG12	44.21	chr4	22861692	<nnxnp>	{-0}	nn	nn	nn	nn	np	--	nn	nn	nn	nn	np	nn	--	nn	nn	np	nn	nn	nn	nn	nn	nn	nn	np	nn	nn	np	nn	nn	nn	nn	nn	nn	nn	np	nn	nn	np	nn	--	nn	np	nn
np5917	LG12	44.71	chr12	18340247	<nnxnp>	{-1}	np	np	nn	np	np	np	--	np	np	np	--	nn	np	np	nn	nn	np	nn	np	--	nn	nn	np	nn	np	nn	nn	nn	np	nn	nn	nn	np	np	nn	nn	np	nn	np	--	np	nn	np
hk1888	LG12	45.17	chr12	2323235	<hkxhk>	{10}	hh	hk	hk	hh	hh	hk	hk	hk	--	--	hk	hh	hk	hk	hh	hk	hk	hk	hh	hh	--	hh	hk	hk	hh	hh	hk	hk	hk	hk	hk	--	hh	hh	hk	hk	hk	hk	hk	--	--	hk	hk
lm6259	LG12	45.85	chr12	13892037	<lmxll>	{1-}	ll	ll	lm	ll	lm	--	lm	lm	ll	--	lm	lm	lm	ll	lm	ll	ll	lm	ll	ll	ll	lm	ll	ll	ll	ll	ll	--	ll	lm	--	--	ll	lm	ll	lm	ll	lm	lm	ll	lm	lm	ll
lm1242	LG12	46.06	chr12	4572178	<lmxll>	{0-}	lm	lm	lm	lm	lm	--	ll	ll	lm	--	ll	lm	ll	lm	lm	lm	lm	ll	lm	lm	lm	lm	lm	lm	lm	lm	lm	ll	ll	--	--	lm	lm	lm	lm	ll	lm	lm	lm	ll	--	ll	--
lm1349	LG12	46.71	chr2	12707413	<lmxll>	{0-}	lm	lm	ll	lm	lm	--	ll	ll	lm	lm	--	ll	lm	ll	ll	lm	lm	ll	lm	lm	lm	lm	lm	lm	lm	lm	lm	--	--	ll	ll	lm	lm	lm	lm	lm	lm	ll	lm	--	--	--	lm
np600	LG12	46.71	chr12	6033044	<nnxnp>	{-0}	nn	nn	nn	--	np	--	np	nn	nn	nn	np	nn	nn	nn	nn	np	nn	nn	nn	nn	--	nn	nn	np	nn	nn	np	np	nn	nn	--	nn	nn	np	np	nn	--	np	nn	np	nn	np	nn
np870	LG12	47.01	chr6	6871349	<nnxnp>	{-0}	nn	nn	nn	nn	np	--	--	nn	nn	nn	np	nn	nn	nn	nn	np	nn	nn	nn	nn	--	nn	nn	np	nn	nn	np	np	nn	nn	--	nn	nn	nn	np	nn	--	np	nn	nn	nn	np	nn
lm2210	LG12	47.11	chr12	5399635	<lmxll>	{0-}	lm	lm	ll	lm	lm	--	ll	lm	lm	lm	--	ll	ll	ll	ll	lm	lm	ll	lm	lm	--	lm	lm	lm	lm	lm	lm	ll	ll	--	ll	--	lm	--	lm	ll	lm	ll	ll	ll	ll	ll	lm
np712	LG12	47.48	chr14	24058309	<nnxnp>	{-0}	nn	nn	nn	--	np	--	np	nn	nn	nn	np	nn	nn	--	nn	np	nn	nn	nn	nn	--	nn	--	np	--	nn	np	np	nn	nn	np	nn	nn	nn	np	nn	--	np	nn	np	nn	np	nn
lm3439	LG12	47.62	chr6	7038929	<lmxll>	{1-}	ll	ll	lm	--	ll	lm	lm	lm	ll	ll	lm	ll	lm	lm	--	ll	ll	lm	ll	ll	--	ll	ll	ll	ll	ll	--	lm	lm	lm	lm	ll	ll	--	--	lm	--	lm	lm	lm	lm	lm	--
np6571	LG12	47.78	chr6	6946880	<nnxnp>	{-0}	nn	nn	nn	nn	np	--	np	--	nn	nn	--	--	nn	nn	nn	np	np	nn	nn	nn	--	nn	nn	np	nn	nn	np	nn	nn	nn	np	nn	nn	nn	np	nn	np	np	nn	np	--	np	nn
lm6313	LG12	48.06	chr6	6944287	<lmxll>	{1-}	ll	ll	--	lm	ll	lm	lm	lm	--	--	--	ll	lm	lm	ll	ll	ll	lm	--	ll	ll	ll	ll	lm	ll	--	ll	lm	lm	--	lm	--	ll	ll	ll	lm	--	lm	lm	lm	lm	lm	ll
np3554	LG12	48.17	chr10	14983011	<nnxnp>	{-0}	nn	nn	nn	nn	np	np	--	--	nn	nn	np	nn	nn	nn	nn	np	nn	nn	nn	nn	--	nn	nn	nn	nn	nn	np	np	nn	--	np	nn	nn	nn	np	nn	nn	np	nn	np	np	--	nn
hk653	LG12	48.18	chr6	6855855	<hkxhk>	{10}	hh	hh	hk	hh	hk	hk	kk	hk	hh	hh	kk	--	hk	hk	hh	hk	hh	hk	hh	hh	hk	hh	hh	hk	hh	hh	hk	kk	hk	hk	hk	--	hh	--	hk	hk	--	kk	hk	kk	hk	kk	--
np2936	LG12	48.67	chr12	6539030	<nnxnp>	{-0}	nn	nn	nn	nn	np	--	np	--	nn	--	np	nn	nn	--	nn	--	nn	nn	nn	nn	nn	nn	nn	np	nn	nn	np	np	nn	nn	--	nn	nn	nn	np	--	--	np	nn	--	--	np	nn
lm5020	LG12	48.68	chr14	8577996	<lmxll>	{1-}	ll	ll	lm	lm	ll	--	lm	--	ll	--	lm	lm	lm	lm	--	ll	ll	lm	ll	--	ll	--	lm	ll	ll	ll	ll	lm	lm	lm	lm	--	ll	ll	lm	lm	ll	lm	--	lm	--	lm	--
np2937	LG12	48.91	chr12	6539040	<nnxnp>	{-0}	nn	nn	nn	nn	np	--	np	--	nn	--	np	nn	nn	--	nn	--	nn	nn	nn	nn	nn	nn	nn	np	nn	nn	np	np	nn	nn	--	nn	nn	nn	np	--	--	np	nn	--	--	np	nn
np3605	LG12	49.51	chr6	7038995	<nnxnp>	{-0}	nn	nn	nn	nn	np	np	np	nn	--	nn	np	nn	nn	nn	np	np	np	nn	nn	nn	nn	nn	nn	np	nn	nn	np	np	nn	nn	np	np	nn	nn	np	nn	--	np	nn	np	nn	np	nn
lm838	LG12	49.52	chr6	6871362	<lmxll>	{1-}	lm	ll	lm	ll	ll	--	lm	lm	ll	ll	lm	ll	lm	lm	ll	ll	ll	lm	ll	ll	--	ll	lm	ll	ll	ll	ll	lm	lm	lm	--	ll	ll	--	ll	lm	--	lm	lm	--	lm	lm	ll
np3604	LG12	49.65	chr6	7038984	<nnxnp>	{-0}	nn	nn	nn	nn	np	np	np	nn	--	nn	np	nn	nn	nn	np	np	--	nn	nn	nn	nn	nn	nn	np	nn	nn	np	np	nn	nn	np	np	nn	nn	np	nn	--	np	nn	np	nn	np	nn
hk2429	LG12	50.03	chr12	6544141	<hkxhk>	{00}	hk	hk	hh	hk	hk	hk	hk	hh	hk	hk	hk	hk	hh	hh	hk	--	hk	hk	hk	hk	kk	--	hk	kk	hk	kk	kk	hk	--	hh	hk	kk	hk	hk	kk	hk	hk	hk	hk	hk	hk	hk	hk
hk3386	LG12	50.04	chr12	15659691	<hkxhk>	{10}	--	hk	hk	hh	kk	hk	kk	hk	--	hh	kk	hk	--	hk	hk	hk	hh	kk	hh	--	hk	hk	hh	hk	--	hk	hk	kk	hk	hk	--	hk	hk	hk	hk	hk	--	--	hk	kk	hk	--	hh
np701	LG12	50.12	chr12	18237517	<nnxnp>	{-1}	np	np	nn	np	np	nn	np	np	np	nn	nn	nn	np	np	nn	nn	np	nn	np	np	nn	--	np	nn	np	nn	nn	np	np	--	nn	--	np	np	nn	nn	np	nn	np	nn	np	nn	np
lm4203	LG12	50.46	chr12	14563079	<lmxll>	{1-}	ll	ll	lm	ll	lm	ll	lm	lm	ll	lm	lm	lm	ll	ll	lm	lm	--	lm	ll	ll	ll	lm	ll	lm	ll	ll	--	lm	lm	lm	lm	ll	ll	lm	--	lm	ll	lm	lm	lm	--	lm	ll
np4359	LG12	50.83	chr12	7784252	<nnxnp>	{-0}	nn	--	nn	nn	np	--	np	nn	nn	nn	np	nn	nn	np	--	np	np	--	nn	nn	np	nn	np	np	nn	nn	np	np	nn	nn	np	np	nn	--	np	nn	--	np	--	np	--	np	nn
lm6414	LG12	51.13	chr8	7417867	<lmxll>	{0-}	lm	lm	ll	lm	ll	lm	ll	ll	lm	lm	ll	ll	ll	ll	ll	lm	lm	ll	lm	lm	lm	lm	--	lm	lm	lm	lm	ll	ll	--	ll	--	lm	lm	lm	ll	lm	ll	--	ll	ll	ll	lm
np623	LG12	51.15	chr12	7284620	<nnxnp>	{-0}	nn	nn	nn	nn	np	--	nn	nn	--	nn	np	nn	nn	np	nn	np	nn	nn	nn	nn	--	nn	nn	np	nn	nn	np	np	nn	nn	np	--	nn	--	--	nn	--	--	nn	np	nn	np	nn
lm5660	LG12	51.66	chr4	19807291	<lmxll>	{1-}	--	ll	lm	ll	lm	lm	lm	ll	ll	lm	lm	lm	lm	lm	lm	ll	--	lm	ll	--	--	lm	--	ll	ll	lm	ll	lm	lm	lm	lm	--	ll	lm	--	lm	--	lm	lm	lm	--	lm	--
lm142	LG12	52.48	chr4	11847737	<lmxll>	{0-}	ll	--	ll	lm	ll	ll	ll	ll	lm	--	ll	ll	ll	ll	ll	lm	lm	ll	lm	lm	ll	--	--	lm	ll	lm	--	ll	ll	ll	ll	ll	lm	ll	lm	ll	ll	ll	ll	ll	ll	ll	lm
lm141	LG12	52.69	chr4	11847723	<lmxll>	{0-}	ll	--	ll	lm	ll	ll	ll	ll	lm	ll	ll	ll	ll	ll	ll	lm	lm	ll	lm	lm	ll	--	--	lm	ll	lm	--	ll	ll	ll	ll	ll	--	ll	lm	ll	ll	ll	ll	ll	ll	ll	lm
hk985	LG12	53.02	chr15	38338680	<hkxhk>	{00}	hk	hk	hh	hk	hk	hk	hk	hk	hk	hk	hk	hh	--	hh	hh	hk	hk	--	hk	hk	--	hk	hk	hk	hk	hk	hk	hk	--	hh	hk	--	hk	hh	hk	hk	--	hk	hh	hk	hk	hk	hk
np4112	LG12	53.19	chr14	8624949	<nnxnp>	{-0}	nn	nn	nn	nn	np	np	np	--	nn	nn	np	nn	nn	nn	nn	np	nn	nn	--	nn	np	np	nn	np	nn	nn	np	--	nn	nn	np	nn	nn	nn	np	nn	np	np	nn	np	nn	np	nn
np1016	LG12	53.47	chr12	7665322	<nnxnp>	{-0}	nn	nn	nn	nn	np	np	--	nn	--	nn	np	--	nn	np	nn	np	nn	nn	nn	nn	np	nn	nn	np	nn	nn	np	np	nn	nn	np	nn	nn	nn	np	nn	--	np	nn	np	nn	np	--
np5132	LG12	53.91	chr12	7503124	<nnxnp>	{-0}	np	nn	--	--	np	np	np	nn	nn	nn	np	nn	nn	nn	nn	np	nn	nn	nn	nn	--	nn	nn	np	nn	nn	np	np	nn	nn	np	--	np	nn	np	nn	--	np	nn	--	nn	np	nn
np5131	LG12	53.95	chr12	7503136	<nnxnp>	{-0}	np	nn	--	--	np	np	np	nn	nn	nn	np	nn	nn	nn	nn	np	nn	nn	nn	nn	--	nn	nn	np	nn	nn	np	np	nn	nn	np	--	np	nn	np	nn	--	np	nn	--	nn	np	nn
np5135	LG12	54	chr12	7503026	<nnxnp>	{-0}	--	nn	nn	--	np	np	np	nn	nn	nn	np	nn	nn	nn	nn	np	nn	nn	nn	nn	np	nn	nn	np	nn	nn	np	np	nn	nn	np	np	np	nn	np	nn	--	np	nn	np	nn	np	nn
np5134	LG12	54.24	chr12	7503045	<nnxnp>	{-0}	--	nn	nn	--	np	np	np	nn	nn	nn	np	nn	nn	nn	nn	np	nn	nn	nn	nn	np	nn	nn	np	nn	nn	np	np	nn	nn	np	np	np	nn	np	nn	--	np	nn	np	nn	np	nn
hk4859	LG12	54.46	chr12	18340252	<hkxhk>	{00}	hk	hh	hk	hk	hh	hk	hk	hk	hk	hk	hk	--	hk	--	kk	kk	hk	hk	hk	--	kk	hk	hk	kk	hk	hk	kk	hk	hh	hk	hk	--	hk	hh	kk	hk	--	hk	hh	hk	hk	hk	hk
np2938	LG12	55.13	chr12	6544356	<nnxnp>	{-0}	--	nn	--	nn	np	--	np	nn	nn	nn	--	nn	--	np	nn	np	nn	nn	nn	nn	np	nn	nn	np	nn	nn	np	--	nn	nn	np	nn	nn	nn	np	nn	nn	np	nn	np	nn	np	nn
np3434	LG12	55.45	chr15	7019913	<nnxnp>	{-0}	nn	nn	nn	nn	np	--	np	nn	np	nn	np	nn	--	nn	nn	np	nn	--	nn	nn	np	nn	nn	np	nn	nn	np	np	nn	nn	np	nn	nn	nn	np	nn	--	np	nn	np	nn	np	nn
np2205	LG12	55.75	chr12	7824034	<nnxnp>	{-0}	nn	nn	nn	nn	np	--	nn	nn	nn	nn	np	nn	nn	nn	nn	np	nn	nn	nn	--	--	nn	nn	np	nn	nn	np	np	nn	nn	--	nn	nn	nn	nn	nn	--	np	--	np	nn	np	nn
hk2428	LG12	55.96	chr12	6531629	<hkxhk>	{00}	hk	hk	hh	hk	hk	--	hk	hh	hk	hk	hk	hh	hk	hk	hh	hk	hk	hk	hk	hk	hk	hk	--	hk	hk	hk	hk	hk	hh	--	--	hk	hk	hk	--	hh	hk	hk	hk	hk	hh	hk	hk
np199	LG12	56.33	chr5	24919107	<nnxnp>	{-0}	nn	nn	nn	nn	np	np	--	nn	nn	nn	np	nn	nn	nn	nn	np	nn	nn	nn	nn	nn	nn	nn	np	nn	nn	np	np	nn	np	np	nn	nn	nn	--	nn	--	np	nn	np	--	np	nn
np196	LG12	56.39	chr5	24919038	<nnxnp>	{-0}	nn	nn	nn	nn	np	np	np	nn	nn	nn	np	nn	nn	nn	nn	np	nn	nn	nn	nn	--	nn	nn	np	nn	nn	np	np	nn	np	np	nn	nn	nn	nn	nn	--	np	nn	np	--	np	nn
np197	LG12	56.43	chr5	24919050	<nnxnp>	{-0}	nn	nn	nn	nn	np	np	np	nn	nn	nn	np	nn	nn	nn	nn	np	nn	nn	nn	nn	--	nn	nn	np	nn	nn	np	np	nn	np	np	nn	nn	nn	nn	nn	--	np	nn	np	--	np	nn
np1805	LG12	56.74	chr5	25045028	<nnxnp>	{-0}	--	nn	nn	nn	np	np	np	nn	--	nn	np	nn	nn	nn	--	np	nn	nn	nn	nn	--	nn	nn	np	--	nn	np	np	nn	nn	np	--	nn	--	np	nn	--	np	nn	np	np	np	nn
np6050	LG12	56.99	chr5	25392811	<nnxnp>	{-0}	nn	nn	nn	nn	np	np	--	nn	--	nn	np	nn	nn	nn	--	np	nn	nn	nn	nn	np	nn	nn	np	nn	nn	np	np	nn	nn	np	--	--	nn	np	nn	--	np	--	np	nn	np	nn
np6049	LG12	57.27	chr5	25392842	<nnxnp>	{-0}	nn	nn	nn	nn	np	np	--	nn	--	nn	np	nn	nn	nn	--	np	nn	nn	nn	nn	np	nn	nn	np	nn	nn	np	np	nn	nn	np	--	--	nn	np	nn	--	np	nn	np	nn	np	nn
np1347	LG12	57.43	chr8	9403425	<nnxnp>	{-0}	nn	--	--	nn	np	--	np	nn	np	nn	np	nn	nn	nn	nn	np	nn	nn	nn	nn	np	nn	--	np	nn	nn	np	np	nn	nn	np	--	nn	nn	np	nn	--	np	nn	np	nn	np	nn
np1351	LG12	57.73	chr8	9403172	<nnxnp>	{-0}	nn	nn	nn	nn	np	--	np	nn	nn	nn	np	np	nn	nn	nn	np	--	nn	nn	nn	np	nn	nn	np	nn	--	np	np	nn	nn	np	nn	np	nn	np	nn	--	np	nn	np	--	np	nn
np1352	LG12	57.88	chr8	9403108	<nnxnp>	{-0}	nn	nn	nn	nn	np	--	np	nn	nn	nn	np	--	nn	nn	nn	np	--	nn	nn	nn	--	nn	nn	np	nn	--	np	np	nn	nn	--	nn	--	nn	np	nn	--	np	nn	np	--	np	nn
np2018	LG12	58.25	chr17	10276685	<nnxnp>	{-0}	nn	nn	nn	nn	np	--	np	nn	--	nn	np	nn	nn	nn	nn	np	--	nn	nn	nn	np	nn	nn	np	nn	nn	np	np	nn	nn	np	nn	nn	nn	np	nn	--	np	nn	--	nn	--	nn
np3872	LG12	58.65	chr12	7781120	<nnxnp>	{-0}	nn	nn	nn	nn	np	np	np	--	nn	nn	np	nn	nn	nn	nn	np	nn	nn	nn	--	np	nn	nn	np	nn	nn	np	np	np	nn	np	nn	--	nn	np	nn	nn	np	nn	np	nn	np	nn
np3870	LG12	58.69	chr12	7781098	<nnxnp>	{-0}	nn	nn	nn	nn	np	np	np	--	nn	nn	np	nn	nn	nn	nn	np	nn	nn	nn	--	np	nn	nn	np	nn	nn	np	np	np	nn	np	nn	--	nn	np	nn	nn	np	nn	np	nn	np	nn
np3869	LG12	58.7	chr12	7781076	<nnxnp>	{-0}	nn	nn	nn	nn	np	np	np	--	nn	nn	np	nn	nn	nn	nn	np	nn	nn	nn	--	np	nn	nn	np	nn	nn	np	np	--	nn	np	nn	--	nn	np	nn	nn	np	nn	np	nn	np	nn
np3868	LG12	58.74	chr12	7781074	<nnxnp>	{-0}	nn	nn	nn	nn	np	np	np	--	nn	nn	np	nn	nn	nn	nn	np	nn	nn	nn	--	np	nn	nn	np	nn	nn	np	np	--	nn	np	nn	np	nn	np	nn	nn	np	nn	np	nn	np	nn
np3873	LG12	58.9	chr12	7781164	<nnxnp>	{-0}	nn	nn	nn	nn	np	np	np	--	nn	nn	np	nn	nn	nn	nn	np	nn	nn	nn	--	np	nn	nn	np	nn	nn	np	np	np	nn	np	nn	np	nn	np	nn	nn	np	nn	np	nn	np	nn
np3874	LG12	58.9	chr12	7781170	<nnxnp>	{-0}	nn	nn	nn	nn	np	np	np	--	nn	nn	np	nn	nn	nn	nn	np	nn	nn	nn	--	np	nn	nn	np	nn	nn	np	np	np	nn	np	nn	np	nn	np	nn	nn	np	nn	np	nn	np	nn
np3875	LG12	58.93	chr12	7781184	<nnxnp>	{-0}	nn	nn	nn	nn	np	np	np	--	nn	nn	np	nn	nn	nn	nn	np	nn	nn	nn	nn	np	nn	nn	np	nn	nn	np	np	np	nn	np	nn	--	nn	np	nn	nn	np	nn	np	nn	np	nn
hk5212	LG12	59	chr12	27531576	<hkxhk>	{00}	hk	hh	kk	hk	hh	--	hk	kk	hk	hk	hk	kk	hk	--	kk	kk	hk	hk	kk	hk	hk	hk	--	kk	hh	hk	kk	hk	hh	kk	hk	hk	hk	hh	hk	hk	--	hk	hh	hk	hk	hk	hk
np2019	LG12	59.24	chr17	10276697	<nnxnp>	{-0}	nn	nn	nn	nn	np	--	np	nn	--	nn	np	nn	nn	nn	nn	np	--	nn	nn	nn	np	nn	nn	np	nn	nn	--	np	nn	nn	np	nn	nn	nn	np	nn	--	np	nn	--	nn	--	nn
hk2807	LG12	59.26	chr12	20267947	<hkxhk>	{00}	hk	hh	hk	hk	hh	--	hk	hk	hk	hk	hk	kk	--	--	kk	kk	hk	hk	hk	hk	--	hk	kk	hk	hk	hk	kk	hk	hh	kk	hk	--	hk	hk	hk	hk	--	hk	hh	hk	--	hk	hk
np1348	LG12	59.53	chr8	9403397	<nnxnp>	{-0}	nn	--	--	nn	np	--	np	nn	np	nn	np	nn	nn	nn	nn	np	nn	nn	nn	nn	np	nn	--	np	nn	nn	np	np	nn	nn	np	--	nn	nn	np	nn	--	np	nn	np	nn	np	nn
np1349	LG12	59.64	chr8	9403368	<nnxnp>	{-0}	nn	--	--	nn	np	--	np	nn	np	--	np	nn	nn	--	nn	np	nn	nn	nn	nn	np	nn	--	np	nn	nn	np	np	nn	nn	np	--	nn	nn	np	nn	--	np	nn	np	nn	np	nn
np6537	LG12	59.74	chr5	24736271	<nnxnp>	{-0}	nn	nn	nn	nn	np	np	np	nn	nn	nn	np	--	nn	nn	nn	np	--	nn	nn	nn	--	nn	nn	np	nn	nn	np	np	nn	nn	np	nn	nn	nn	np	nn	--	np	--	np	nn	np	nn
np198	LG12	60.1	chr5	24919094	<nnxnp>	{-0}	nn	nn	nn	nn	np	np	--	nn	nn	nn	np	nn	nn	nn	nn	np	nn	nn	nn	nn	nn	nn	nn	np	nn	nn	np	np	nn	np	np	nn	nn	nn	--	nn	--	np	nn	np	--	np	nn
np1350	LG12	60.27	chr8	9403177	<nnxnp>	{-0}	nn	nn	nn	nn	np	--	np	nn	nn	nn	np	np	nn	nn	nn	np	--	nn	nn	nn	--	nn	nn	np	nn	--	np	np	nn	nn	np	nn	np	nn	np	nn	--	np	nn	np	--	np	nn
hk2046	LG12	60.76	chr5	25280864	<hkxhk>	{00}	hk	hk	hh	hk	hk	hk	--	hk	hk	hk	hk	hh	--	hh	hh	hk	hk	hh	hk	hk	--	hk	hk	kk	hk	hk	kk	hk	hh	hh	hk	hk	hk	--	hk	--	hk	hk	--	hk	hh	hk	hk
np2454	LG12	60.92	chr5	25280856	<nnxnp>	{-0}	nn	nn	nn	nn	np	np	np	np	nn	nn	np	nn	nn	nn	nn	np	nn	nn	nn	nn	--	nn	nn	np	nn	nn	np	np	nn	nn	np	nn	np	nn	np	nn	nn	np	nn	np	nn	np	nn
np2453	LG12	61.11	chr5	25280891	<nnxnp>	{-0}	nn	nn	nn	nn	np	--	--	--	nn	nn	np	nn	nn	nn	nn	np	nn	nn	nn	nn	--	nn	nn	np	nn	nn	np	np	nn	nn	np	nn	np	nn	np	nn	nn	np	nn	np	nn	np	nn
np6167	LG12	61.34	chr11	22606942	<nnxnp>	{-0}	--	nn	nn	nn	np	--	np	nn	nn	nn	np	--	nn	nn	nn	np	nn	nn	nn	nn	--	nn	nn	np	nn	nn	np	np	nn	np	np	nn	nn	nn	--	nn	nn	np	nn	np	--	np	nn
lm3213	LG12	61.45	chr3	20392986	<lmxll>	{1-}	ll	--	lm	ll	lm	lm	ll	--	ll	--	lm	lm	lm	lm	lm	ll	lm	lm	ll	--	ll	ll	--	ll	ll	--	ll	ll	lm	lm	lm	ll	ll	lm	--	lm	ll	lm	ll	--	lm	lm	ll
np1017	LG12	61.73	chr12	7665325	<nnxnp>	{-0}	nn	nn	nn	nn	np	np	np	nn	nn	nn	np	--	nn	--	--	np	nn	nn	nn	nn	np	nn	nn	np	nn	nn	np	np	nn	nn	np	nn	--	--	np	nn	--	np	nn	np	np	np	nn
hk1600	LG12	61.82	chr12	7587626	<hkxhk>	{00}	hk	hk	hh	hk	hk	--	hk	hh	hk	hk	hh	hh	hh	hh	hh	kk	hk	hh	hk	hk	--	hk	--	kk	hk	hk	kk	hk	hh	hh	hk	hk	hk	hh	--	--	hk	hk	hh	hk	hk	hk	hk
lm144	LG12	61.96	chr4	11848003	<lmxll>	{0-}	lm	lm	lm	lm	ll	--	ll	ll	lm	lm	ll	ll	ll	ll	ll	lm	lm	--	lm	lm	ll	lm	--	lm	ll	lm	lm	ll	ll	ll	ll	lm	lm	--	lm	ll	--	ll	ll	--	ll	ll	lm
np2204	LG12	61.97	chr12	7809568	<nnxnp>	{-0}	nn	--	nn	nn	np	--	--	nn	np	nn	np	nn	--	nn	nn	np	np	nn	nn	nn	np	nn	--	np	nn	nn	np	--	nn	nn	--	nn	nn	nn	--	nn	--	np	--	np	nn	np	np
lm143	LG12	62.08	chr4	11847989	<lmxll>	{0-}	lm	lm	--	lm	ll	--	ll	ll	lm	lm	ll	ll	ll	ll	ll	lm	lm	--	lm	lm	ll	lm	--	lm	ll	lm	lm	ll	ll	ll	ll	lm	lm	--	lm	ll	--	ll	ll	--	ll	ll	lm
np3783	LG12	62.46	chr12	10372035	<nnxnp>	{-0}	nn	nn	nn	nn	np	np	np	nn	--	nn	np	nn	nn	nn	nn	np	nn	--	np	nn	np	nn	nn	np	nn	--	np	np	nn	nn	np	nn	nn	--	np	--	--	np	--	np	nn	np	nn
np1200	LG12	62.78	chr12	7671353	<nnxnp>	{-0}	nn	nn	nn	nn	np	--	np	--	nn	nn	np	nn	nn	--	nn	np	np	nn	nn	nn	np	nn	np	np	nn	--	np	np	nn	nn	np	nn	nn	--	np	nn	--	np	nn	np	--	np	nn
np384	LG12	63.42	chr1	23662264	<nnxnp>	{-0}	--	nn	nn	nn	np	--	np	nn	nn	--	--	nn	np	nn	nn	np	nn	nn	nn	nn	--	nn	nn	np	nn	nn	np	np	nn	nn	np	nn	np	--	np	np	--	np	nn	--	--	np	nn
hk2111	LG12	63.43	chr12	27644881	<hkxhk>	{00}	kk	hh	kk	hk	hh	--	hh	--	hk	hk	hk	kk	hk	hh	--	kk	hk	hk	kk	hk	hk	hk	kk	kk	hh	hk	kk	hk	hh	kk	hk	hk	hk	hh	--	hk	--	hk	hh	hk	hk	hk	hk
lm3305	LG12	63.47	chr15	7019845	<lmxll>	{0-}	lm	lm	ll	lm	ll	--	ll	ll	lm	lm	ll	lm	ll	lm	lm	lm	lm	lm	lm	lm	lm	lm	lm	lm	lm	lm	lm	ll	ll	ll	ll	--	lm	lm	lm	ll	lm	ll	ll	ll	ll	ll	lm
lm3307	LG12	63.47	chr15	7019857	<lmxll>	{0-}	lm	lm	ll	lm	ll	--	ll	ll	lm	lm	ll	lm	ll	lm	lm	lm	lm	lm	lm	lm	lm	lm	lm	lm	lm	lm	lm	ll	ll	ll	ll	--	lm	lm	lm	ll	--	ll	ll	ll	ll	ll	lm
hk3244	LG12	63.72	chr12	20177253	<hkxhk>	{00}	hk	hh	hk	hk	hh	--	hk	hk	hk	kk	hk	kk	--	hh	kk	kk	hk	hk	hk	hk	hk	--	--	kk	hk	hk	--	hk	hh	kk	hk	hk	hk	hk	hk	hk	--	hk	hh	hk	--	hk	hk
np6260	LG12	64.04	chr13	14238886	<nnxnp>	{-0}	nn	nn	nn	nn	--	np	np	nn	--	nn	np	nn	nn	nn	nn	np	nn	nn	nn	nn	np	nn	nn	np	nn	--	np	np	nn	--	np	--	nn	nn	np	nn	nn	--	nn	nn	--	np	nn
np4558	LG12	64.34	chr7	23652615	<nnxnp>	{-0}	nn	nn	nn	nn	np	--	np	--	np	nn	--	nn	nn	nn	nn	np	nn	nn	nn	nn	--	nn	nn	np	nn	nn	np	np	nn	nn	np	nn	nn	nn	np	nn	nn	np	nn	np	np	np	nn
np2935	LG12	65.01	chr12	6526117	<nnxnp>	{-0}	nn	nn	--	nn	np	np	--	nn	nn	nn	np	nn	--	nn	nn	np	nn	nn	nn	nn	nn	nn	nn	np	nn	nn	np	np	nn	--	np	nn	nn	--	--	nn	nn	np	--	np	nn	np	nn
np3358	LG12	66.89	unanchored	17863994	<nnxnp>	{-1}	np	np	nn	np	np	np	nn	nn	np	nn	nn	nn	np	np	nn	nn	np	nn	np	np	--	nn	np	nn	np	nn	nn	nn	np	--	nn	nn	np	--	--	nn	--	nn	np	nn	np	nn	np
np90	LG12	67.86	chr12	16421741	<nnxnp>	{-0}	nn	np	nn	nn	np	--	nn	--	nn	nn	np	--	nn	nn	nn	np	np	nn	nn	nn	nn	nn	nn	np	nn	nn	np	np	nn	nn	np	--	nn	nn	np	nn	nn	np	nn	np	nn	np	nn
np2370	LG12	68.44	chr5	19329817	<nnxnp>	{-0}	nn	nn	nn	nn	nn	--	np	np	nn	nn	--	nn	nn	--	nn	np	nn	nn	nn	nn	np	nn	nn	np	nn	--	np	np	nn	nn	np	nn	--	--	np	np	--	np	np	np	--	np	nn
np6457	LG12	68.71	chr12	25469170	<nnxnp>	{-0}	--	np	nn	nn	nn	--	--	np	nn	nn	np	nn	nn	nn	nn	np	np	nn	nn	nn	np	nn	nn	np	nn	--	np	np	nn	nn	np	nn	nn	nn	np	np	--	np	nn	np	np	np	nn
np6052	LG12	69.6	chr12	19094710	<nnxnp>	{-0}	np	nn	nn	nn	nn	nn	np	np	nn	np	np	nn	nn	--	nn	np	nn	nn	nn	nn	--	nn	nn	np	nn	nn	np	np	nn	--	np	nn	nn	nn	np	np	--	np	nn	np	--	np	nn
hk4750	LG12	69.75	chr9	25424723	<hkxhk>	{01}	hk	hh	hh	--	hk	hh	hh	hh	hk	hk	hh	hh	hh	hk	hh	--	hk	hh	hk	hk	hh	hh	hk	--	hh	hh	hk	hh	--	hh	hh	hh	hk	hk	hk	hh	hk	hh	hh	hh	hk	hh	hk
lm735	LG12	70.72	chr12	10391595	<lmxll>	{1-}	ll	ll	--	--	lm	--	lm	lm	ll	lm	--	lm	--	lm	lm	ll	ll	lm	--	ll	ll	lm	ll	--	ll	ll	--	--	lm	--	lm	ll	ll	lm	ll	lm	--	lm	lm	lm	lm	lm	ll
hk2426	LG12	71.01	chr12	6515519	<hkxhk>	{00}	hk	hk	hh	hk	hk	hk	hk	hh	hk	hk	hk	hh	hk	hh	hh	hk	hk	hk	hk	hk	hk	--	--	hk	hk	hk	hk	hk	hh	--	hk	hk	hk	hk	hk	hk	hk	hk	hk	hk	hh	hk	hk
lm5424	LG12	72.45	chr5	30174765	<lmxll>	{1-}	ll	--	lm	ll	ll	ll	lm	lm	ll	ll	lm	ll	ll	ll	ll	ll	ll	lm	ll	ll	ll	lm	ll	ll	--	ll	ll	--	--	ll	ll	ll	ll	lm	--	--	--	lm	ll	ll	lm	--	ll
lm4355	LG12	72.95	chr12	14938706	<lmxll>	{0-}	lm	ll	ll	lm	ll	ll	ll	lm	lm	ll	ll	ll	ll	ll	ll	lm	lm	ll	--	ll	lm	lm	lm	lm	lm	lm	lm	--	lm	lm	ll	lm	lm	ll	ll	ll	--	lm	lm	lm	lm	--	lm
hk2045	LG12	73.48	chr5	25280903	<hkxhk>	{00}	hk	hk	hh	hk	hk	hk	--	hk	hk	hk	hk	hh	--	hh	--	hk	hk	hh	hk	hk	--	hk	hk	kk	hk	hk	--	hk	hh	hh	hk	hk	hk	--	hk	--	hk	hk	--	hk	hh	hk	hk
lm6392	LG12	73.72	chr12	11023237	<lmxll>	{0-}	lm	lm	ll	lm	ll	--	ll	ll	lm	lm	lm	ll	ll	ll	ll	lm	lm	ll	lm	lm	--	lm	--	lm	lm	lm	lm	--	ll	ll	lm	lm	lm	--	--	ll	lm	ll	ll	--	ll	ll	lm
np6054	LG12	73.81	chr12	19094791	<nnxnp>	{-0}	np	nn	nn	nn	nn	nn	np	np	nn	np	np	nn	nn	--	nn	np	nn	nn	nn	nn	np	--	nn	np	nn	nn	np	np	nn	--	np	nn	nn	nn	np	np	--	np	nn	np	nn	np	nn
np6053	LG12	73.91	chr12	19094733	<nnxnp>	{-0}	np	nn	nn	nn	nn	nn	np	np	nn	np	np	nn	nn	--	nn	np	nn	nn	nn	nn	--	nn	nn	np	nn	nn	np	np	nn	--	np	nn	nn	nn	np	np	--	np	nn	np	--	np	nn
lm211	LG12	74.06	chr17	4453083	<lmxll>	{0-}	lm	lm	ll	lm	ll	ll	lm	ll	lm	lm	ll	ll	ll	ll	ll	lm	lm	--	lm	lm	--	lm	lm	lm	lm	lm	lm	ll	--	ll	ll	lm	lm	ll	--	ll	--	ll	ll	--	ll	ll	lm
lm2461	LG12	74.63	chr5	25280884	<lmxll>	{0-}	lm	lm	ll	lm	--	--	ll	--	lm	lm	ll	ll	--	ll	ll	lm	lm	ll	lm	lm	--	lm	lm	lm	lm	lm	lm	ll	ll	ll	ll	lm	lm	--	ll	ll	lm	ll	--	ll	ll	ll	lm
lm50	LG12	74.94	chr12	1365802	<lmxll>	{0-}	lm	lm	ll	lm	ll	--	--	lm	lm	lm	ll	ll	ll	ll	ll	lm	lm	lm	lm	lm	--	lm	lm	lm	lm	lm	lm	ll	--	ll	ll	lm	lm	--	lm	ll	lm	ll	ll	ll	ll	ll	lm
np3167	LG12	75.1	chr12	18487257	<nnxnp>	{-0}	nn	--	nn	nn	nn	--	np	np	nn	nn	np	nn	np	nn	nn	--	nn	nn	nn	nn	--	nn	nn	np	nn	nn	np	np	nn	nn	np	nn	--	--	np	np	--	np	--	np	--	np	nn
lm773	LG12	75.21	chr8	23954398	<lmxll>	{0-}	lm	lm	ll	lm	lm	--	ll	ll	lm	lm	--	ll	--	ll	ll	lm	lm	ll	lm	lm	lm	lm	lm	lm	lm	lm	lm	ll	ll	ll	--	lm	lm	ll	lm	ll	lm	ll	lm	ll	ll	ll	lm
lm3486	LG12	75.6	chr8	23934700	<lmxll>	{0-}	lm	lm	ll	lm	ll	--	--	ll	lm	--	ll	ll	ll	ll	ll	lm	lm	ll	lm	lm	--	lm	lm	lm	lm	lm	lm	ll	ll	ll	ll	lm	lm	--	lm	ll	--	ll	ll	ll	--	ll	lm
lm2634	LG12	76.14	chr12	11253675	<lmxll>	{0-}	ll	lm	ll	lm	ll	--	--	ll	lm	lm	ll	ll	--	--	ll	lm	lm	ll	lm	lm	ll	lm	lm	lm	lm	lm	lm	ll	ll	ll	ll	lm	lm	ll	--	ll	--	--	ll	--	--	ll	lm
lm3666	LG12	77.14	chr12	14577121	<lmxll>	{0-}	lm	lm	ll	--	ll	--	ll	lm	lm	lm	ll	ll	--	lm	ll	lm	lm	--	lm	lm	lm	lm	lm	lm	lm	lm	lm	--	ll	--	ll	lm	lm	ll	lm	ll	lm	lm	lm	--	ll	lm	lm
lm3286	LG12	77.86	chr12	15997204	<lmxll>	{0-}	lm	ll	lm	lm	ll	--	ll	--	lm	--	ll	lm	ll	--	lm	lm	lm	ll	lm	lm	ll	lm	--	lm	lm	lm	lm	ll	ll	lm	ll	ll	lm	ll	lm	ll	lm	ll	ll	ll	ll	ll	lm
lm2315	LG12	78.58	chr10	22975068	<lmxll>	{0-}	lm	lm	ll	lm	ll	ll	ll	--	lm	--	ll	ll	ll	ll	--	lm	lm	ll	lm	lm	ll	lm	lm	lm	lm	lm	lm	--	ll	ll	ll	lm	lm	ll	ll	ll	--	ll	ll	ll	ll	ll	lm
lm4849	LG12	78.89	chr12	13945228	<lmxll>	{0-}	lm	lm	ll	lm	ll	ll	lm	ll	lm	lm	ll	ll	lm	--	ll	lm	lm	ll	lm	lm	--	lm	lm	lm	lm	lm	lm	--	ll	ll	ll	lm	lm	ll	lm	ll	--	ll	ll	ll	ll	ll	lm
hk3638	LG12	79.33	chr12	14563087	<hkxhk>	{01}	kk	kk	hk	kk	hk	kk	hk	hk	--	hk	hk	hk	kk	hk	hk	hk	--	hk	kk	kk	kk	hk	kk	hk	kk	kk	hk	hk	hk	hk	hk	kk	kk	hk	hk	hk	--	hk	hk	hk	hk	hk	--
lm2337	LG12	79.71	chr12	12661435	<lmxll>	{0-}	lm	lm	ll	lm	ll	--	--	--	lm	lm	ll	ll	ll	ll	ll	lm	lm	ll	lm	lm	lm	--	lm	lm	lm	--	lm	ll	--	ll	ll	lm	lm	ll	lm	ll	--	ll	ll	ll	ll	ll	lm
lm4848	LG12	80.31	chr12	13941911	<lmxll>	{0-}	lm	lm	ll	lm	ll	ll	--	ll	lm	lm	ll	ll	ll	ll	ll	lm	lm	ll	lm	lm	lm	lm	lm	lm	lm	lm	lm	ll	lm	ll	ll	--	lm	ll	lm	ll	--	ll	ll	ll	ll	ll	lm
lm4847	LG12	80.33	chr12	13941898	<lmxll>	{0-}	lm	lm	ll	lm	ll	ll	--	ll	lm	lm	ll	ll	ll	ll	ll	lm	lm	ll	lm	lm	lm	lm	lm	lm	lm	lm	lm	ll	lm	ll	ll	--	lm	ll	lm	ll	--	ll	ll	ll	ll	ll	lm
lm5672	LG12	80.87	chr12	13967192	<lmxll>	{0-}	lm	lm	ll	lm	ll	--	ll	--	lm	lm	ll	--	ll	ll	--	lm	lm	ll	lm	lm	--	lm	lm	lm	lm	lm	lm	ll	ll	ll	ll	lm	lm	ll	lm	ll	--	--	ll	ll	ll	ll	lm
lm4889	LG12	81.19	chr12	13848984	<lmxll>	{0-}	lm	lm	ll	lm	--	--	ll	ll	lm	lm	ll	lm	--	ll	ll	lm	lm	ll	lm	lm	lm	lm	lm	lm	lm	lm	lm	ll	ll	ll	ll	lm	lm	ll	lm	ll	lm	ll	ll	ll	ll	ll	lm
lm4890	LG12	81.22	chr12	13849001	<lmxll>	{0-}	lm	lm	ll	lm	--	--	ll	ll	lm	lm	ll	lm	--	ll	ll	lm	lm	ll	lm	lm	lm	lm	lm	lm	lm	lm	lm	ll	ll	ll	ll	lm	lm	ll	lm	ll	lm	ll	ll	ll	ll	ll	lm
lm54	LG12	81.47	chr12	21908976	<lmxll>	{0-}	lm	lm	ll	lm	ll	--	--	ll	lm	lm	--	ll	--	ll	ll	lm	lm	ll	lm	lm	lm	lm	lm	lm	lm	lm	lm	ll	ll	ll	lm	lm	lm	--	lm	ll	lm	ll	ll	ll	--	ll	lm
lm6317	LG12	81.8	chr12	14845740	<lmxll>	{0-}	lm	ll	ll	lm	ll	--	--	--	lm	lm	--	ll	ll	ll	ll	lm	lm	lm	lm	lm	--	lm	lm	lm	lm	lm	lm	ll	ll	ll	ll	lm	lm	ll	ll	ll	--	ll	ll	ll	lm	lm	lm
lm1664	LG12	82.23	chr12	14604760	<lmxll>	{0-}	lm	--	ll	lm	ll	--	ll	ll	lm	lm	ll	ll	ll	ll	ll	lm	lm	--	lm	lm	--	lm	lm	lm	lm	lm	lm	ll	ll	ll	ll	lm	lm	ll	lm	ll	lm	ll	ll	ll	ll	ll	lm
np1476	LG12	82.68	chr7	14712164	<nnxnp>	{-0}	nn	nn	nn	nn	np	np	np	nn	nn	nn	nn	nn	nn	nn	nn	--	nn	nn	nn	nn	--	nn	nn	np	nn	nn	np	np	nn	nn	nn	nn	nn	nn	np	nn	--	--	--	np	--	np	nn
lm3465	LG12	82.84	chr12	14509865	<lmxll>	{0-}	lm	lm	ll	lm	ll	--	ll	ll	lm	lm	ll	ll	--	ll	ll	lm	lm	ll	lm	lm	lm	lm	lm	lm	lm	lm	lm	ll	ll	--	ll	lm	lm	--	ll	ll	--	ll	ll	ll	ll	ll	lm
lm3463	LG12	82.96	chr12	14509893	<lmxll>	{0-}	lm	lm	ll	lm	ll	--	ll	ll	lm	lm	ll	ll	--	ll	ll	lm	lm	ll	lm	lm	lm	lm	lm	lm	lm	lm	lm	ll	ll	lm	ll	lm	lm	--	ll	ll	--	ll	ll	ll	ll	ll	lm
lm3464	LG12	82.97	chr12	14509880	<lmxll>	{0-}	lm	lm	ll	lm	ll	--	ll	ll	lm	lm	ll	ll	--	ll	ll	lm	lm	ll	lm	lm	lm	lm	lm	lm	lm	lm	lm	ll	ll	--	ll	lm	lm	--	ll	ll	--	ll	ll	ll	ll	ll	lm
lm3462	LG12	82.98	chr12	14509911	<lmxll>	{0-}	lm	lm	ll	lm	ll	--	ll	ll	lm	lm	ll	ll	--	ll	ll	lm	lm	ll	lm	lm	lm	lm	lm	lm	lm	lm	lm	ll	ll	lm	ll	lm	lm	--	ll	ll	--	ll	ll	ll	ll	ll	lm
np2882	LG12	83.36	chr3	607225	<nnxnp>	{-0}	nn	nn	nn	nn	nn	nn	np	np	nn	nn	np	nn	nn	nn	nn	nn	nn	nn	nn	nn	nn	nn	np	np	nn	nn	np	np	nn	nn	--	np	np	--	nn	np	nn	np	nn	np	nn	np	nn
np2881	LG12	83.38	chr3	607215	<nnxnp>	{-0}	nn	nn	nn	nn	nn	nn	np	np	nn	nn	np	nn	nn	nn	nn	nn	nn	nn	nn	nn	nn	nn	np	np	nn	nn	np	np	nn	nn	--	np	--	--	nn	np	nn	np	nn	np	nn	np	nn
np2880	LG12	83.43	chr3	607187	<nnxnp>	{-0}	nn	nn	nn	nn	nn	nn	np	np	nn	nn	np	nn	nn	nn	nn	nn	nn	nn	nn	nn	nn	nn	np	np	nn	nn	np	np	nn	nn	--	np	--	--	nn	np	nn	np	nn	np	nn	np	nn
np2879	LG12	83.43	chr3	607156	<nnxnp>	{-0}	nn	nn	nn	nn	nn	nn	np	np	nn	nn	np	nn	nn	nn	nn	nn	nn	nn	nn	nn	nn	nn	np	np	nn	nn	np	np	nn	nn	--	np	--	--	nn	np	nn	np	nn	np	nn	np	nn
lm1001	LG12	83.84	chr12	14948296	<lmxll>	{0-}	lm	ll	ll	lm	ll	lm	lm	ll	lm	lm	lm	ll	ll	ll	ll	lm	lm	lm	lm	lm	--	lm	lm	lm	lm	--	lm	ll	--	ll	--	lm	lm	ll	lm	ll	--	ll	ll	ll	ll	ll	lm
lm5857	LG12	84.27	chr17	5852933	<lmxll>	{0-}	lm	ll	ll	lm	ll	ll	lm	ll	lm	lm	ll	ll	ll	ll	ll	lm	lm	--	lm	lm	lm	lm	lm	lm	lm	lm	lm	--	ll	ll	ll	lm	lm	ll	lm	ll	lm	ll	ll	ll	ll	ll	lm
np3025	LG12	84.35	chr12	968934	<nnxnp>	{-0}	nn	nn	nn	nn	nn	nn	nn	np	nn	nn	np	nn	nn	nn	nn	np	nn	nn	nn	nn	nn	nn	np	nn	nn	nn	nn	np	nn	nn	--	nn	nn	nn	np	np	nn	nn	nn	nn	--	np	nn
lm5858	LG12	84.4	chr17	5852943	<lmxll>	{0-}	lm	ll	ll	lm	ll	ll	lm	ll	lm	lm	ll	ll	ll	ll	ll	lm	lm	--	lm	lm	lm	lm	lm	lm	lm	lm	lm	--	ll	ll	ll	lm	lm	ll	lm	ll	lm	ll	ll	ll	ll	ll	lm
lm1305	LG12	84.98	chr12	14815738	<lmxll>	{0-}	lm	ll	ll	lm	ll	--	--	--	lm	lm	--	ll	ll	ll	ll	lm	lm	ll	lm	lm	--	lm	lm	lm	lm	lm	lm	--	ll	ll	--	--	lm	ll	--	ll	lm	ll	ll	ll	--	ll	lm
lm1304	LG12	85.07	chr12	14815728	<lmxll>	{0-}	lm	ll	ll	lm	ll	--	--	--	lm	lm	--	ll	ll	ll	ll	lm	lm	ll	lm	lm	--	lm	lm	lm	lm	lm	lm	--	ll	ll	--	--	lm	ll	--	ll	lm	ll	ll	ll	--	ll	lm
np5666	LG12	85.19	chr7	4017471	<nnxnp>	{-0}	np	nn	nn	nn	nn	--	np	--	nn	--	np	nn	--	nn	nn	np	--	nn	nn	nn	nn	nn	np	np	nn	nn	np	--	nn	nn	nn	nn	--	nn	np	nn	--	nn	nn	nn	nn	nn	nn
lm4990	LG12	85.52	chr12	17693778	<lmxll>	{0-}	lm	ll	ll	lm	ll	--	ll	ll	lm	--	ll	ll	ll	ll	ll	lm	lm	ll	lm	lm	lm	--	lm	lm	lm	ll	lm	ll	--	ll	ll	--	lm	ll	lm	ll	lm	ll	ll	ll	ll	--	lm
lm4991	LG12	85.72	chr12	17693833	<lmxll>	{0-}	lm	ll	ll	lm	ll	--	ll	ll	lm	--	ll	ll	ll	ll	--	lm	lm	ll	lm	lm	lm	ll	lm	lm	lm	ll	lm	ll	ll	ll	ll	--	lm	ll	lm	ll	lm	ll	ll	ll	ll	ll	lm
lm3375	LG12	86.26	chr12	15467160	<lmxll>	{1-}	ll	lm	lm	ll	lm	--	lm	lm	ll	--	lm	--	lm	lm	--	ll	ll	lm	--	--	--	lm	ll	ll	ll	ll	ll	lm	lm	lm	lm	ll	ll	lm	ll	lm	lm	lm	lm	lm	lm	lm	ll
np2175	LG12	86.26	chr13	16056482	<nnxnp>	{-0}	np	nn	nn	--	nn	--	np	np	nn	np	--	nn	np	nn	nn	np	--	nn	nn	nn	--	nn	np	np	nn	nn	np	np	nn	--	--	nn	nn	--	np	np	nn	np	nn	np	nn	np	nn
np2176	LG12	86.32	chr13	16056471	<nnxnp>	{-0}	np	nn	nn	--	nn	--	np	np	nn	np	--	nn	np	nn	nn	np	--	nn	nn	nn	--	nn	np	np	nn	nn	np	np	nn	--	--	nn	nn	--	np	np	nn	np	nn	np	nn	np	nn
lm1999	LG12	86.63	chr4	17491218	<lmxll>	{0-}	lm	--	ll	lm	ll	lm	ll	ll	lm	lm	ll	ll	ll	ll	ll	ll	lm	ll	lm	lm	--	ll	--	lm	lm	lm	lm	--	ll	ll	ll	lm	lm	ll	ll	ll	ll	ll	--	ll	ll	ll	lm
lm2063	LG12	87.02	chr12	15825628	<lmxll>	{1-}	ll	lm	lm	ll	lm	--	lm	--	ll	--	lm	ll	lm	lm	--	ll	--	lm	ll	ll	ll	lm	--	ll	--	ll	ll	lm	lm	lm	lm	lm	lm	lm	--	lm	--	lm	lm	--	--	lm	ll
lm2477	LG12	87.3	chr2	837152	<lmxll>	{1-}	ll	lm	lm	--	lm	lm	lm	lm	--	ll	lm	ll	lm	lm	ll	ll	--	lm	ll	--	ll	lm	ll	--	--	ll	ll	lm	lm	lm	lm	lm	ll	lm	ll	lm	--	lm	lm	lm	lm	lm	ll
lm2480	LG12	87.64	chr2	837023	<lmxll>	{1-}	lm	lm	lm	--	lm	lm	lm	lm	--	ll	lm	ll	lm	lm	ll	ll	--	lm	ll	--	ll	lm	ll	lm	--	ll	--	--	lm	lm	lm	lm	ll	lm	ll	lm	lm	lm	lm	lm	lm	lm	ll
lm6253	LG12	88.48	chr12	17673123	<lmxll>	{1-}	ll	lm	lm	ll	lm	lm	lm	lm	ll	ll	--	ll	--	lm	ll	ll	ll	lm	ll	ll	--	lm	ll	lm	ll	lm	--	lm	lm	lm	lm	lm	lm	lm	--	lm	lm	lm	lm	lm	--	lm	lm
lm6254	LG12	88.51	chr12	17673149	<lmxll>	{1-}	ll	lm	lm	ll	lm	lm	lm	lm	--	ll	--	ll	--	lm	ll	ll	ll	lm	ll	ll	--	lm	ll	--	ll	lm	lm	lm	--	lm	--	--	lm	lm	--	lm	lm	lm	lm	lm	--	lm	--
lm6255	LG12	88.53	chr12	17673154	<lmxll>	{1-}	ll	lm	lm	ll	lm	lm	lm	lm	--	ll	--	ll	--	lm	ll	ll	ll	lm	ll	ll	--	lm	ll	--	ll	lm	lm	lm	--	lm	--	--	lm	lm	--	lm	--	lm	lm	lm	--	lm	--
hk3640	LG12	89.03	chr12	19604975	<hkxhk>	{00}	hk	--	hk	hk	hh	hh	hk	hk	hk	hk	--	hk	hh	hh	hk	hk	--	hh	hk	hk	--	--	hk	hk	hk	hh	hk	hk	--	hk	hk	hh	hk	hh	hh	hk	--	hk	hh	hk	hk	hk	hk
np974	LG12	89.09	chr5	23856073	<nnxnp>	{-0}	np	nn	nn	nn	nn	nn	nn	--	nn	nn	nn	nn	nn	nn	nn	--	nn	nn	nn	nn	nn	nn	nn	np	nn	nn	np	np	nn	nn	--	nn	nn	nn	nn	np	nn	np	nn	nn	nn	np	nn
hk4990	LG12	90.16	chr1	29144566	<hkxhk>	{01}	hk	--	hh	hk	hk	hh	hh	hh	hh	hk	hh	hh	hk	hk	hh	--	hk	hh	hk	hk	--	hh	hk	hk	hk	--	hh	hh	hk	hh	hh	hh	hk	--	hk	hk	--	hh	--	hh	hk	hh	hk
np2036	LG12	90.44	chr12	25506485	<nnxnp>	{-0}	np	nn	nn	nn	nn	--	np	np	nn	nn	np	nn	--	nn	nn	np	nn	nn	nn	nn	--	nn	np	np	nn	nn	np	np	nn	nn	np	--	nn	--	np	np	--	np	nn	np	np	np	nn
np2037	LG12	90.62	chr12	25506457	<nnxnp>	{-0}	np	nn	nn	nn	nn	--	np	np	nn	nn	np	nn	--	nn	nn	np	nn	nn	nn	nn	--	nn	np	np	nn	nn	np	np	nn	nn	np	--	nn	--	np	np	--	np	nn	np	np	np	nn
np2040	LG12	90.7	chr12	25506366	<nnxnp>	{-0}	np	nn	nn	nn	nn	--	np	np	--	nn	np	nn	--	nn	nn	np	nn	nn	nn	nn	np	nn	np	np	nn	nn	np	np	nn	nn	np	nn	nn	--	np	np	--	np	nn	np	np	np	nn
np2039	LG12	90.82	chr12	25506391	<nnxnp>	{-0}	np	nn	nn	nn	nn	--	np	np	--	nn	np	nn	--	nn	nn	np	nn	nn	nn	nn	np	nn	np	np	nn	nn	np	np	nn	nn	np	nn	nn	--	np	np	--	np	nn	np	np	np	nn
np2692	LG12	91.31	chr12	25357150	<nnxnp>	{-0}	np	nn	nn	nn	nn	nn	np	np	nn	nn	np	nn	np	nn	--	np	nn	nn	nn	nn	--	nn	np	np	nn	nn	np	np	nn	np	np	--	nn	--	np	np	--	np	np	np	nn	np	nn
np2693	LG12	91.71	chr12	25605290	<nnxnp>	{-0}	np	nn	nn	nn	nn	--	np	np	nn	nn	np	nn	np	nn	nn	np	--	nn	nn	nn	--	--	np	np	nn	nn	np	np	nn	nn	--	--	nn	nn	--	np	--	np	nn	np	nn	np	nn
np2042	LG12	91.95	chr12	25487056	<nnxnp>	{-0}	np	nn	nn	nn	nn	--	np	--	nn	nn	np	nn	np	--	nn	np	--	nn	nn	nn	np	--	np	np	--	nn	np	np	nn	nn	np	--	--	--	np	np	--	np	np	np	np	np	np
lm4434	LG12	92.32	chr2	6811908	<lmxll>	{1-}	ll	lm	lm	--	lm	lm	lm	lm	ll	ll	lm	ll	lm	lm	ll	ll	--	lm	ll	ll	--	lm	ll	ll	--	lm	--	lm	lm	lm	lm	--	--	lm	lm	lm	lm	lm	lm	lm	lm	lm	ll
np1936	LG12	92.32	chr12	25854285	<nnxnp>	{-0}	np	--	nn	nn	nn	--	np	np	nn	--	np	nn	--	--	nn	np	--	nn	nn	nn	np	nn	--	np	nn	nn	np	np	nn	nn	np	nn	nn	np	np	np	--	np	nn	np	np	np	nn
np5592	LG12	92.61	chr12	26081225	<nnxnp>	{-0}	np	nn	nn	--	nn	nn	np	np	nn	nn	np	nn	np	--	nn	np	nn	nn	nn	nn	--	nn	--	np	nn	nn	np	np	nn	nn	np	nn	np	nn	np	np	nn	np	nn	np	--	np	nn
lm70	LG12	92.68	chr12	17927539	<lmxll>	{1-}	ll	lm	lm	--	lm	lm	lm	--	--	ll	lm	--	lm	lm	--	ll	ll	lm	ll	ll	lm	lm	ll	ll	ll	lm	ll	lm	lm	lm	lm	lm	ll	lm	ll	lm	--	lm	lm	lm	lm	lm	ll
np2288	LG12	92.74	chr5	15251038	<nnxnp>	{-0}	np	nn	nn	nn	nn	--	np	np	nn	nn	np	nn	np	nn	nn	np	nn	nn	nn	nn	--	nn	np	np	nn	nn	np	np	nn	nn	np	nn	--	nn	np	np	--	np	nn	np	nn	np	nn
np3725	LG12	92.89	chr12	25769197	<nnxnp>	{-0}	np	nn	nn	nn	nn	--	np	np	nn	nn	np	nn	np	--	nn	np	--	nn	--	nn	np	--	--	np	nn	--	np	np	nn	--	np	nn	nn	nn	np	np	nn	np	nn	np	--	np	--
hk4429	LG12	93.13	chr12	15536316	<hkxhk>	{01}	hk	hk	hk	hk	hk	--	hh	--	hk	hk	hh	hk	hk	--	hk	--	hk	hh	hk	hk	hh	hh	hk	hk	hk	hh	hk	hh	hk	hk	--	hh	hk	hh	--	--	--	hh	hk	hh	hk	hh	hk
np5960	LG12	93.58	chr12	26016461	<nnxnp>	{-0}	np	nn	nn	nn	nn	nn	np	np	nn	nn	np	nn	np	nn	nn	np	nn	nn	--	nn	--	nn	np	np	nn	nn	np	np	nn	nn	np	nn	nn	nn	--	np	--	np	nn	np	nn	np	nn
np5958	LG12	93.59	chr12	26016489	<nnxnp>	{-0}	np	nn	nn	nn	nn	--	np	np	nn	nn	np	nn	np	nn	nn	np	nn	nn	--	nn	--	nn	np	np	nn	nn	np	np	nn	nn	np	nn	nn	nn	--	np	--	np	nn	np	nn	np	nn
np5962	LG12	93.59	chr12	26016448	<nnxnp>	{-0}	np	nn	nn	nn	nn	nn	np	np	nn	nn	np	nn	np	nn	nn	np	nn	nn	--	nn	--	nn	np	np	nn	nn	np	np	nn	nn	np	nn	nn	nn	--	np	--	np	nn	np	nn	np	nn
np5963	LG12	93.6	chr12	26016440	<nnxnp>	{-0}	np	nn	nn	nn	nn	nn	np	np	nn	nn	np	nn	np	nn	nn	np	nn	nn	--	nn	--	nn	np	np	nn	nn	np	np	nn	nn	np	nn	nn	nn	--	np	--	np	nn	np	nn	np	nn
np5959	LG12	93.73	chr12	26016482	<nnxnp>	{-0}	np	nn	nn	nn	nn	nn	np	np	nn	nn	np	nn	np	nn	nn	np	nn	nn	--	nn	--	nn	np	np	nn	nn	np	np	nn	nn	np	nn	nn	nn	--	np	--	np	nn	np	nn	np	nn
np5961	LG12	93.89	chr12	26016456	<nnxnp>	{-0}	np	nn	nn	nn	nn	--	np	np	nn	nn	np	nn	np	nn	nn	np	--	nn	np	nn	--	nn	np	np	nn	nn	np	np	nn	nn	np	--	nn	nn	--	np	--	np	nn	np	--	np	nn
np5957	LG12	94.38	chr12	26016794	<nnxnp>	{-0}	np	nn	nn	nn	nn	--	np	np	nn	nn	np	np	np	nn	nn	np	nn	nn	nn	nn	--	nn	--	np	nn	nn	np	np	nn	nn	np	--	nn	--	--	np	--	np	nn	np	nn	np	nn
np5597	LG12	94.63	chr17	8315789	<nnxnp>	{-0}	np	nn	nn	nn	nn	nn	np	nn	nn	nn	np	--	np	nn	nn	np	nn	nn	nn	nn	np	nn	--	np	nn	nn	np	np	nn	nn	np	np	nn	nn	np	np	--	np	nn	np	nn	np	nn
hk3939	LG12	94.86	chr12	19979258	<hkxhk>	{00}	hk	hh	hk	--	hh	hh	hk	--	hk	hh	--	hk	--	hh	hk	hk	hk	hh	hk	hk	hk	hh	hk	hk	--	hh	hk	hk	hh	hk	hh	hk	hk	hh	hk	hh	hk	hk	hh	hk	--	hk	hk
np5596	LG12	95.14	chr17	8315697	<nnxnp>	{-0}	np	nn	nn	nn	nn	--	np	nn	nn	nn	np	--	np	--	nn	np	nn	nn	nn	--	--	nn	--	np	nn	nn	np	np	nn	nn	np	np	nn	--	np	np	--	np	nn	np	nn	--	nn
np2617	LG12	95.75	chr12	25981737	<nnxnp>	{-0}	np	nn	nn	nn	nn	nn	np	np	nn	nn	np	nn	np	nn	nn	np	nn	nn	nn	nn	--	nn	np	np	nn	nn	np	np	nn	nn	--	--	nn	nn	--	np	--	np	nn	np	--	np	nn
np2618	LG12	95.77	chr12	25981749	<nnxnp>	{-0}	np	nn	nn	nn	nn	nn	np	np	nn	nn	np	nn	np	nn	nn	np	nn	nn	nn	nn	--	nn	np	np	nn	nn	np	np	nn	nn	--	--	nn	nn	--	np	--	np	nn	np	--	np	nn
np2619	LG12	95.94	chr12	25981756	<nnxnp>	{-0}	np	nn	nn	nn	nn	nn	np	np	nn	nn	np	nn	np	nn	nn	np	nn	nn	nn	nn	--	nn	np	np	nn	nn	np	np	nn	nn	--	--	nn	nn	--	np	--	np	nn	np	--	np	nn
np5952	LG12	96.29	chr12	26032109	<nnxnp>	{-0}	np	nn	nn	nn	nn	nn	np	np	nn	nn	--	nn	--	nn	nn	np	nn	nn	nn	np	np	nn	np	np	--	nn	np	np	nn	nn	--	nn	nn	nn	nn	np	--	np	nn	np	nn	np	nn
np5954	LG12	96.46	chr12	26032090	<nnxnp>	{-0}	np	nn	nn	nn	nn	nn	np	np	nn	nn	--	nn	--	nn	nn	np	nn	nn	nn	np	np	nn	np	np	--	nn	np	np	nn	nn	--	nn	nn	nn	nn	np	--	np	nn	np	nn	np	nn
np5956	LG12	96.83	chr12	26023649	<nnxnp>	{-0}	np	--	nn	nn	nn	--	np	np	nn	nn	np	nn	np	--	nn	np	--	np	nn	nn	np	--	np	np	--	nn	np	np	nn	nn	nn	--	nn	--	--	np	np	np	nn	np	nn	np	nn
np5955	LG12	96.85	chr12	26023656	<nnxnp>	{-0}	np	--	nn	nn	nn	--	np	np	nn	nn	--	nn	np	--	nn	np	--	np	nn	nn	np	--	np	np	--	nn	np	np	nn	nn	nn	--	nn	--	--	np	np	np	nn	np	nn	np	nn
np4770	LG12	97.23	chr12	25900510	<nnxnp>	{-0}	np	nn	nn	nn	nn	--	np	np	nn	nn	np	nn	np	nn	nn	np	--	nn	nn	nn	--	nn	np	np	nn	nn	np	np	nn	nn	np	np	nn	nn	--	np	--	np	--	np	np	np	nn
np4723	LG12	98.02	chr12	19973909	<nnxnp>	{-0}	nn	--	np	nn	--	--	np	np	nn	nn	np	np	--	nn	np	np	nn	--	nn	nn	--	--	np	np	nn	nn	np	np	--	--	np	nn	nn	nn	np	np	nn	np	--	np	nn	np	nn
np3296	LG12	98.34	chr12	25290126	<nnxnp>	{-0}	np	nn	nn	--	nn	--	np	np	nn	nn	np	nn	np	nn	nn	np	nn	nn	nn	nn	np	nn	np	np	nn	nn	np	np	nn	nn	np	nn	nn	--	--	np	np	np	nn	np	nn	np	nn
np4801	LG12	99.17	chr12	23130853	<nnxnp>	{-1}	nn	np	nn	np	np	np	nn	nn	np	--	nn	--	np	np	--	nn	nn	nn	np	np	nn	nn	nn	nn	np	nn	nn	np	np	nn	nn	nn	np	np	--	nn	--	nn	np	--	nn	nn	np
np3569	LG12	99.97	chr12	25917140	<nnxnp>	{-0}	np	nn	nn	nn	nn	--	--	np	nn	nn	np	nn	np	nn	nn	np	nn	nn	nn	nn	--	nn	np	np	nn	nn	np	nn	nn	nn	nn	np	nn	nn	--	np	nn	np	nn	np	nn	np	nn
np3568	LG12	99.99	chr12	25917139	<nnxnp>	{-0}	np	nn	nn	nn	nn	--	--	np	nn	nn	--	nn	np	nn	nn	np	nn	nn	nn	nn	--	nn	np	np	nn	nn	np	nn	nn	nn	nn	np	nn	nn	--	np	nn	np	nn	np	nn	np	nn
np4619	LG12	100.43	chr12	26179799	<nnxnp>	{-0}	np	nn	--	nn	nn	nn	np	--	nn	nn	np	--	np	--	nn	np	nn	nn	nn	nn	--	nn	np	np	nn	nn	np	--	--	--	np	--	--	nn	np	np	--	np	nn	np	np	np	nn
[truncated: 8,174 more rows]
[truncated: 307 more columns]
