# Supplementary material for: Mapping QTLs for water-use efficiency reveals the potential candidate genes involved in regulating the trait in apple under drought stress
Source: BMC Plant Biol. 2018 Jun 26;18:136. doi: 10.1186/s12870-018-1308-3 (PMC6019725; doi:10.1186/s12870-018-1308-3)
Supplement: Supplementary file 4 — Table S3. Genes in the overlapping regions of three significant QTLs for δ13C across two years. (XLSX 165 kb) [file 12870_2018_1308_MOESM4_ESM.xlsx]

## Sheet: Table S3
Table S3 Genes in the overlapping regions of three significant QTLs for δ13C across two years.
QTLs	Overlapping regions	Gene ID	Chromosome	Gene position (bp)	Strand
δ13CDS14.LG8 vs δ13CDS15.LG8.1	LG8: 38.22-39.58 cM	MDP0000149881	chr8	12582901-12583218	+
		MDP0000126528	chr8	12592824-12593902	-
		MDP0000175003	chr8	12612501-12613120	-
		MDP0000175004	chr8	12614986-12617144	+
		MDP0000277688	chr8	12608001-12611389	-
		MDP0000411187	chr8	12628537-12632291	-
		MDP0000463846	chr8	12636366-12637325	-
		MDP0000232743	chr8	12656550-12658277	+
		MDP0000234756	chr8	12664226-12665429	-
		MDP0000169087	chr8	12673061-12675215	+
		MDP0000286130	chr8	12713663-12715142	+
		MDP0000323668	chr8	12703195-12705319	+
		MDP0000312668	chr8	12726210-12728682	+
		MDP0000316884	chr8	12728769-12732653	+
		MDP0000233739	chr8	12737770-12740260	+
		MDP0000233740	chr8	12742154-12745073	+
		MDP0000233741	chr8	12745446-12746079	-
		MDP0000368987	chr8	12747078-12747494	-
		MDP0000464475	chr8	12739417-12744787	+
		MDP0000415930	chr8	12741526-12744456	-
		MDP0000219268	chr8	12749692-12751615	-
		MDP0000626334	chr8	12745045-12746640	+
		MDP0000090205	chr8	12748917-12751634	-
		MDP0000369237	chr8	12746632-12747025	-
		MDP0000720063	chr8	12746826-12747140	+
		MDP0000720065	chr8	12752783-12758046	+
		MDP0000223383	chr8	12765679-12766731	-
		MDP0000314069	chr8	12758799-12760718	+
		MDP0000186994	chr8	12768920-12771626	+
		MDP0000502890	chr8	12768606-12774187	+
		MDP0000435007	chr8	12771959-12773407	+
		MDP0000261002	chr8	12805999-12809995	+
		MDP0000843827	chr8	12814630-12815217	+
		MDP0000242622	chr8	12798382-12805466	+
		MDP0000586674	chr8	12801513-12804770	+
		MDP0000154841	chr8	12806884-12809817	+
		MDP0000135936	chr8	12815800-12816132	-
		MDP0000142781	chr8	12817214-12820123	-
		MDP0000336268	chr8	12816459-12816721	-
		MDP0000195227	chr8	12829764-12830936	-
		MDP0000863271	chr8	12831478-12831739	+
		MDP0000154617	chr8	12829742-12831352	-
		MDP0000129882	chr8	12838197-12839860	+
		MDP0000336146	chr8	12841167-12841308	-
		MDP0000264884	chr8	12851601-12852088	-
		MDP0000312492	chr8	12850347-12856656	+
		MDP0000387483	chr8	12849673-12850203	-
		MDP0000387486	chr8	12860818-12861366	-
		MDP0000354494	chr8	12863708-12864148	+
		MDP0000519463	chr8	12865726-12866424	+
		MDP0000209618	chr8	12877577-12884290	-
		MDP0000209620	chr8	12891031-12899167	+
		MDP0000209621	chr8	12900351-12902080	-
		MDP0000303744	chr8	12903605-12906831	-
		MDP0000122419	chr8	12869683-12871081	-
		MDP0000166938	chr8	12875729-12881218	-
		MDP0000118941	chr8	12891112-12898303	-
		MDP0000216487	chr8	12916416-12917917	-
		MDP0000937920	chr8	12925734-12926984	-
		MDP0000258562	chr8	12957185-12957667	-
		MDP0000203666	chr8	12970357-12971484	-
		MDP0000693756	chr8	12967151-12967591	+
		MDP0000732807	chr8	12969797-12970237	-
		MDP0000283985	chr8	12979729-12984278	-
		MDP0000140854	chr8	12984434-12985137	+
		MDP0000245630	chr8	12980407-12982895	+
		MDP0000184339	chr8	12994411-12995544	+
		MDP0000729521	chr8	12993370-12994845	+
		MDP0000512999	chr8	12996730-13000537	+
		MDP0000274556	chr8	13019545-13020683	+
		MDP0000735372	chr8	13020985-13021581	+
		MDP0000185314	chr8	13011178-13013278	-
		MDP0000185315	chr8	13013719-13014499	-
		MDP0000294613	chr8	13011012-13011944	+
		MDP0000294614	chr8	13020788-13025846	+
		MDP0000143130	chr8	13019173-13020649	-
		MDP0000249539	chr8	13027224-13028965	+
		MDP0000135249	chr8	13031356-13034325	-
		MDP0000445632	chr8	13038409-13044102	+
		MDP0000195139	chr8	13039427-13042315	+
		MDP0000292776	chr8	13043683-13045393	-
		MDP0000268468	chr8	13041418-13043046	-
		MDP0000523812	chr8	13047208-13048339	+
		MDP0000711911	chr8	13050088-13051734	-
		MDP0000158507	chr8	13054252-13055898	-
		MDP0000713910	chr8	13054928-13056371	-
		MDP0000320739	chr8	13059989-13072351	+
		MDP0000136517	chr8	13080922-13083639	+
		MDP0000136519	chr8	13086863-13088022	-
		MDP0000136520	chr8	13090989-13091564	+
		MDP0000174414	chr8	13089798-13092116	-
		MDP0000519674	chr8	13095322-13096029	+
		MDP0000389293	chr8	13103089-13104681	-
		MDP0000249581	chr8	13101339-13106276	-
		MDP0000209135	chr8	13119845-13121097	+
		MDP0000230533	chr8	13143217-13144359	-
		MDP0000650075	chr8	13125854-13140748	-
		MDP0000196140	chr8	13136037-13138453	+
		MDP0000717791	chr8	13140912-13143698	+
		MDP0000191641	chr8	13150454-13152459	+
		MDP0000290186	chr8	13153100-13155781	-
		MDP0000818448	chr8	13154109-13154867	-
		MDP0000273271	chr8	13154035-13158801	-
		MDP0000848029	chr8	13155244-13155684	+
		MDP0000304601	chr8	13159871-13164182	-
		MDP0000810351	chr8	13159880-13162780	-
δ13CDS14.LG15 vs δ13CDS15.LG15.1	LG15: 141.24-142.03 cM	MDP0000304244	chr15	34708494-34712043	+
		MDP0000283710	chr15	34718102-34721659	-
		MDP0000123267	chr15	34737871-34738185	-
		MDP0000166704	chr15	34878276-34879121	+
		MDP0000271339	chr15	34859427-34868222	+
		MDP0000719836	chr15	34863456-34864028	-
		MDP0000255394	chr15	34882403-34883854	-
		MDP0000480237	chr15	34896649-34902986	-
		MDP0000316267	chr15	34906567-34910684	+
		MDP0000169688	chr15	34918455-34921217	+
		MDP0000838259	chr15	34942068-34942481	+
		MDP0000175088	chr15	34943830-34944243	-
		MDP0000159547	chr15	34977969-34985370	+
		MDP0000139791	chr15	34979933-34985674	-
		MDP0000251198	chr15	34986191-34986391	+
		MDP0000470357	chr15	34990582-34994092	+
		MDP0000470358	chr15	34994894-34996344	+
		MDP0000204872	chr15	34988386-34988586	-
		MDP0000297342	chr15	34994391-35002511	+
		MDP0000291954	chr15	34996852-35003615	+
		MDP0000399991	chr15	34992080-34994741	-
		MDP0000014856	chr15	35018101-35022628	-
		MDP0000319520	chr15	35009747-35010895	+
		MDP0000603932	chr15	35253447-35254637	+
		MDP0000260319	chr15	35253375-35255722	-
		MDP0000125882	chr15	35253709-35254083	+
		MDP0000252833	chr15	35260079-35263712	-
		MDP0000528775	chr15	35256761-35258666	+
		MDP0000262759	chr15	35281501-35283073	-
		MDP0000738303	chr15	35276908-35278804	-
		MDP0000210007	chr15	35282259-35284073	-
		MDP0000210324	chr15	35283838-35287901	-
		MDP0000290935	chr15	35296270-35300653	-
		MDP0000194265	chr15	35380521-35381075	+
		MDP0000215662	chr15	35382762-35388627	+
		MDP0000184622	chr15	35390120-35394046	+
		MDP0000184623	chr15	35395570-35397790	-
		MDP0000126942	chr15	35397273-35399328	+
		MDP0000752265	chr15	35392941-35394505	-
		MDP0000186207	chr15	35424906-35427520	-
		MDP0000428400	chr15	35440978-35441415	-
		MDP0000347315	chr15	35519503-35521180	+
		MDP0000411498	chr15	35508843-35511236	+
		MDP0000125631	chr15	35508914-35511321	+
		MDP0000918644	chr15	35525532-35526160	+
		MDP0000259088	chr15	35528016-35529966	-
		MDP0000146926	chr15	35576292-35576459	+
		MDP0000204954	chr15	35726208-35727287	+
		MDP0000212138	chr15	35742121-35744103	+
		MDP0000131027	chr15	35743422-35745112	-
		MDP0000858645	chr15	35748171-35748488	-
		MDP0000293203	chr15	35774511-35775107	-
		MDP0000228868	chr15	35806653-35813119	+
		MDP0000269547	chr15	35821324-35825121	+
		MDP0000171646	chr15	35830440-35831369	+
		MDP0000173160	chr15	35833458-35838764	-
		MDP0000933461	chr15	35845174-35846861	+
		MDP0000207761	chr15	35930236-35933578	-
		MDP0000284338	chr15	35948356-35949084	-
		MDP0000827249	chr15	35940608-35942327	+
		MDP0000153865	chr15	35950266-35950850	-
		MDP0000822664	chr15	35942516-35944235	+
		MDP0000294175	chr15	35952915-35953264	-
		MDP0000314128	chr15	35955727-35956067	+
		MDP0000232988	chr15	35960349-35967491	-
		MDP0000232989	chr15	35970599-35974639	+
		MDP0000232990	chr15	35975932-35981026	-
		MDP0000296485	chr15	35962457-35962708	-
		MDP0000196946	chr15	35963276-35964707	-
		MDP0000477125	chr15	36136568-36137174	-
		MDP0000152619	chr15	36196720-36199073	+
		MDP0000404181	chr15	36204364-36208265	-
		MDP0000175149	chr15	36238820-36239188	+
		MDP0000537889	chr15	36255172-36257230	+
		MDP0000031895	chr15	36257929-36259359	-
		MDP0000903969	chr15	36255841-36256308	-
		MDP0000151078	chr15	36267617-36277469	-
		MDP0000224789	chr15	36302202-36302432	-
		MDP0000120349	chr15	36323251-36326868	-
		MDP0000228285	chr15	36327956-36328460	-
		MDP0000763255	chr15	36353203-36353694	-
		MDP0000174766	chr15	36364958-36366883	+
		MDP0000536732	chr15	36376295-36378337	-
		MDP0000207520	chr15	36390836-36393044	-
		MDP0000302168	chr15	36379067-36390085	+
		MDP0000394263	chr15	36376222-36378264	-
		MDP0000353636	chr15	36377123-36377366	-
		MDP0000447222	chr15	36376692-36377567	+
		MDP0000242354	chr15	36381648-36386618	-
		MDP0000173002	chr15	36396750-36397816	+
		MDP0000276171	chr15	36384922-36392581	+
		MDP0000263640	chr15	36402030-36403591	+
		MDP0000277999	chr15	36408113-36420573	+
		MDP0000572784	chr15	36454233-36456029	+
		MDP0000217124	chr15	36463498-36465556	+
		MDP0000217125	chr15	36466025-36469467	-
		MDP0000222474	chr15	36466551-36468612	+
		MDP0000313380	chr15	36469081-36472030	-
		MDP0000523159	chr15	36467883-36468820	-
		MDP0000127560	chr15	36476092-36481201	-
		MDP0000260354	chr15	36487501-36493791	-
		MDP0000236779	chr15	36487853-36494156	+
		MDP0000241892	chr15	36488544-36489326	+
		MDP0000197877	chr15	36495670-36497104	+
		MDP0000273491	chr15	36496506-36503140	+
		MDP0000232116	chr15	36502038-36504807	-
		MDP0000865421	chr15	36512304-36513635	-
		MDP0000318546	chr15	36531321-36537121	+
		MDP0000343963	chr15	36534703-36535997	+
		MDP0000185086	chr15	36547117-36548884	+
		MDP0000628717	chr15	36539506-36541408	+
		MDP0000240682	chr15	36566414-36572225	+
		MDP0000015509	chr15	36564375-36567772	-
		MDP0000903928	chr15	36581314-36582632	-
		MDP0000127993	chr15	36592583-36602604	-
		MDP0000242235	chr15	36584178-36584879	+
		MDP0000242236	chr15	36586159-36591518	-
		MDP0000127989	chr15	36589418-36591740	-
		MDP0000906753	chr15	36594332-36596259	+
		MDP0000200184	chr15	36615171-36618685	+
		MDP0000291234	chr15	36615957-36616983	-
		MDP0000235220	chr15	36634045-36636616	+
		MDP0000234955	chr15	36632641-36633745	+
		MDP0000234957	chr15	36639138-36644524	-
		MDP0000352750	chr15	36635535-36637741	-
		MDP0000946376	chr15	36638635-36641053	+
		MDP0000349021	chr15	36651187-36651433	+
		MDP0000134189	chr15	36662847-36663215	+
		MDP0000367745	chr15	36676292-36676541	-
		MDP0000670232	chr15	36670142-36676167	-
		MDP0000585462	chr15	36679980-36686155	-
		MDP0000280001	chr15	36683856-36688643	-
		MDP0000125167	chr15	36694218-36696230	-
		MDP0000240032	chr15	36698391-36698864	-
		MDP0000408016	chr15	36704216-36704822	-
		MDP0000176618	chr15	36723701-36725483	+
		MDP0000123421	chr15	36724016-36725797	+
		MDP0000324726	chr15	36730640-36730784	+
		MDP0000188259	chr15	36741035-36745771	-
		MDP0000128611	chr15	36733377-36735673	-
		MDP0000119500	chr15	36766558-36766938	+
		MDP0000221702	chr15	36777972-36781550	-
		MDP0000227917	chr15	36776652-36778147	+
		MDP0000335205	chr15	36773518-36773721	-
		MDP0000167570	chr15	36773567-36778072	+
		MDP0000272005	chr15	36791258-36795849	+
		MDP0000470728	chr15	36802532-36809363	+
		MDP0000832900	chr15	36810935-36812773	+
		MDP0000325786	chr15	36837457-36840699	-
		MDP0000296213	chr15	36857964-36860807	-
		MDP0000922840	chr15	36855986-36857647	+
		MDP0000922842	chr15	36860684-36860956	+
		MDP0000173837	chr15	36887273-36891911	-
		MDP0000276796	chr15	36863838-36868368	+
		MDP0000276798	chr15	36884522-36886099	+
		MDP0000141263	chr15	36868601-36869849	+
		MDP0000736385	chr15	36978608-36982099	-
		MDP0000909034	chr15	36974556-36975564	-
		MDP0000264063	chr15	36948824-36949913	-
		MDP0000761682	chr15	37012106-37012402	-
		MDP0000761683	chr15	37014495-37015481	+
		MDP0000138204	chr15	37029465-37035475	-
		MDP0000456267	chr15	37035149-37035903	+
		MDP0000185190	chr15	37040118-37046463	-
		MDP0000349710	chr15	37052588-37052702	+
		MDP0000128274	chr15	37070034-37074359	-
		MDP0000169101	chr15	37077206-37077778	-
		MDP0000126048	chr15	37077859-37078619	+
		MDP0000126049	chr15	37093031-37097505	+
		MDP0000134252	chr15	37106075-37108763	+
		MDP0000134253	chr15	37110367-37121264	-
		MDP0000775431	chr15	37105702-37105919	-
		MDP0000160799	chr15	37119728-37121069	-
		MDP0000160801	chr15	37137879-37140276	-
		MDP0000636345	chr15	37113694-37117318	-
		MDP0000262518	chr15	37132360-37138323	-
		MDP0000204265	chr15	37133336-37134658	-
		MDP0000213431	chr15	37144019-37146364	+
		MDP0000213432	chr15	37148505-37150049	+
		MDP0000437894	chr15	37139173-37141421	+
		MDP0000861584	chr15	37150486-37151102	-
		MDP0000216878	chr15	37148576-37149846	-
		MDP0000309179	chr15	37144212-37148163	+
		MDP0000746897	chr15	37140289-37141025	-
		MDP0000211549	chr15	37143833-37148608	+
		MDP0000211550	chr15	37148986-37155018	-
		MDP0000199892	chr15	37147811-37150105	+
		MDP0000199893	chr15	37152829-37153598	+
		MDP0000762567	chr15	37161369-37161796	+
		MDP0000285822	chr15	37158506-37159242	-
		MDP0000391667	chr15	37192864-37196794	+
		MDP0000221644	chr15	37205040-37206447	+
		MDP0000397284	chr15	37205040-37209169	+
		MDP0000272790	chr15	37216360-37218471	+
		MDP0000455634	chr15	37213691-37215769	+
		MDP0000278541	chr15	37219479-37219796	-
		MDP0000412859	chr15	37219558-37220175	-
		MDP0000500882	chr15	37242951-37243742	-
		MDP0000271319	chr15	37238700-37239404	-
		MDP0000232760	chr15	37235084-37241089	-
		MDP0000223799	chr15	37254000-37258489	-
		MDP0000378517	chr15	37241956-37244338	+
		MDP0000146645	chr15	37256080-37256840	+
		MDP0000944669	chr15	37261705-37262241	+
		MDP0000359109	chr15	37262194-37262422	+
		MDP0000163771	chr15	37273277-37276235	+
		MDP0000270104	chr15	37272478-37276269	+
		MDP0000270105	chr15	37277258-37282352	-
		MDP0000310333	chr15	37278490-37279579	-
		MDP0000341866	chr15	37285213-37287570	+
		MDP0000587523	chr15	37279922-37281160	+
		MDP0000166123	chr15	37290716-37293584	-
		MDP0000270907	chr15	37287783-37288394	+
		MDP0000218748	chr15	37298875-37301387	+
		MDP0000399163	chr15	37295690-37296301	-
		MDP0000438056	chr15	37307041-37308939	-
		MDP0000598703	chr15	37321086-37324100	-
		MDP0000131485	chr15	37318932-37321861	-
		MDP0000262664	chr15	37355593-37379856	+
		MDP0000938684	chr15	37355631-37355870	-
		MDP0000122329	chr15	37397697-37398438	+
		MDP0000249523	chr15	37398852-37401979	-
		MDP0000249524	chr15	37408962-37409543	-
		MDP0000197479	chr15	37464663-37468532	+
		MDP0000197480	chr15	37469463-37477649	-
		MDP0000294563	chr15	37477976-37480435	+
		MDP0000294564	chr15	37481701-37485293	-
		MDP0000288637	chr15	37495324-37500566	+
		MDP0000272906	chr15	37521135-37521894	-
		MDP0000582560	chr15	37513073-37513776	-
		MDP0000797373	chr15	37515974-37516556	+
		MDP0000923035	chr15	37537019-37538786	+
		MDP0000923036	chr15	37539175-37540801	-
		MDP0000359365	chr15	37559888-37559993	-
		MDP0000119634	chr15	37566460-37568383	-
		MDP0000290979	chr15	37596882-37601028	+
		MDP0000354564	chr15	37572578-37572731	-
		MDP0000462091	chr15	37606825-37607646	-
		MDP0000809215	chr15	37569309-37574577	+
		MDP0000809218	chr15	37587457-37589755	-
		MDP0000254385	chr15	37643652-37645190	-
		MDP0000358915	chr15	37642297-37642417	+
		MDP0000359557	chr15	37626830-37626938	-
		MDP0000229969	chr15	37648645-37655055	+
		MDP0000181746	chr15	37660065-37663824	+
		MDP0000282755	chr15	37670819-37696452	+
		MDP0000341703	chr15	37664058-37664259	+
		MDP0000904673	chr15	37723455-37724246	+
		MDP0000904675	chr15	37728511-37729172	-
		MDP0000376712	chr15	37757410-37757541	+
		MDP0000231967	chr15	37768596-37775094	-
		MDP0000320377	chr15	37791891-37794072	+
		MDP0000358246	chr15	37794322-37794412	-
		MDP0000272952	chr15	37797662-37802096	+
δ13CDS14.LG16 vs δ13CDS15.LG16.1	LG16: 138.30-142.11 cM	MDP0000352395	chr16	3683237-3683360	-
		MDP0000907712	chr16	3703177-3706830	+
		MDP0000907713	chr16	3707118-3708752	-
		MDP0000160046	chr16	3709364-3715828	+
		MDP0000160047	chr16	3717593-3724142	-
		MDP0000217795	chr16	3715222-3719209	+
		MDP0000327373	chr16	3742169-3742885	-
		MDP0000206455	chr16	3739634-3740626	+
		MDP0000234078	chr16	3747559-3749949	-
		MDP0000234081	chr16	3763579-3765292	+
		MDP0000321949	chr16	3745068-3746936	+
		MDP0000321952	chr16	3767679-3776742	+
		MDP0000748035	chr16	3779371-3781715	+
		MDP0000656433	chr16	3747446-3748849	+
		MDP0000540157	chr16	3783803-3787725	+
		MDP0000679678	chr16	3826018-3826581	-
		MDP0000758050	chr16	3809153-3810979	+
		MDP0000758053	chr16	3821681-3823510	+
		MDP0000158114	chr16	3830309-3833784	-
		MDP0000139718	chr16	3844169-3851549	+
		MDP0000139720	chr16	3859424-3863073	+
		MDP0000190256	chr16	3866463-3867346	-
		MDP0000190258	chr16	3873115-3875408	-
		MDP0000185640	chr16	3889539-3892082	+
		MDP0000185641	chr16	3892523-3895704	-
		MDP0000185642	chr16	3897615-3898274	+
		MDP0000185643	chr16	3901635-3904221	-
		MDP0000285628	chr16	3866945-3873418	-
		MDP0000328874	chr16	3881112-3882372	+
		MDP0000687738	chr16	3908378-3921365	-
		MDP0000940869	chr16	3922904-3923571	-
		MDP0000940872	chr16	3933913-3936278	-
		MDP0000135671	chr16	3941683-3945158	-
		MDP0000120013	chr16	3945272-3946063	-
		MDP0000230950	chr16	3960923-3962941	+
		MDP0000230952	chr16	3972710-3974022	+
		MDP0000829665	chr16	3952765-3956389	+
		MDP0000829670	chr16	3969240-3970078	+
		MDP0000143804	chr16	3983821-3985386	+
		MDP0000254174	chr16	3979035-3981050	+
		MDP0000254177	chr16	3989749-3996199	+
		MDP0000617887	chr16	3996504-3999527	-
		MDP0000231873	chr16	3996146-3998416	+
		MDP0000320306	chr16	4003882-4008898	+
		MDP0000320308	chr16	4018192-4029096	-
		MDP0000320309	chr16	4032721-4034178	+
		MDP0000320310	chr16	4035955-4037286	+
		MDP0000427707	chr16	3977079-3981848	-
		MDP0000427722	chr16	4042599-4043195	+
		MDP0000427723	chr16	4045614-4046326	-
		MDP0000819203	chr16	4038288-4039913	-
		MDP0000149769	chr16	4066639-4068438	-
		MDP0000149770	chr16	4069106-4070284	-
		MDP0000358088	chr16	4106120-4106261	+
		MDP0000149241	chr16	4109306-4114989	+
		MDP0000149242	chr16	4117577-4119760	-
		MDP0000156222	chr16	4105138-4110914	+
		MDP0000156223	chr16	4113500-4115727	-
		MDP0000321670	chr16	4136996-4138069	-
		MDP0000337985	chr16	4133040-4133436	+
		MDP0000339917	chr16	4144440-4144740	-
		MDP0000717305	chr16	4149869-4151950	-
		MDP0000258780	chr16	4151563-4153321	+
		MDP0000258781	chr16	4154063-4162534	-
		MDP0000125204	chr16	4164298-4165309	+
		MDP0000316265	chr16	4165586-4175276	+
		MDP0000674494	chr16	4168280-4169968	+
		MDP0000283899	chr16	4176631-4180661	-
		MDP0000235333	chr16	4195416-4199589	-
		MDP0000235335	chr16	4202459-4202677	-
		MDP0000634311	chr16	4187024-4187595	-
		MDP0000870155	chr16	4200465-4202024	+
		MDP0000434172	chr16	4203199-4210443	+
		MDP0000027925	chr16	4218146-4221276	+
		MDP0000547655	chr16	4234960-4237773	+
		MDP0000432642	chr16	4243540-4244710	+
		MDP0000233177	chr16	4257095-4258549	+
		MDP0000321285	chr16	4243539-4249807	+
		MDP0000374881	chr16	4250120-4252180	-
		MDP0000374885	chr16	4260386-4261674	-
		MDP0000454192	chr16	4261922-4262476	-
		MDP0000321030	chr16	4264004-4267111	-
		MDP0000233070	chr16	4306715-4308794	-
		MDP0000321200	chr16	4287940-4304040	-
		MDP0000321202	chr16	4309982-4312183	-
		MDP0000191774	chr16	4289219-4291018	+
		MDP0000164048	chr16	4323730-4325162	-
		MDP0000164054	chr16	4359596-4361664	+
		MDP0000269370	chr16	4339016-4341478	+
		MDP0000269371	chr16	4343690-4346194	-
		MDP0000738522	chr16	4333070-4334436	+
		MDP0000738532	chr16	4347057-4355998	+
		MDP0000142413	chr16	4336404-4338722	+
		MDP0000253152	chr16	4333669-4335541	-
		MDP0000119793	chr16	4371829-4375009	-
		MDP0000119794	chr16	4380634-4382531	+
		MDP0000139367	chr16	4402195-4407725	+
		MDP0000139369	chr16	4412107-4416294	+
		MDP0000250866	chr16	4408508-4409870	-
		MDP0000250869	chr16	4421518-4423366	-
		MDP0000250870	chr16	4425039-4426340	+
		MDP0000790939	chr16	4416983-4419308	-
		MDP0000190540	chr16	4414562-4416379	-
		MDP0000444494	chr16	4418961-4420059	+
		MDP0000216481	chr16	4429747-4430187	-
		MDP0000308890	chr16	4442431-4449401	-
		MDP0000239559	chr16	4441123-4441890	-
		MDP0000702542	chr16	4445202-4449532	+
		MDP0000207727	chr16	4449857-4452829	+
		MDP0000185594	chr16	4474295-4475892	+
		MDP0000185595	chr16	4477625-4479846	+
		MDP0000285599	chr16	4483556-4486531	-
		MDP0000285600	chr16	4490216-4493295	+
		MDP0000798679	chr16	4480822-4482787	+
		MDP0000798684	chr16	4494726-4494998	-
		MDP0000178054	chr16	4479865-4482369	-
		MDP0000178055	chr16	4484326-4489930	-
		MDP0000339788	chr16	4483606-4483696	+
		MDP0000587199	chr16	4473935-4475280	-
		MDP0000943789	chr16	4491236-4493219	-
		MDP0000943790	chr16	4494363-4498205	-
		MDP0000175756	chr16	4509762-4511804	+
		MDP0000175757	chr16	4512573-4515180	+
		MDP0000278254	chr16	4509762-4515180	+
		MDP0000817244	chr16	4505721-4506092	-
		MDP0000807498	chr16	4543859-4544312	+
		MDP0000126221	chr16	4601570-4603287	-
		MDP0000240827	chr16	4575410-4576552	-
		MDP0000240828	chr16	4581241-4584536	-
		MDP0000240829	chr16	4588379-4589964	-
		MDP0000342184	chr16	4572489-4572690	+
		MDP0000242615	chr16	4613716-4614473	+
		MDP0000194900	chr16	4623680-4626658	+
		MDP0000194901	chr16	4629394-4630539	-
		MDP0000653365	chr16	4614531-4623167	+
		MDP0000196862	chr16	4655977-4664288	+
		MDP0000294096	chr16	4675491-4681937	+
		MDP0000294097	chr16	4683268-4684960	+
		MDP0000294098	chr16	4685370-4688015	-
		MDP0000568778	chr16	4695091-4695481	-
		MDP0000141164	chr16	4696634-4697754	+
		MDP0000131123	chr16	4704398-4707125	+
		MDP0000160348	chr16	4709890-4711010	+
		MDP0000247672	chr16	4714390-4720112	-
		MDP0000252405	chr16	4726064-4736331	+
		MDP0000279936	chr16	4743501-4747049	-
		MDP0000122393	chr16	4746719-4750742	+
		MDP0000237931	chr16	4753359-4755428	-
		MDP0000143003	chr16	4768649-4772302	-
		MDP0000143004	chr16	4773449-4775886	+
		MDP0000143005	chr16	4777042-4780058	-
		MDP0000143009	chr16	4794165-4800997	+
		MDP0000143011	chr16	4808389-4811015	-
		MDP0000253567	chr16	4761717-4765732	-
		MDP0000253572	chr16	4789885-4791120	-
		MDP0000616079	chr16	4801855-4804453	-
		MDP0000849735	chr16	4786701-4787850	-
		MDP0000196665	chr16	4826151-4829567	-
		MDP0000196666	chr16	4829755-4832151	-
		MDP0000234319	chr16	4853122-4854226	-
		MDP0000322119	chr16	4844910-4848205	+
		MDP0000706828	chr16	4848393-4852180	+
		MDP0000178329	chr16	4865130-4865387	+
		MDP0000178334	chr16	4903179-4906521	+
		MDP0000280202	chr16	4912287-4921537	-
		MDP0000366869	chr16	4905350-4905446	-
		MDP0000485718	chr16	4868682-4871353	-
