# Supplementary material for: Mapping QTLs for water-use efficiency reveals the potential candidate genes involved in regulating the trait in apple under drought stress
Source: BMC Plant Biol. 2018 Jun 26;18:136. doi: 10.1186/s12870-018-1308-3 (PMC6019725; doi:10.1186/s12870-018-1308-3)
Supplement: Supplementary file 5 — Table S4. Genes identified with GO annotations. (XLSX 166 kb) [file 12870_2018_1308_MOESM5_ESM.xlsx]

## Sheet: Table S4
Table S4 Genes identified with GO annotations.
Gene ID	GO term and annotation
MDP0000014856	[GO:0009142]nucleoside triphosphate biosynthetic process
	[GO:0005971]ribonucleoside-diphosphate reductase complex
	[GO:0016728]oxidoreductase activity, acting on CH or CH2 groups, disulfide as acceptor
	[GO:0016725]oxidoreductase activity, acting on CH or CH2 groups
	[GO:0004748]ribonucleoside-diphosphate reductase activity, thioredoxin disulfide as acceptor
	[GO:0009202]deoxyribonucleoside triphosphate biosynthetic process
	[GO:0009200]deoxyribonucleoside triphosphate metabolic process
	[GO:0009141]nucleoside triphosphate metabolic process
	[GO:0006260]DNA replication
	[GO:1901293]nucleoside phosphate biosynthetic process
	[GO:0090407]organophosphate biosynthetic process
	[GO:0006753]nucleoside phosphate metabolic process
	[GO:0055086]nucleobase-containing small molecule metabolic process
	[GO:1990204]oxidoreductase complex
	[GO:0019637]organophosphate metabolic process
	[GO:0006259]DNA metabolic process
	[GO:0046686]response to cadmium ion
	[GO:1902494]catalytic complex
	[GO:0010038]response to metal ion
	[GO:0010035]response to inorganic substance
	[GO:0044281]small molecule metabolic process
	[GO:0043234]protein complex
	[GO:0044711]single-organism biosynthetic process
	[GO:0032991]macromolecular complex
	[GO:0042221]response to chemical
	[GO:0055114]oxidation-reduction process
	[GO:0034654]nucleobase-containing compound biosynthetic process
	[GO:0005524]ATP binding
	[GO:0018130]heterocycle biosynthetic process
	[GO:0044271]cellular nitrogen compound biosynthetic process
	[GO:0019438]aromatic compound biosynthetic process
	[GO:1901362]organic cyclic compound biosynthetic process
	[GO:0090304]nucleic acid metabolic process
	[GO:0006139]nucleobase-containing compound metabolic process
	[GO:0016491]oxidoreductase activity
	[GO:0034641]cellular nitrogen compound metabolic process
	[GO:1901360]organic cyclic compound metabolic process
	[GO:0046483]heterocycle metabolic process
	[GO:0006807]nitrogen compound metabolic process
	[GO:0006725]cellular aromatic compound metabolic process
	[GO:0034645]cellular macromolecule biosynthetic process
	[GO:0009059]macromolecule biosynthetic process
	[GO:0050896]response to stimulus
	[GO:0006796]phosphate-containing compound metabolic process
	[GO:0006793]phosphorus metabolic process
	[GO:0044710]single-organism metabolic process
	[GO:0035639]purine ribonucleoside triphosphate binding
	[GO:0044249]cellular biosynthetic process
	[GO:1901576]organic substance biosynthetic process
	[GO:0009058]biosynthetic process
	[GO:0044444]cytoplasmic part
	[GO:0044763]single-organism cellular process
	[GO:0005737]cytoplasm
	[GO:0032559]adenyl ribonucleotide binding
	[GO:0001883]purine nucleoside binding
	[GO:0032555]purine ribonucleotide binding
	[GO:0032550]purine ribonucleoside binding
	[GO:0030554]adenyl nucleotide binding
	[GO:0001882]nucleoside binding
	[GO:0005622]intracellular
	[GO:0044699]single-organism process
	[GO:0044424]intracellular part
	[GO:0043168]anion binding
	[GO:0036094]small molecule binding
	[GO:0032549]ribonucleoside binding
	[GO:0032553]ribonucleotide binding
	[GO:0017076]purine nucleotide binding
	[GO:0097367]carbohydrate derivative binding
	[GO:0044260]cellular macromolecule metabolic process
	[GO:0000166]nucleotide binding
	[GO:1901265]nucleoside phosphate binding
	[GO:0005623]cell
	[GO:0044464]cell part
	[GO:0043170]macromolecule metabolic process
	[GO:0044238]primary metabolic process
	[GO:0043167]ion binding
	[GO:0044237]cellular metabolic process
	[GO:1901363]heterocyclic compound binding
	[GO:0097159]organic cyclic compound binding
	[GO:0003824]catalytic activity
	[GO:0008152]metabolic process
	[GO:0005488]binding
	[GO:0009987]cellular process
	[GO:0071704]organic substance metabolic process
MDP0000015509	[GO:0048531]beta-1,3-galactosyltransferase activity
	[GO:0008378]galactosyltransferase activity
	[GO:0009100]glycoprotein metabolic process
	[GO:0070085]glycosylation
	[GO:1901137]carbohydrate derivative biosynthetic process
	[GO:1901135]carbohydrate derivative metabolic process
	[GO:0005794]Golgi apparatus
	[GO:0016758]transferase activity, transferring hexosyl groups
	[GO:0009101]glycoprotein biosynthetic process
	[GO:0006486]protein glycosylation
	[GO:0043413]macromolecule glycosylation
	[GO:0044723]single-organism carbohydrate metabolic process
	[GO:0034645]cellular macromolecule biosynthetic process
	[GO:0009059]macromolecule biosynthetic process
	[GO:0016757]transferase activity, transferring glycosyl groups
	[GO:0005975]carbohydrate metabolic process
	[GO:0044710]single-organism metabolic process
	[GO:0044249]cellular biosynthetic process
	[GO:1901576]organic substance biosynthetic process
	[GO:0009058]biosynthetic process
	[GO:0044763]single-organism cellular process
	[GO:0016020]membrane
	[GO:0006464]cellular protein modification process
	[GO:0036211]protein modification process
	[GO:0043412]macromolecule modification
	[GO:0044267]cellular protein metabolic process
	[GO:0019538]protein metabolic process
	[GO:0016740]transferase activity
	[GO:0044444]cytoplasmic part
	[GO:0005737]cytoplasm
	[GO:0043227]membrane-bounded organelle
	[GO:0043231]intracellular membrane-bounded organelle
	[GO:0043229]intracellular organelle
	[GO:0043226]organelle
	[GO:0044424]intracellular part
	[GO:0044464]cell part
	[GO:0005622]intracellular
	[GO:0005623]cell
	[GO:0043170]macromolecule metabolic process
	[GO:0044237]cellular metabolic process
	[GO:0044699]single-organism process
	[GO:0044260]cellular macromolecule metabolic process
	[GO:0044238]primary metabolic process
	[GO:0071704]organic substance metabolic process
	[GO:0009987]cellular process
	[GO:0003824]catalytic activity
	[GO:0008152]metabolic process
MDP0000027925	[GO:0042401]cellular biogenic amine biosynthetic process
	[GO:0009710]tropane alkaloid biosynthetic process
	[GO:0030750]putrescine N-methyltransferase activity
	[GO:0046448]tropane alkaloid metabolic process
	[GO:0008295]spermidine biosynthetic process
	[GO:0009309]amine biosynthetic process
	[GO:0008216]spermidine metabolic process
	[GO:0004766]spermidine synthase activity
	[GO:0044106]cellular amine metabolic process
	[GO:0006596]polyamine biosynthetic process
	[GO:0006595]polyamine metabolic process
	[GO:0008757]S-adenosylmethionine-dependent methyltransferase activity
	[GO:0006576]cellular biogenic amine metabolic process
	[GO:0009821]alkaloid biosynthetic process
	[GO:0009820]alkaloid metabolic process
	[GO:0016765]transferase activity, transferring alkyl or aryl [other than methyl] groups
	[GO:0008168]methyltransferase activity
	[GO:0016741]transferase activity, transferring one-carbon groups
	[GO:0009308]amine metabolic process
	[GO:1901566]organonitrogen compound biosynthetic process
	[GO:1901564]organonitrogen compound metabolic process
	[GO:0005829]cytosol
	[GO:0071944]cell periphery
	[GO:0005886]plasma membrane
	[GO:0046483]heterocycle metabolic process
	[GO:0006807]nitrogen compound metabolic process
	[GO:1901362]organic cyclic compound biosynthetic process
	[GO:0018130]heterocycle biosynthetic process
	[GO:0044271]cellular nitrogen compound biosynthetic process
	[GO:0034641]cellular nitrogen compound metabolic process
	[GO:1901360]organic cyclic compound metabolic process
	[GO:0016020]membrane
	[GO:0044249]cellular biosynthetic process
	[GO:1901576]organic substance biosynthetic process
	[GO:0009058]biosynthetic process
	[GO:0044444]cytoplasmic part
	[GO:0003824]catalytic activity
	[GO:0005737]cytoplasm
	[GO:0016740]transferase activity
	[GO:0005622]intracellular
	[GO:0044424]intracellular part
	[GO:0005515]protein binding
	[GO:0044237]cellular metabolic process
	[GO:0071704]organic substance metabolic process
	[GO:0009987]cellular process
	[GO:0008152]metabolic process
	[GO:0005488]binding
	[GO:0005623]cell
	[GO:0044464]cell part
MDP0000031895	[GO:0005515]protein binding
	[GO:0005488]binding
MDP0000118941	[GO:0030170]pyridoxal phosphate binding
	[GO:0009058]biosynthetic process
	[GO:0003824]catalytic activity
	[GO:0048037]cofactor binding
	[GO:0043168]anion binding
	[GO:0043167]ion binding
	[GO:0008152]metabolic process
	[GO:0005488]binding
MDP0000119793	[GO:0016836]hydro-lyase activity
	[GO:0015976]carbon utilization
	[GO:0004089]carbonate dehydratase activity
	[GO:0016835]carbon-oxygen lyase activity
	[GO:0016829]lyase activity
	[GO:0046914]transition metal ion binding
	[GO:0008270]zinc ion binding
	[GO:0043169]cation binding
	[GO:0046872]metal ion binding
	[GO:0044699]single-organism process
	[GO:0043167]ion binding
	[GO:0003824]catalytic activity
	[GO:0005488]binding
MDP0000119794	[GO:0005488]binding
	[GO:0005515]protein binding
MDP0000120013	[GO:0003676]nucleic acid binding
	[GO:0046872]metal ion binding
	[GO:0043169]cation binding
	[GO:0043167]ion binding
	[GO:1901363]heterocyclic compound binding
	[GO:0097159]organic cyclic compound binding
	[GO:0005488]binding
MDP0000120349	[GO:0023052]signaling
	[GO:0044700]single organism signaling
	[GO:0007154]cell communication
	[GO:0051716]cellular response to stimulus
	[GO:0007165]signal transduction
	[GO:0050794]regulation of cellular process
	[GO:0044763]single-organism cellular process
	[GO:0050789]regulation of biological process
	[GO:0065007]biological regulation
	[GO:0044699]single-organism process
	[GO:0043531]ADP binding
	[GO:0006952]defense response
	[GO:0006950]response to stress
	[GO:0050896]response to stimulus
	[GO:0009987]cellular process
	[GO:0032559]adenyl ribonucleotide binding
	[GO:0001883]purine nucleoside binding
	[GO:0032555]purine ribonucleotide binding
	[GO:0032550]purine ribonucleoside binding
	[GO:0032553]ribonucleotide binding
	[GO:0030554]adenyl nucleotide binding
	[GO:0017076]purine nucleotide binding
	[GO:0001882]nucleoside binding
	[GO:0097367]carbohydrate derivative binding
	[GO:0043168]anion binding
	[GO:0032549]ribonucleoside binding
	[GO:1901363]heterocyclic compound binding
	[GO:0097159]organic cyclic compound binding
	[GO:0036094]small molecule binding
	[GO:0043167]ion binding
	[GO:1901265]nucleoside phosphate binding
	[GO:0000166]nucleotide binding
	[GO:0005488]binding
	[GO:0005515]protein binding
MDP0000122419	[GO:0005886]plasma membrane
	[GO:0044237]cellular metabolic process
	[GO:0006468]protein phosphorylation
	[GO:0004672]protein kinase activity
	[GO:0016310]phosphorylation
	[GO:0016301]kinase activity
	[GO:0016773]phosphotransferase activity, alcohol group as acceptor
	[GO:0006464]cellular protein modification process
	[GO:0006796]phosphate-containing compound metabolic process
	[GO:0036211]protein modification process
	[GO:0043412]macromolecule modification
	[GO:0006793]phosphorus metabolic process
	[GO:0016772]transferase activity, transferring phosphorus-containing groups
	[GO:0044267]cellular protein metabolic process
	[GO:0016740]transferase activity
	[GO:0044260]cellular macromolecule metabolic process
	[GO:0035639]purine ribonucleoside triphosphate binding
	[GO:0044238]primary metabolic process
	[GO:0071704]organic substance metabolic process
	[GO:0005524]ATP binding
	[GO:0019538]protein metabolic process
	[GO:0043170]macromolecule metabolic process
	[GO:0009987]cellular process
	[GO:1901363]heterocyclic compound binding
	[GO:0097159]organic cyclic compound binding
	[GO:0008152]metabolic process
	[GO:0032559]adenyl ribonucleotide binding
	[GO:0001883]purine nucleoside binding
	[GO:0032555]purine ribonucleotide binding
	[GO:0032550]purine ribonucleoside binding
	[GO:0032553]ribonucleotide binding
	[GO:0030554]adenyl nucleotide binding
	[GO:0017076]purine nucleotide binding
	[GO:0001882]nucleoside binding
	[GO:0097367]carbohydrate derivative binding
	[GO:0043168]anion binding
	[GO:1901265]nucleoside phosphate binding
	[GO:0036094]small molecule binding
	[GO:0043167]ion binding
	[GO:0000166]nucleotide binding
	[GO:0003824]catalytic activity
	[GO:0032549]ribonucleoside binding
	[GO:0005488]binding
	[GO:0005515]protein binding
	[GO:0071944]cell periphery
	[GO:0016020]membrane
	[GO:0005623]cell
	[GO:0044464]cell part
MDP0000123421	[GO:0003676]nucleic acid binding
	[GO:1901265]nucleoside phosphate binding
	[GO:0000166]nucleotide binding
	[GO:0036094]small molecule binding
	[GO:0005488]binding
	[GO:1901363]heterocyclic compound binding
	[GO:0097159]organic cyclic compound binding
MDP0000125167	[GO:0016758]transferase activity, transferring hexosyl groups
	[GO:0016757]transferase activity, transferring glycosyl groups
	[GO:0016740]transferase activity
	[GO:0003824]catalytic activity
	[GO:0008152]metabolic process
MDP0000125204	[GO:0019203]carbohydrate phosphatase activity
	[GO:0003825]alpha,alpha-trehalose-phosphate synthase [UDP-forming] activity
	[GO:0005992]trehalose biosynthetic process
	[GO:0005991]trehalose metabolic process
	[GO:0005984]disaccharide metabolic process
	[GO:0004805]trehalose-phosphatase activity
	[GO:0009312]oligosaccharide biosynthetic process
	[GO:0009311]oligosaccharide metabolic process
	[GO:0016791]phosphatase activity
	[GO:0046351]disaccharide biosynthetic process
	[GO:0042578]phosphoric ester hydrolase activity
	[GO:0016051]carbohydrate biosynthetic process
	[GO:0034637]cellular carbohydrate biosynthetic process
	[GO:0044262]cellular carbohydrate metabolic process
	[GO:0044723]single-organism carbohydrate metabolic process
	[GO:0044711]single-organism biosynthetic process
	[GO:0044249]cellular biosynthetic process
	[GO:1901576]organic substance biosynthetic process
	[GO:0016788]hydrolase activity, acting on ester bonds
	[GO:0005975]carbohydrate metabolic process
	[GO:0044710]single-organism metabolic process
	[GO:0009058]biosynthetic process
	[GO:0046527]glucosyltransferase activity
	[GO:0035251]UDP-glucosyltransferase activity
	[GO:0005739]mitochondrion
	[GO:0008194]UDP-glycosyltransferase activity
	[GO:0005829]cytosol
	[GO:0016758]transferase activity, transferring hexosyl groups
	[GO:0016757]transferase activity, transferring glycosyl groups
	[GO:0003824]catalytic activity
	[GO:0044444]cytoplasmic part
	[GO:0016787]hydrolase activity
	[GO:0005737]cytoplasm
	[GO:0043227]membrane-bounded organelle
	[GO:0044699]single-organism process
	[GO:0044763]single-organism cellular process
	[GO:0043231]intracellular membrane-bounded organelle
	[GO:0043229]intracellular organelle
	[GO:0043226]organelle
	[GO:0005622]intracellular
	[GO:0044424]intracellular part
	[GO:0005623]cell
	[GO:0044464]cell part
	[GO:0016740]transferase activity
	[GO:0044237]cellular metabolic process
	[GO:0044238]primary metabolic process
	[GO:0071704]organic substance metabolic process
	[GO:0009987]cellular process
	[GO:0008152]metabolic process
MDP0000125631	[GO:0019840]isoprenoid binding
	[GO:0051738]xanthophyll binding
	[GO:0016168]chlorophyll binding
	[GO:0009668]plastid membrane organization
	[GO:0030076]light-harvesting complex
	[GO:0044802]single-organism membrane organization
	[GO:0055035]plastid thylakoid membrane
	[GO:0010196]nonphotochemical quenching
	[GO:0031409]pigment binding
	[GO:1990066]energy quenching
	[GO:0061024]membrane organization
	[GO:0019684]photosynthesis, light reaction
	[GO:0009535]chloroplast thylakoid membrane
	[GO:0009517]PSII associated light-harvesting complex II
	[GO:0009503]thylakoid light-harvesting complex
	[GO:0010027]thylakoid membrane organization
	[GO:0080167]response to karrikin
	[GO:0009534]chloroplast thylakoid
	[GO:0009579]thylakoid
	[GO:0008289]lipid binding
	[GO:0009657]plastid organization
	[GO:0042651]thylakoid membrane
	[GO:0015979]photosynthesis
	[GO:0044436]thylakoid part
	[GO:0034357]photosynthetic membrane
	[GO:0031984]organelle subcompartment
	[GO:0031976]plastid thylakoid
	[GO:0009536]plastid
	[GO:0006091]generation of precursor metabolites and energy
	[GO:0009507]chloroplast
	[GO:0006996]organelle organization
	[GO:0046906]tetrapyrrole binding
	[GO:0009416]response to light stimulus
	[GO:0009314]response to radiation
	[GO:0016020]membrane
	[GO:0044434]chloroplast part
	[GO:0044435]plastid part
	[GO:0044425]membrane part
	[GO:0071840]cellular component organization or biogenesis
	[GO:0016043]cellular component organization
	[GO:0043234]protein complex
	[GO:0009628]response to abiotic stimulus
	[GO:0032991]macromolecular complex
	[GO:0044446]intracellular organelle part
	[GO:0044422]organelle part
	[GO:0050896]response to stimulus
	[GO:0044763]single-organism cellular process
	[GO:0005737]cytoplasm
	[GO:0044444]cytoplasmic part
	[GO:0043231]intracellular membrane-bounded organelle
	[GO:0043227]membrane-bounded organelle
	[GO:0043229]intracellular organelle
	[GO:0043226]organelle
	[GO:0005623]cell
	[GO:0044464]cell part
	[GO:1901363]heterocyclic compound binding
	[GO:0097159]organic cyclic compound binding
	[GO:0044237]cellular metabolic process
	[GO:0009987]cellular process
	[GO:0008152]metabolic process
	[GO:0005488]binding
	[GO:0005622]intracellular
	[GO:0044424]intracellular part
	[GO:0044699]single-organism process
MDP0000125882	[GO:0004497]monooxygenase activity
	[GO:0016705]oxidoreductase activity, acting on paired donors, with incorporation or reduction of molecular oxygen
	[GO:0005506]iron ion binding
	[GO:0020037]heme binding
	[GO:0046906]tetrapyrrole binding
	[GO:0055114]oxidation-reduction process
	[GO:0046914]transition metal ion binding
	[GO:0016491]oxidoreductase activity
	[GO:0044710]single-organism metabolic process
	[GO:0043169]cation binding
	[GO:0046872]metal ion binding
	[GO:0044699]single-organism process
	[GO:0003824]catalytic activity
	[GO:0008152]metabolic process
	[GO:0005488]binding
	[GO:1901363]heterocyclic compound binding
	[GO:0097159]organic cyclic compound binding
	[GO:0043167]ion binding
MDP0000126048	[GO:0046873]metal ion transmembrane transporter activity
	[GO:0015079]potassium ion transmembrane transporter activity
	[GO:0071805]potassium ion transmembrane transport
	[GO:0071804]cellular potassium ion transport
	[GO:0030001]metal ion transport
	[GO:0006813]potassium ion transport
	[GO:0022890]inorganic cation transmembrane transporter activity
	[GO:0034220]ion transmembrane transport
	[GO:0015672]monovalent inorganic cation transport
	[GO:0015077]monovalent inorganic cation transmembrane transporter activity
	[GO:0006812]cation transport
	[GO:0008324]cation transmembrane transporter activity
	[GO:0015075]ion transmembrane transporter activity
	[GO:0055085]transmembrane transport
	[GO:0006811]ion transport
	[GO:0022892]substrate-specific transporter activity
	[GO:0022891]substrate-specific transmembrane transporter activity
	[GO:0022857]transmembrane transporter activity
	[GO:0044765]single-organism transport
	[GO:0005215]transporter activity
	[GO:0051234]establishment of localization
	[GO:0006810]transport
	[GO:0051179]localization
	[GO:0044763]single-organism cellular process
	[GO:0044699]single-organism process
	[GO:0016020]membrane
	[GO:0009987]cellular process
MDP0000126049	[GO:0009739]response to gibberellin stimulus
	[GO:0055044]symplast
	[GO:0009506]plasmodesma
	[GO:0005911]cell-cell junction
	[GO:0030054]cell junction
	[GO:0033993]response to lipid
	[GO:1901700]response to oxygen-containing compound
	[GO:0009725]response to hormone
	[GO:0009719]response to endogenous stimulus
	[GO:0010033]response to organic substance
	[GO:0071944]cell periphery
	[GO:0042221]response to chemical
	[GO:0005886]plasma membrane
	[GO:0016020]membrane
	[GO:0050896]response to stimulus
	[GO:0044464]cell part
	[GO:0005623]cell
MDP0000126221	[GO:0035670]plant-type ovary development
	[GO:0009798]axis specification
	[GO:0009955]adaxial/abaxial pattern specification
	[GO:0009944]polarity specification of adaxial/abaxial axis
	[GO:0009943]adaxial/abaxial axis specification
	[GO:0065001]specification of axis polarity
	[GO:0048481]ovule development
	[GO:0048467]gynoecium development
	[GO:0048440]carpel development
	[GO:0048438]floral whorl development
	[GO:0048437]floral organ development
	[GO:0048569]post-embryonic organ development
	[GO:0048827]phyllome development
	[GO:0003002]regionalization
	[GO:0007389]pattern specification process
	[GO:0009908]flower development
	[GO:0048367]shoot system development
	[GO:0048513]organ development
	[GO:0048608]reproductive structure development
	[GO:0061458]reproductive system development
	[GO:0009791]post-embryonic development
	[GO:0044702]single organism reproductive process
	[GO:0022414]reproductive process
	[GO:0000003]reproduction
	[GO:0003006]developmental process involved in reproduction
	[GO:0048731]system development
	[GO:0007275]multicellular organismal development
	[GO:0044707]single-multicellular organism process
	[GO:0048856]anatomical structure development
	[GO:0032501]multicellular organismal process
	[GO:0032502]developmental process
	[GO:0044767]single-organism developmental process
	[GO:0005634]nucleus
	[GO:0043231]intracellular membrane-bounded organelle
	[GO:0043227]membrane-bounded organelle
	[GO:0043229]intracellular organelle
	[GO:0043226]organelle
	[GO:0044699]single-organism process
	[GO:0005622]intracellular
	[GO:0044424]intracellular part
	[GO:0005488]binding
	[GO:0005623]cell
	[GO:0044464]cell part
	[GO:0005515]protein binding
MDP0000126528	[GO:0009740]gibberellic acid mediated signaling pathway
	[GO:0031461]cullin-RING ubiquitin ligase complex
	[GO:0009939]positive regulation of gibberellic acid mediated signaling pathway
	[GO:0009937]regulation of gibberellic acid mediated signaling pathway
	[GO:0010162]seed dormancy process
	[GO:0010476]gibberellin mediated signaling pathway
	[GO:0019005]SCF ubiquitin ligase complex
	[GO:0010431]seed maturation
	[GO:0071370]cellular response to gibberellin stimulus
	[GO:0022611]dormancy process
	[GO:0010647]positive regulation of cell communication
	[GO:0023056]positive regulation of signaling
	[GO:0090351]seedling development
	[GO:0048609]multicellular organismal reproductive process
	[GO:0009967]positive regulation of signal transduction
	[GO:0048584]positive regulation of response to stimulus
	[GO:0032504]multicellular organism reproduction
	[GO:0009845]seed germination
	[GO:0071396]cellular response to lipid
	[GO:0010646]regulation of cell communication
	[GO:0023051]regulation of signaling
	[GO:0009966]regulation of signal transduction
	[GO:0048583]regulation of response to stimulus
	[GO:1902494]catalytic complex
	[GO:0048316]seed development
	[GO:1901701]cellular response to oxygen-containing compound
	[GO:0010154]fruit development
	[GO:0048522]positive regulation of cellular process
	[GO:0009755]hormone-mediated signaling pathway
	[GO:0032870]cellular response to hormone stimulus
	[GO:0071495]cellular response to endogenous stimulus
	[GO:0071310]cellular response to organic substance
	[GO:0009739]response to gibberellin stimulus
	[GO:0000151]ubiquitin ligase complex
	[GO:0048518]positive regulation of biological process
	[GO:0070887]cellular response to chemical stimulus
	[GO:0048608]reproductive structure development
	[GO:0061458]reproductive system development
	[GO:0009791]post-embryonic development
	[GO:0044702]single organism reproductive process
	[GO:0022414]reproductive process
	[GO:0000003]reproduction
	[GO:0003006]developmental process involved in reproduction
	[GO:0033993]response to lipid
	[GO:1901700]response to oxygen-containing compound
	[GO:0048731]system development
	[GO:0009725]response to hormone
	[GO:0009719]response to endogenous stimulus
	[GO:0010033]response to organic substance
	[GO:0043234]protein complex
	[GO:0032991]macromolecular complex
	[GO:0007275]multicellular organismal development
	[GO:0044707]single-multicellular organism process
	[GO:0048856]anatomical structure development
	[GO:0032501]multicellular organismal process
	[GO:0032502]developmental process
	[GO:0044767]single-organism developmental process
	[GO:0023052]signaling
	[GO:0044700]single organism signaling
	[GO:0042221]response to chemical
	[GO:0007165]signal transduction
	[GO:0007154]cell communication
	[GO:0005634]nucleus
	[GO:0051716]cellular response to stimulus
	[GO:0050794]regulation of cellular process
	[GO:0050789]regulation of biological process
	[GO:0044763]single-organism cellular process
	[GO:0043227]membrane-bounded organelle
	[GO:0065007]biological regulation
	[GO:0043231]intracellular membrane-bounded organelle
	[GO:0043229]intracellular organelle
	[GO:0043226]organelle
	[GO:0050896]response to stimulus
	[GO:0044424]intracellular part
	[GO:0005622]intracellular
	[GO:0044464]cell part
	[GO:0044699]single-organism process
	[GO:0005515]protein binding
	[GO:0005623]cell
	[GO:0009987]cellular process
	[GO:0005488]binding
MDP0000126942	[GO:0031224]intrinsic to membrane
	[GO:0044425]membrane part
	[GO:0016021]integral to membrane
	[GO:0016020]membrane
MDP0000127560	[GO:0016742]hydroxymethyl-, formyl- and related transferase activity
	[GO:0004372]glycine hydroxymethyltransferase activity
	[GO:0006563]L-serine metabolic process
	[GO:0006544]glycine metabolic process
	[GO:0009069]serine family amino acid metabolic process
	[GO:1901605]alpha-amino acid metabolic process
	[GO:0006520]cellular amino acid metabolic process
	[GO:0006082]organic acid metabolic process
	[GO:0043436]oxoacid metabolic process
	[GO:0019752]carboxylic acid metabolic process
	[GO:0044281]small molecule metabolic process
	[GO:0048037]cofactor binding
	[GO:1901564]organonitrogen compound metabolic process
	[GO:0030170]pyridoxal phosphate binding
	[GO:0016741]transferase activity, transferring one-carbon groups
	[GO:0046686]response to cadmium ion
	[GO:0010038]response to metal ion
	[GO:0010035]response to inorganic substance
	[GO:0042221]response to chemical
	[GO:0003824]catalytic activity
	[GO:0044710]single-organism metabolic process
	[GO:0006807]nitrogen compound metabolic process
	[GO:0044763]single-organism cellular process
	[GO:0050896]response to stimulus
	[GO:0043168]anion binding
	[GO:0016740]transferase activity
	[GO:0044699]single-organism process
	[GO:0043167]ion binding
	[GO:0044237]cellular metabolic process
	[GO:0044238]primary metabolic process
	[GO:0071704]organic substance metabolic process
	[GO:0009987]cellular process
	[GO:0008152]metabolic process
	[GO:0005488]binding
MDP0000127989	[GO:2001141]regulation of RNA biosynthetic process
	[GO:0016747]transferase activity, transferring acyl groups other than amino-acyl groups
	[GO:0006355]regulation of transcription, DNA-dependent
	[GO:0005634]nucleus
	[GO:0016746]transferase activity, transferring acyl groups
	[GO:0051252]regulation of RNA metabolic process
	[GO:0051171]regulation of nitrogen compound metabolic process
	[GO:0019219]regulation of nucleobase-containing compound metabolic process
	[GO:0032774]RNA biosynthetic process
	[GO:0010556]regulation of macromolecule biosynthetic process
	[GO:2000112]regulation of cellular macromolecule biosynthetic process
	[GO:0060255]regulation of macromolecule metabolic process
	[GO:0009889]regulation of biosynthetic process
	[GO:0080090]regulation of primary metabolic process
	[GO:0031326]regulation of cellular biosynthetic process
	[GO:0034654]nucleobase-containing compound biosynthetic process
	[GO:0010468]regulation of gene expression
	[GO:0006351]transcription, DNA-templated
	[GO:0031323]regulation of cellular metabolic process
	[GO:0016070]RNA metabolic process
	[GO:0018130]heterocycle biosynthetic process
	[GO:0044271]cellular nitrogen compound biosynthetic process
	[GO:0019438]aromatic compound biosynthetic process
	[GO:1901362]organic cyclic compound biosynthetic process
	[GO:0019222]regulation of metabolic process
	[GO:0090304]nucleic acid metabolic process
	[GO:0006139]nucleobase-containing compound metabolic process
	[GO:0010467]gene expression
	[GO:0034641]cellular nitrogen compound metabolic process
	[GO:1901360]organic cyclic compound metabolic process
	[GO:0046483]heterocycle metabolic process
	[GO:0050794]regulation of cellular process
	[GO:0034645]cellular macromolecule biosynthetic process
	[GO:0006807]nitrogen compound metabolic process
	[GO:0009059]macromolecule biosynthetic process
	[GO:0006725]cellular aromatic compound metabolic process
	[GO:0050789]regulation of biological process
	[GO:0044249]cellular biosynthetic process
	[GO:0065007]biological regulation
	[GO:1901576]organic substance biosynthetic process
	[GO:0009058]biosynthetic process
	[GO:0043231]intracellular membrane-bounded organelle
	[GO:0043227]membrane-bounded organelle
	[GO:0016740]transferase activity
	[GO:0043229]intracellular organelle
	[GO:0043226]organelle
	[GO:0044424]intracellular part
	[GO:0005622]intracellular
	[GO:0044260]cellular macromolecule metabolic process
	[GO:0043170]macromolecule metabolic process
	[GO:0005623]cell
	[GO:0044464]cell part
	[GO:0009987]cellular process
	[GO:0003824]catalytic activity
	[GO:0008152]metabolic process
	[GO:0071704]organic substance metabolic process
	[GO:0044238]primary metabolic process
	[GO:0044237]cellular metabolic process
MDP0000127993	[GO:0055044]symplast
	[GO:0009506]plasmodesma
	[GO:0005911]cell-cell junction
	[GO:0030054]cell junction
	[GO:0046914]transition metal ion binding
	[GO:0008270]zinc ion binding
	[GO:0043169]cation binding
	[GO:0046872]metal ion binding
	[GO:0005515]protein binding
	[GO:0043167]ion binding
	[GO:0005488]binding
MDP0000128274	[GO:0042138]meiotic DNA double-strand break formation
	[GO:0070192]chromosome organization involved in meiosis
	[GO:0090305]nucleic acid phosphodiester bond hydrolysis
	[GO:0051026]chiasma assembly
	[GO:0051321]meiotic cell cycle
	[GO:0007129]synapsis
	[GO:0007127]meiosis I
	[GO:0007126]meiosis
	[GO:0048236]plant-type spore development
	[GO:0009556]microsporogenesis
	[GO:0009554]megasporogenesis
	[GO:0009553]embryo sac development
	[GO:0022402]cell cycle process
	[GO:0007049]cell cycle
	[GO:0051276]chromosome organization
	[GO:0044085]cellular component biogenesis
	[GO:0022607]cellular component assembly
	[GO:0048229]gametophyte development
	[GO:0009555]pollen development
	[GO:0048610]cellular process involved in reproduction
	[GO:0006996]organelle organization
	[GO:0048869]cellular developmental process
	[GO:0044702]single organism reproductive process
	[GO:0071840]cellular component organization or biogenesis
	[GO:0022414]reproductive process
	[GO:0000003]reproduction
	[GO:0016043]cellular component organization
	[GO:0003006]developmental process involved in reproduction
	[GO:0007275]multicellular organismal development
	[GO:0044707]single-multicellular organism process
	[GO:0048856]anatomical structure development
	[GO:0032501]multicellular organismal process
	[GO:0032502]developmental process
	[GO:0044767]single-organism developmental process
	[GO:0090304]nucleic acid metabolic process
	[GO:0006139]nucleobase-containing compound metabolic process
	[GO:0034641]cellular nitrogen compound metabolic process
	[GO:1901360]organic cyclic compound metabolic process
	[GO:0005634]nucleus
	[GO:0046483]heterocycle metabolic process
	[GO:0006807]nitrogen compound metabolic process
	[GO:0006725]cellular aromatic compound metabolic process
	[GO:0044710]single-organism metabolic process
	[GO:0044424]intracellular part
	[GO:0005622]intracellular
	[GO:0044763]single-organism cellular process
	[GO:0043227]membrane-bounded organelle
	[GO:0043231]intracellular membrane-bounded organelle
	[GO:0043229]intracellular organelle
	[GO:0043226]organelle
	[GO:0044699]single-organism process
	[GO:0005623]cell
	[GO:0044464]cell part
	[GO:0043170]macromolecule metabolic process
	[GO:0044237]cellular metabolic process
	[GO:0044238]primary metabolic process
	[GO:0009987]cellular process
	[GO:0071704]organic substance metabolic process
	[GO:0008152]metabolic process
MDP0000129882	[GO:0005516]calmodulin binding
	[GO:0043565]sequence-specific DNA binding
	[GO:0001071]nucleic acid binding transcription factor activity
	[GO:0051252]regulation of RNA metabolic process
	[GO:0051171]regulation of nitrogen compound metabolic process
	[GO:0019219]regulation of nucleobase-containing compound metabolic process
	[GO:0010556]regulation of macromolecule biosynthetic process
	[GO:2000112]regulation of cellular macromolecule biosynthetic process
	[GO:0010468]regulation of gene expression
	[GO:0060255]regulation of macromolecule metabolic process
	[GO:0009889]regulation of biosynthetic process
	[GO:0080090]regulation of primary metabolic process
	[GO:0031326]regulation of cellular biosynthetic process
	[GO:0032774]RNA biosynthetic process
	[GO:0034654]nucleobase-containing compound biosynthetic process
	[GO:0031323]regulation of cellular metabolic process
	[GO:0016070]RNA metabolic process
	[GO:0018130]heterocycle biosynthetic process
	[GO:0044271]cellular nitrogen compound biosynthetic process
	[GO:0019438]aromatic compound biosynthetic process
	[GO:1901362]organic cyclic compound biosynthetic process
	[GO:0090304]nucleic acid metabolic process
	[GO:0006139]nucleobase-containing compound metabolic process
	[GO:0010467]gene expression
	[GO:0034641]cellular nitrogen compound metabolic process
	[GO:1901360]organic cyclic compound metabolic process
	[GO:0046483]heterocycle metabolic process
	[GO:0006725]cellular aromatic compound metabolic process
	[GO:0006807]nitrogen compound metabolic process
	[GO:0003700]sequence-specific DNA binding transcription factor activity
	[GO:2001141]regulation of RNA biosynthetic process
	[GO:0050794]regulation of cellular process
	[GO:0019222]regulation of metabolic process
	[GO:0034645]cellular macromolecule biosynthetic process
	[GO:0009059]macromolecule biosynthetic process
	[GO:0050789]regulation of biological process
	[GO:0044249]cellular biosynthetic process
	[GO:0065007]biological regulation
	[GO:1901576]organic substance biosynthetic process
	[GO:0006355]regulation of transcription, DNA-dependent
	[GO:0006351]transcription, DNA-templated
	[GO:0009058]biosynthetic process
	[GO:0003677]DNA binding
	[GO:0005634]nucleus
	[GO:0003676]nucleic acid binding
	[GO:0044237]cellular metabolic process
	[GO:0044260]cellular macromolecule metabolic process
	[GO:0009987]cellular process
	[GO:0043170]macromolecule metabolic process
	[GO:0044238]primary metabolic process
	[GO:0071704]organic substance metabolic process
	[GO:1901363]heterocyclic compound binding
	[GO:0097159]organic cyclic compound binding
	[GO:0008152]metabolic process
	[GO:0043227]membrane-bounded organelle
	[GO:0043231]intracellular membrane-bounded organelle
	[GO:0043229]intracellular organelle
	[GO:0043226]organelle
	[GO:0005488]binding
	[GO:0044424]intracellular part
	[GO:0005622]intracellular
	[GO:0044464]cell part
	[GO:0005623]cell
	[GO:0005515]protein binding
MDP0000131123	[GO:0005886]plasma membrane
	[GO:0004672]protein kinase activity
	[GO:0004674]protein serine/threonine kinase activity
	[GO:0016773]phosphotransferase activity, alcohol group as acceptor
	[GO:0006468]protein phosphorylation
	[GO:0019538]protein metabolic process
	[GO:0035639]purine ribonucleoside triphosphate binding
	[GO:0016772]transferase activity, transferring phosphorus-containing groups
	[GO:0006793]phosphorus metabolic process
	[GO:0006796]phosphate-containing compound metabolic process
	[GO:0001882]nucleoside binding
	[GO:0001883]purine nucleoside binding
	[GO:0017076]purine nucleotide binding
	[GO:0006464]cellular protein modification process
	[GO:0032549]ribonucleoside binding
	[GO:0032550]purine ribonucleoside binding
	[GO:0032553]ribonucleotide binding
	[GO:0032555]purine ribonucleotide binding
	[GO:0032559]adenyl ribonucleotide binding
	[GO:0044267]cellular protein metabolic process
	[GO:0000166]nucleotide binding
	[GO:0097367]carbohydrate derivative binding
	[GO:0005524]ATP binding
	[GO:0036094]small molecule binding
	[GO:0030554]adenyl nucleotide binding
	[GO:0036211]protein modification process
	[GO:0043412]macromolecule modification
	[GO:0016301]kinase activity
	[GO:0016310]phosphorylation
	[GO:1901265]nucleoside phosphate binding
	[GO:0043167]ion binding
	[GO:0043168]anion binding
	[GO:0043170]macromolecule metabolic process
	[GO:0044260]cellular macromolecule metabolic process
	[GO:1901363]heterocyclic compound binding
	[GO:0097159]organic cyclic compound binding
	[GO:0016740]transferase activity
	[GO:0009987]cellular process
	[GO:0044237]cellular metabolic process
	[GO:0005488]binding
	[GO:0016020]membrane
	[GO:0071944]cell periphery
	[GO:0044238]primary metabolic process
	[GO:0071704]organic substance metabolic process
	[GO:0003824]catalytic activity
	[GO:0008152]metabolic process
	[GO:0005623]cell
	[GO:0044464]cell part
MDP0000131485	[GO:0043227]membrane-bounded organelle
	[GO:0044424]intracellular part
	[GO:0003677]DNA binding
	[GO:0043229]intracellular organelle
	[GO:0043226]organelle
	[GO:0005634]nucleus
	[GO:0043231]intracellular membrane-bounded organelle
	[GO:0044464]cell part
	[GO:0005623]cell
	[GO:0005622]intracellular
	[GO:0003676]nucleic acid binding
	[GO:1901363]heterocyclic compound binding
	[GO:0097159]organic cyclic compound binding
	[GO:0005488]binding
MDP0000134252	[GO:0009531]secondary cell wall
	[GO:0009505]plant-type cell wall
	[GO:0005088]Ras guanyl-nucleotide exchange factor activity
	[GO:0005085]guanyl-nucleotide exchange factor activity
	[GO:0071669]plant-type cell wall organization or biogenesis
	[GO:0021700]developmental maturation
	[GO:0048469]cell maturation
	[GO:0010054]trichoblast differentiation
	[GO:0010053]root epidermal cell differentiation
	[GO:0048765]root hair cell differentiation
	[GO:0048764]trichoblast maturation
	[GO:0010015]root morphogenesis
	[GO:0043588]skin development
	[GO:0060429]epithelium development
	[GO:0048364]root development
	[GO:0071555]cell wall organization
	[GO:0008544]epidermis development
	[GO:0009913]epidermal cell differentiation
	[GO:0045229]external encapsulating structure organization
	[GO:0022622]root system development
	[GO:0030855]epithelial cell differentiation
	[GO:0071554]cell wall organization or biogenesis
	[GO:0048588]developmental cell growth
	[GO:0009888]tissue development
	[GO:0030154]cell differentiation
	[GO:0048468]cell development
	[GO:0048513]organ development
	[GO:0005089]Rho guanyl-nucleotide exchange factor activity
	[GO:0048767]root hair elongation
	[GO:0009664]plant-type cell wall organization
	[GO:0080147]root hair cell development
	[GO:0048589]developmental growth
	[GO:0060560]developmental growth involved in morphogenesis
	[GO:0048869]cellular developmental process
	[GO:0030312]external encapsulating structure
	[GO:0016049]cell growth
	[GO:0040007]growth
	[GO:0009653]anatomical structure morphogenesis
	[GO:0071840]cellular component organization or biogenesis
	[GO:0016043]cellular component organization
	[GO:0048731]system development
	[GO:0005618]cell wall
	[GO:0007275]multicellular organismal development
	[GO:0044707]single-multicellular organism process
	[GO:0032501]multicellular organismal process
	[GO:0048856]anatomical structure development
	[GO:0032502]developmental process
	[GO:0044767]single-organism developmental process
	[GO:0071944]cell periphery
	[GO:0005886]plasma membrane
	[GO:0016020]membrane
	[GO:0044763]single-organism cellular process
	[GO:0044464]cell part
	[GO:0005623]cell
	[GO:0044699]single-organism process
	[GO:0009987]cellular process
MDP0000134253	[GO:0016592]mediator complex
	[GO:0003712]transcription cofactor activity
	[GO:0006366]transcription from RNA polymerase II promoter
	[GO:0006357]regulation of transcription from RNA polymerase II promoter
	[GO:0009956]radial pattern formation
	[GO:0090213]regulation of radial pattern formation
	[GO:0001104]RNA polymerase II transcription cofactor activity
	[GO:0040034]regulation of development, heterochronic
	[GO:0000989]transcription factor binding transcription factor activity
	[GO:0000988]protein binding transcription factor activity
	[GO:0001076]RNA polymerase II transcription factor binding transcription factor activity
	[GO:0005654]nucleoplasm
	[GO:0003002]regionalization
	[GO:0044451]nucleoplasm part
	[GO:0007389]pattern specification process
	[GO:0044428]nuclear part
	[GO:0031981]nuclear lumen
	[GO:2000026]regulation of multicellular organismal development
	[GO:0051239]regulation of multicellular organismal process
	[GO:0050793]regulation of developmental process
	[GO:0043233]organelle lumen
	[GO:0070013]intracellular organelle lumen
	[GO:0031974]membrane-enclosed lumen
	[GO:0007275]multicellular organismal development
	[GO:0044707]single-multicellular organism process
	[GO:0032501]multicellular organismal process
	[GO:0043234]protein complex
	[GO:0044446]intracellular organelle part
	[GO:0044422]organelle part
	[GO:0032502]developmental process
	[GO:0044767]single-organism developmental process
	[GO:0032991]macromolecular complex
	[GO:0051252]regulation of RNA metabolic process
	[GO:0051171]regulation of nitrogen compound metabolic process
	[GO:0019219]regulation of nucleobase-containing compound metabolic process
	[GO:0032774]RNA biosynthetic process
	[GO:0034654]nucleobase-containing compound biosynthetic process
	[GO:0090304]nucleic acid metabolic process
	[GO:0006139]nucleobase-containing compound metabolic process
	[GO:2001141]regulation of RNA biosynthetic process
	[GO:0010556]regulation of macromolecule biosynthetic process
	[GO:2000112]regulation of cellular macromolecule biosynthetic process
	[GO:0060255]regulation of macromolecule metabolic process
	[GO:0009889]regulation of biosynthetic process
	[GO:0080090]regulation of primary metabolic process
	[GO:0031326]regulation of cellular biosynthetic process
	[GO:0016070]RNA metabolic process
	[GO:0010468]regulation of gene expression
	[GO:0031323]regulation of cellular metabolic process
	[GO:0018130]heterocycle biosynthetic process
	[GO:0044271]cellular nitrogen compound biosynthetic process
	[GO:0019438]aromatic compound biosynthetic process
	[GO:1901362]organic cyclic compound biosynthetic process
	[GO:0034641]cellular nitrogen compound metabolic process
	[GO:1901360]organic cyclic compound metabolic process
	[GO:0046483]heterocycle metabolic process
	[GO:0006807]nitrogen compound metabolic process
	[GO:0010467]gene expression
	[GO:0006351]transcription, DNA-templated
	[GO:0006725]cellular aromatic compound metabolic process
	[GO:0019222]regulation of metabolic process
	[GO:0006355]regulation of transcription, DNA-dependent
	[GO:0050794]regulation of cellular process
	[GO:0034645]cellular macromolecule biosynthetic process
	[GO:0009059]macromolecule biosynthetic process
	[GO:0005634]nucleus
	[GO:0043227]membrane-bounded organelle
	[GO:0050789]regulation of biological process
	[GO:0044249]cellular biosynthetic process
	[GO:1901576]organic substance biosynthetic process
	[GO:0043231]intracellular membrane-bounded organelle
	[GO:0009058]biosynthetic process
	[GO:0065007]biological regulation
	[GO:0043229]intracellular organelle
	[GO:0043226]organelle
	[GO:0044424]intracellular part
	[GO:0044260]cellular macromolecule metabolic process
	[GO:0044464]cell part
	[GO:0005622]intracellular
	[GO:0005623]cell
	[GO:0044699]single-organism process
	[GO:0044237]cellular metabolic process
	[GO:0043170]macromolecule metabolic process
	[GO:0044238]primary metabolic process
	[GO:0071704]organic substance metabolic process
	[GO:0009987]cellular process
	[GO:0008152]metabolic process
MDP0000135249	[GO:0043531]ADP binding
	[GO:0006952]defense response
	[GO:0006950]response to stress
	[GO:0050896]response to stimulus
	[GO:0043168]anion binding
	[GO:0032559]adenyl ribonucleotide binding
	[GO:0001883]purine nucleoside binding
	[GO:0032555]purine ribonucleotide binding
	[GO:0032550]purine ribonucleoside binding
	[GO:0032553]ribonucleotide binding
	[GO:0030554]adenyl nucleotide binding
	[GO:0017076]purine nucleotide binding
	[GO:0001882]nucleoside binding
	[GO:0097367]carbohydrate derivative binding
	[GO:0032549]ribonucleoside binding
	[GO:0043167]ion binding
	[GO:0036094]small molecule binding
	[GO:1901265]nucleoside phosphate binding
	[GO:1901363]heterocyclic compound binding
	[GO:0097159]organic cyclic compound binding
	[GO:0000166]nucleotide binding
	[GO:0005515]protein binding
	[GO:0005488]binding
MDP0000135671	[GO:0005515]protein binding
	[GO:0005488]binding
MDP0000135936	[GO:0043531]ADP binding
	[GO:0006952]defense response
	[GO:0006950]response to stress
	[GO:0050896]response to stimulus
	[GO:1901363]heterocyclic compound binding
	[GO:0097159]organic cyclic compound binding
	[GO:0032559]adenyl ribonucleotide binding
	[GO:0001883]purine nucleoside binding
	[GO:0032555]purine ribonucleotide binding
	[GO:0032550]purine ribonucleoside binding
	[GO:0032553]ribonucleotide binding
	[GO:0030554]adenyl nucleotide binding
	[GO:0017076]purine nucleotide binding
	[GO:0001882]nucleoside binding
	[GO:0097367]carbohydrate derivative binding
	[GO:0043168]anion binding
	[GO:1901265]nucleoside phosphate binding
	[GO:0036094]small molecule binding
	[GO:0043167]ion binding
	[GO:0000166]nucleotide binding
	[GO:0032549]ribonucleoside binding
	[GO:0005488]binding
MDP0000136517	[GO:0004674]protein serine/threonine kinase activity
	[GO:0006468]protein phosphorylation
	[GO:0004672]protein kinase activity
	[GO:0016310]phosphorylation
	[GO:0016301]kinase activity
	[GO:0016773]phosphotransferase activity, alcohol group as acceptor
	[GO:0006796]phosphate-containing compound metabolic process
	[GO:0006793]phosphorus metabolic process
	[GO:0006464]cellular protein modification process
	[GO:0036211]protein modification process
	[GO:0043412]macromolecule modification
	[GO:0016772]transferase activity, transferring phosphorus-containing groups
	[GO:0044267]cellular protein metabolic process
	[GO:0035639]purine ribonucleoside triphosphate binding
	[GO:0044237]cellular metabolic process
	[GO:0044260]cellular macromolecule metabolic process
	[GO:0005524]ATP binding
	[GO:0019538]protein metabolic process
	[GO:0043170]macromolecule metabolic process
	[GO:0044238]primary metabolic process
	[GO:0071704]organic substance metabolic process
	[GO:0009987]cellular process
	[GO:0016740]transferase activity
	[GO:0008152]metabolic process
	[GO:0032559]adenyl ribonucleotide binding
	[GO:0001883]purine nucleoside binding
	[GO:0032555]purine ribonucleotide binding
	[GO:0032550]purine ribonucleoside binding
	[GO:0032553]ribonucleotide binding
	[GO:0030554]adenyl nucleotide binding
	[GO:0017076]purine nucleotide binding
	[GO:0001882]nucleoside binding
	[GO:0097367]carbohydrate derivative binding
	[GO:0043168]anion binding
	[GO:0032549]ribonucleoside binding
	[GO:0043167]ion binding
	[GO:0036094]small molecule binding
	[GO:1901265]nucleoside phosphate binding
	[GO:1901363]heterocyclic compound binding
	[GO:0097159]organic cyclic compound binding
	[GO:0000166]nucleotide binding
	[GO:0003824]catalytic activity
	[GO:0005488]binding
MDP0000136519	[GO:0004252]serine-type endopeptidase activity
	[GO:0008236]serine-type peptidase activity
	[GO:0043086]negative regulation of catalytic activity
	[GO:0017171]serine hydrolase activity
	[GO:0044092]negative regulation of molecular function
	[GO:0050790]regulation of catalytic activity
	[GO:0065009]regulation of molecular function
	[GO:0042802]identical protein binding
	[GO:0004175]endopeptidase activity
	[GO:0008233]peptidase activity
	[GO:0070011]peptidase activity, acting on L-amino acid peptides
	[GO:0006508]proteolysis
	[GO:0019222]regulation of metabolic process
	[GO:0050789]regulation of biological process
	[GO:0065007]biological regulation
	[GO:0016787]hydrolase activity
	[GO:0019538]protein metabolic process
	[GO:0043170]macromolecule metabolic process
	[GO:0044238]primary metabolic process
	[GO:0071704]organic substance metabolic process
	[GO:0008152]metabolic process
	[GO:0003824]catalytic activity
	[GO:0005488]binding
	[GO:0005515]protein binding
MDP0000136520	[GO:0004252]serine-type endopeptidase activity
	[GO:0008236]serine-type peptidase activity
	[GO:0043086]negative regulation of catalytic activity
	[GO:0017171]serine hydrolase activity
	[GO:0044092]negative regulation of molecular function
	[GO:0050790]regulation of catalytic activity
	[GO:0065009]regulation of molecular function
	[GO:0042802]identical protein binding
	[GO:0004175]endopeptidase activity
	[GO:0008233]peptidase activity
	[GO:0070011]peptidase activity, acting on L-amino acid peptides
	[GO:0006508]proteolysis
	[GO:0019222]regulation of metabolic process
	[GO:0050789]regulation of biological process
	[GO:0065007]biological regulation
	[GO:0016787]hydrolase activity
	[GO:0019538]protein metabolic process
	[GO:0043170]macromolecule metabolic process
	[GO:0044238]primary metabolic process
	[GO:0071704]organic substance metabolic process
	[GO:0008152]metabolic process
	[GO:0003824]catalytic activity
	[GO:0005488]binding
	[GO:0005515]protein binding
MDP0000138204	[GO:0004190]aspartic-type endopeptidase activity
	[GO:0070001]aspartic-type peptidase activity
	[GO:0031224]intrinsic to membrane
	[GO:0004175]endopeptidase activity
	[GO:0016021]integral to membrane
	[GO:0044425]membrane part
	[GO:0008233]peptidase activity
	[GO:0070011]peptidase activity, acting on L-amino acid peptides
	[GO:0016787]hydrolase activity
	[GO:0016020]membrane
	[GO:0003824]catalytic activity
MDP0000139367	[GO:0004672]protein kinase activity
	[GO:0006468]protein phosphorylation
	[GO:0016772]transferase activity, transferring phosphorus-containing groups
	[GO:0016301]kinase activity
	[GO:0016310]phosphorylation
	[GO:0016773]phosphotransferase activity, alcohol group as acceptor
	[GO:0005524]ATP binding
	[GO:0006796]phosphate-containing compound metabolic process
	[GO:0006793]phosphorus metabolic process
	[GO:0006464]cellular protein modification process
	[GO:0036211]protein modification process
	[GO:0035639]purine ribonucleoside triphosphate binding
	[GO:0043412]macromolecule modification
	[GO:0044267]cellular protein metabolic process
	[GO:0019538]protein metabolic process
	[GO:0016740]transferase activity
	[GO:0032559]adenyl ribonucleotide binding
	[GO:0043168]anion binding
	[GO:0032553]ribonucleotide binding
	[GO:0017076]purine nucleotide binding
	[GO:0097367]carbohydrate derivative binding
	[GO:0032549]ribonucleoside binding
	[GO:0001883]purine nucleoside binding
	[GO:0032555]purine ribonucleotide binding
	[GO:0032550]purine ribonucleoside binding
	[GO:0030554]adenyl nucleotide binding
	[GO:0001882]nucleoside binding
	[GO:0036094]small molecule binding
	[GO:0044260]cellular macromolecule metabolic process
	[GO:0000166]nucleotide binding
	[GO:1901265]nucleoside phosphate binding
	[GO:0043167]ion binding
	[GO:0044238]primary metabolic process
	[GO:0044237]cellular metabolic process
	[GO:1901363]heterocyclic compound binding
	[GO:0097159]organic cyclic compound binding
	[GO:0043170]macromolecule metabolic process
	[GO:0003824]catalytic activity
	[GO:0008152]metabolic process
	[GO:0005488]binding
	[GO:0009987]cellular process
	[GO:0071704]organic substance metabolic process
MDP0000139369	[GO:0004674]protein serine/threonine kinase activity
	[GO:0016310]phosphorylation
	[GO:0006796]phosphate-containing compound metabolic process
	[GO:0006793]phosphorus metabolic process
	[GO:0016301]kinase activity
	[GO:0016773]phosphotransferase activity, alcohol group as acceptor
	[GO:0004672]protein kinase activity
	[GO:0006468]protein phosphorylation
	[GO:0043412]macromolecule modification
	[GO:0035639]purine ribonucleoside triphosphate binding
	[GO:0016772]transferase activity, transferring phosphorus-containing groups
	[GO:0006464]cellular protein modification process
	[GO:0036211]protein modification process
	[GO:0044267]cellular protein metabolic process
	[GO:0044237]cellular metabolic process
	[GO:0044260]cellular macromolecule metabolic process
	[GO:0032559]adenyl ribonucleotide binding
	[GO:0001883]purine nucleoside binding
	[GO:0032555]purine ribonucleotide binding
	[GO:0032550]purine ribonucleoside binding
	[GO:0032553]ribonucleotide binding
	[GO:0030554]adenyl nucleotide binding
	[GO:0017076]purine nucleotide binding
	[GO:0001882]nucleoside binding
	[GO:0097367]carbohydrate derivative binding
	[GO:0043168]anion binding
	[GO:0005524]ATP binding
	[GO:0019538]protein metabolic process
	[GO:0044238]primary metabolic process
	[GO:0071704]organic substance metabolic process
	[GO:0043170]macromolecule metabolic process
	[GO:0016740]transferase activity
	[GO:0009987]cellular process
	[GO:0043167]ion binding
	[GO:0036094]small molecule binding
	[GO:0032549]ribonucleoside binding
	[GO:0008152]metabolic process
	[GO:1901265]nucleoside phosphate binding
	[GO:1901363]heterocyclic compound binding
	[GO:0097159]organic cyclic compound binding
	[GO:0000166]nucleotide binding
	[GO:0003824]catalytic activity
	[GO:0005488]binding
MDP0000139718	[GO:0051172]negative regulation of nitrogen compound metabolic process
	[GO:0010629]negative regulation of gene expression
	[GO:0045934]negative regulation of nucleobase-containing compound metabolic process
	[GO:0051253]negative regulation of RNA metabolic process
	[GO:0045892]negative regulation of transcription, DNA-dependent
	[GO:0010605]negative regulation of macromolecule metabolic process
	[GO:0010558]negative regulation of macromolecule biosynthetic process
	[GO:0048523]negative regulation of cellular process
	[GO:0048519]negative regulation of biological process
	[GO:2000113]negative regulation of cellular macromolecule biosynthetic process
	[GO:0009892]negative regulation of metabolic process
	[GO:0009890]negative regulation of biosynthetic process
	[GO:0031327]negative regulation of cellular biosynthetic process
	[GO:0031324]negative regulation of cellular metabolic process
	[GO:0097305]response to alcohol
	[GO:0033993]response to lipid
	[GO:1901700]response to oxygen-containing compound
	[GO:0009725]response to hormone
	[GO:0009719]response to endogenous stimulus
	[GO:0010033]response to organic substance
	[GO:0009737]response to abscisic acid
	[GO:0042221]response to chemical
	[GO:0051252]regulation of RNA metabolic process
	[GO:0051171]regulation of nitrogen compound metabolic process
	[GO:0019219]regulation of nucleobase-containing compound metabolic process
	[GO:0010556]regulation of macromolecule biosynthetic process
	[GO:2000112]regulation of cellular macromolecule biosynthetic process
	[GO:0010468]regulation of gene expression
	[GO:0060255]regulation of macromolecule metabolic process
	[GO:0009889]regulation of biosynthetic process
	[GO:0080090]regulation of primary metabolic process
	[GO:0031326]regulation of cellular biosynthetic process
	[GO:0032774]RNA biosynthetic process
	[GO:0034654]nucleobase-containing compound biosynthetic process
	[GO:0031323]regulation of cellular metabolic process
	[GO:2001141]regulation of RNA biosynthetic process
	[GO:0019222]regulation of metabolic process
	[GO:0006351]transcription, DNA-templated
	[GO:0090304]nucleic acid metabolic process
	[GO:0006139]nucleobase-containing compound metabolic process
	[GO:0016070]RNA metabolic process
	[GO:0005829]cytosol
	[GO:0018130]heterocycle biosynthetic process
	[GO:0044271]cellular nitrogen compound biosynthetic process
	[GO:0019438]aromatic compound biosynthetic process
	[GO:1901362]organic cyclic compound biosynthetic process
	[GO:0034641]cellular nitrogen compound metabolic process
	[GO:1901360]organic cyclic compound metabolic process
	[GO:0046483]heterocycle metabolic process
	[GO:0006807]nitrogen compound metabolic process
	[GO:0010467]gene expression
	[GO:0044444]cytoplasmic part
	[GO:0006725]cellular aromatic compound metabolic process
	[GO:0006355]regulation of transcription, DNA-dependent
	[GO:0050794]regulation of cellular process
	[GO:0034645]cellular macromolecule biosynthetic process
	[GO:0009059]macromolecule biosynthetic process
	[GO:0005737]cytoplasm
	[GO:0043227]membrane-bounded organelle
	[GO:0050789]regulation of biological process
	[GO:0044249]cellular biosynthetic process
	[GO:1901576]organic substance biosynthetic process
	[GO:0043231]intracellular membrane-bounded organelle
	[GO:0009058]biosynthetic process
	[GO:0065007]biological regulation
	[GO:0043229]intracellular organelle
	[GO:0043226]organelle
	[GO:0044424]intracellular part
	[GO:0005634]nucleus
	[GO:0005622]intracellular
	[GO:0044464]cell part
	[GO:0005623]cell
	[GO:0044260]cellular macromolecule metabolic process
	[GO:0050896]response to stimulus
	[GO:0044237]cellular metabolic process
	[GO:0043170]macromolecule metabolic process
	[GO:0071704]organic substance metabolic process
	[GO:0009987]cellular process
	[GO:0044238]primary metabolic process
	[GO:0008152]metabolic process
	[GO:0005515]protein binding
	[GO:0005488]binding
MDP0000139720	[GO:0006096]glycolysis
	[GO:0050897]cobalt ion binding
	[GO:0006007]glucose catabolic process
	[GO:0006006]glucose metabolic process
	[GO:0046365]monosaccharide catabolic process
	[GO:0004739]pyruvate dehydrogenase [acetyl-transferring] activity
	[GO:0004738]pyruvate dehydrogenase activity
	[GO:0019320]hexose catabolic process
	[GO:0044724]single-organism carbohydrate catabolic process
	[GO:0016624]oxidoreductase activity, acting on the aldehyde or oxo group of donors, disulfide as acceptor
	[GO:0005996]monosaccharide metabolic process
	[GO:0019318]hexose metabolic process
	[GO:0044712]single-organism catabolic process
	[GO:0006091]generation of precursor metabolites and energy
	[GO:0010035]response to inorganic substance
	[GO:0016903]oxidoreductase activity, acting on the aldehyde or oxo group of donors
	[GO:0006970]response to osmotic stress
	[GO:0010038]response to metal ion
	[GO:0009651]response to salt stress
	[GO:0016052]carbohydrate catabolic process
	[GO:0009628]response to abiotic stimulus
	[GO:0042221]response to chemical
	[GO:0043231]intracellular membrane-bounded organelle
	[GO:0044723]single-organism carbohydrate metabolic process
	[GO:1901575]organic substance catabolic process
	[GO:0046686]response to cadmium ion
	[GO:0044444]cytoplasmic part
	[GO:0009056]catabolic process
	[GO:0005739]mitochondrion
	[GO:0046914]transition metal ion binding
	[GO:0005737]cytoplasm
	[GO:0005829]cytosol
	[GO:0043169]cation binding
	[GO:0043227]membrane-bounded organelle
	[GO:0005975]carbohydrate metabolic process
	[GO:0008270]zinc ion binding
	[GO:0043229]intracellular organelle
	[GO:0043226]organelle
	[GO:0044424]intracellular part
	[GO:0044710]single-organism metabolic process
	[GO:0044464]cell part
	[GO:0055114]oxidation-reduction process
	[GO:0005623]cell
	[GO:0016491]oxidoreductase activity
	[GO:0044763]single-organism cellular process
	[GO:0005622]intracellular
	[GO:0046872]metal ion binding
	[GO:0006950]response to stress
	[GO:0005634]nucleus
	[GO:0044699]single-organism process
	[GO:0050896]response to stimulus
	[GO:0008152]metabolic process
	[GO:0044237]cellular metabolic process
	[GO:0044238]primary metabolic process
	[GO:0071704]organic substance metabolic process
	[GO:0009987]cellular process
	[GO:0043167]ion binding
	[GO:0005488]binding
	[GO:0003824]catalytic activity
MDP0000139791	[GO:0006397]mRNA processing
	[GO:0016071]mRNA metabolic process
	[GO:0003723]RNA binding
	[GO:0006396]RNA processing
	[GO:0005634]nucleus
	[GO:0003676]nucleic acid binding
	[GO:1901265]nucleoside phosphate binding
	[GO:0000166]nucleotide binding
	[GO:0016070]RNA metabolic process
	[GO:0090304]nucleic acid metabolic process
	[GO:0006139]nucleobase-containing compound metabolic process
	[GO:0010467]gene expression
	[GO:0034641]cellular nitrogen compound metabolic process
	[GO:1901360]organic cyclic compound metabolic process
	[GO:0046483]heterocycle metabolic process
	[GO:0006807]nitrogen compound metabolic process
	[GO:0006725]cellular aromatic compound metabolic process
	[GO:0043231]intracellular membrane-bounded organelle
	[GO:0043229]intracellular organelle
	[GO:0043226]organelle
	[GO:0043227]membrane-bounded organelle
	[GO:0044424]intracellular part
	[GO:0005622]intracellular
	[GO:0044260]cellular macromolecule metabolic process
	[GO:0036094]small molecule binding
	[GO:0005623]cell
	[GO:0044464]cell part
	[GO:0043170]macromolecule metabolic process
	[GO:1901363]heterocyclic compound binding
	[GO:0097159]organic cyclic compound binding
	[GO:0044237]cellular metabolic process
	[GO:0071704]organic substance metabolic process
	[GO:0044238]primary metabolic process
	[GO:0008152]metabolic process
	[GO:0005488]binding
	[GO:0009987]cellular process
MDP0000140854	[GO:0005488]binding
	[GO:0005515]protein binding
MDP0000141164	[GO:2000241]regulation of reproductive process
	[GO:0009648]photoperiodism
	[GO:0048573]photoperiodism, flowering
	[GO:0048583]regulation of response to stimulus
	[GO:0048580]regulation of post-embryonic development
	[GO:2000026]regulation of multicellular organismal development
	[GO:0010228]vegetative to reproductive phase transition of meristem
	[GO:0051239]regulation of multicellular organismal process
	[GO:2000028]regulation of photoperiodism, flowering
	[GO:0000003]reproduction
	[GO:0032501]multicellular organismal process
	[GO:0032502]developmental process
	[GO:0048856]anatomical structure development
	[GO:0044707]single-multicellular organism process
	[GO:0050789]regulation of biological process
	[GO:0061458]reproductive system development
	[GO:0050793]regulation of developmental process
	[GO:0003006]developmental process involved in reproduction
	[GO:0048608]reproductive structure development
	[GO:0065007]biological regulation
	[GO:0044767]single-organism developmental process
	[GO:0007275]multicellular organismal development
	[GO:0009791]post-embryonic development
	[GO:0022414]reproductive process
	[GO:0048731]system development
	[GO:0009314]response to radiation
	[GO:0009416]response to light stimulus
	[GO:0009628]response to abiotic stimulus
	[GO:0050896]response to stimulus
	[GO:0044699]single-organism process
MDP0000141263	[GO:0016491]oxidoreductase activity
	[GO:0008152]metabolic process
	[GO:0003824]catalytic activity
MDP0000142413	[GO:0010319]stromule
	[GO:0035671]enone reductase activity
	[GO:0035798]2-alkenal reductase [NADP+] activity
	[GO:0016628]oxidoreductase activity, acting on the CH-CH group of donors, NAD or NADP as acceptor
	[GO:0016627]oxidoreductase activity, acting on the CH-CH group of donors
	[GO:0009409]response to cold
	[GO:0009570]chloroplast stroma
	[GO:0009532]plastid stroma
	[GO:0048046]apoplast
	[GO:0009941]chloroplast envelope
	[GO:0009579]thylakoid
	[GO:0009526]plastid envelope
	[GO:0044434]chloroplast part
	[GO:0031975]envelope
	[GO:0031967]organelle envelope
	[GO:0044435]plastid part
	[GO:0016747]transferase activity, transferring acyl groups other than amino-acyl groups
	[GO:0009266]response to temperature stimulus
	[GO:0005576]extracellular region
	[GO:0009507]chloroplast
	[GO:0016491]oxidoreductase activity
	[GO:0008270]zinc ion binding
	[GO:0044446]intracellular organelle part
	[GO:0044422]organelle part
	[GO:0055114]oxidation-reduction process
	[GO:0009628]response to abiotic stimulus
	[GO:0009536]plastid
	[GO:0016746]transferase activity, transferring acyl groups
	[GO:0046914]transition metal ion binding
	[GO:0043169]cation binding
	[GO:0046872]metal ion binding
	[GO:0044710]single-organism metabolic process
	[GO:0044444]cytoplasmic part
	[GO:0005622]intracellular
	[GO:0006950]response to stress
	[GO:0005737]cytoplasm
	[GO:0043227]membrane-bounded organelle
	[GO:0043231]intracellular membrane-bounded organelle
	[GO:0043229]intracellular organelle
	[GO:0043226]organelle
	[GO:0050896]response to stimulus
	[GO:0044424]intracellular part
	[GO:0044699]single-organism process
	[GO:0005623]cell
	[GO:0044464]cell part
	[GO:0016740]transferase activity
	[GO:0043167]ion binding
	[GO:0005488]binding
	[GO:0003824]catalytic activity
	[GO:0008152]metabolic process
MDP0000142781	[GO:0043531]ADP binding
	[GO:0006952]defense response
	[GO:0006950]response to stress
	[GO:0050896]response to stimulus
	[GO:0032559]adenyl ribonucleotide binding
	[GO:0001883]purine nucleoside binding
	[GO:0032555]purine ribonucleotide binding
	[GO:0032550]purine ribonucleoside binding
	[GO:0032553]ribonucleotide binding
	[GO:0030554]adenyl nucleotide binding
	[GO:0017076]purine nucleotide binding
	[GO:0001882]nucleoside binding
	[GO:0097367]carbohydrate derivative binding
	[GO:0043168]anion binding
	[GO:0032549]ribonucleoside binding
	[GO:0036094]small molecule binding
	[GO:0043167]ion binding
	[GO:1901363]heterocyclic compound binding
	[GO:0097159]organic cyclic compound binding
	[GO:0005515]protein binding
	[GO:0000166]nucleotide binding
	[GO:1901265]nucleoside phosphate binding
	[GO:0005488]binding
MDP0000143003	[GO:0005794]Golgi apparatus
	[GO:0043227]membrane-bounded organelle
	[GO:0043226]organelle
	[GO:0043229]intracellular organelle
	[GO:0043231]intracellular membrane-bounded organelle
	[GO:0044444]cytoplasmic part
	[GO:0005737]cytoplasm
	[GO:0044424]intracellular part
	[GO:0005622]intracellular
	[GO:0005623]cell
	[GO:0044464]cell part
MDP0000143004	[GO:0006139]nucleobase-containing compound metabolic process
	[GO:0009116]nucleoside metabolic process
	[GO:0055086]nucleobase-containing small molecule metabolic process
	[GO:1901657]glycosyl compound metabolic process
	[GO:0006807]nitrogen compound metabolic process
	[GO:1901360]organic cyclic compound metabolic process
	[GO:0034641]cellular nitrogen compound metabolic process
	[GO:0044281]small molecule metabolic process
	[GO:0046483]heterocycle metabolic process
	[GO:1901564]organonitrogen compound metabolic process
	[GO:0006725]cellular aromatic compound metabolic process
	[GO:1901135]carbohydrate derivative metabolic process
	[GO:0044763]single-organism cellular process
	[GO:0009987]cellular process
	[GO:0044237]cellular metabolic process
	[GO:0044710]single-organism metabolic process
	[GO:0044699]single-organism process
	[GO:0044238]primary metabolic process
	[GO:0071704]organic substance metabolic process
	[GO:0008152]metabolic process
MDP0000143005	[GO:0016757]transferase activity, transferring glycosyl groups
	[GO:0009570]chloroplast stroma
	[GO:0044422]organelle part
	[GO:0044435]plastid part
	[GO:0044434]chloroplast part
	[GO:0044446]intracellular organelle part
	[GO:0009507]chloroplast
	[GO:0009532]plastid stroma
	[GO:0009536]plastid
	[GO:0043227]membrane-bounded organelle
	[GO:0043226]organelle
	[GO:0043229]intracellular organelle
	[GO:0043231]intracellular membrane-bounded organelle
	[GO:0044444]cytoplasmic part
	[GO:0044424]intracellular part
	[GO:0005622]intracellular
	[GO:0005623]cell
	[GO:0044464]cell part
	[GO:0005737]cytoplasm
	[GO:0016740]transferase activity
	[GO:0008152]metabolic process
	[GO:0003824]catalytic activity
MDP0000143009	[GO:0008104]protein localization
	[GO:0045184]establishment of protein localization
	[GO:0071702]organic substance transport
	[GO:0006810]transport
	[GO:0034613]cellular protein localization
	[GO:0048475]coated membrane
	[GO:0005829]cytosol
	[GO:0070727]cellular macromolecule localization
	[GO:0015031]protein transport
	[GO:0006886]intracellular protein transport
	[GO:0043234]protein complex
	[GO:0030117]membrane coat
	[GO:0030119]AP-type membrane coat adaptor complex
	[GO:0030118]clathrin coat
	[GO:0032991]macromolecular complex
	[GO:0030131]clathrin adaptor complex
	[GO:0046907]intracellular transport
	[GO:0016192]vesicle-mediated transport
	[GO:0051179]localization
	[GO:0044425]membrane part
	[GO:0051234]establishment of localization
	[GO:0033036]macromolecule localization
	[GO:0051649]establishment of localization in cell
	[GO:0051641]cellular localization
	[GO:0016020]membrane
	[GO:0044763]single-organism cellular process
	[GO:0004672]protein kinase activity
	[GO:0004674]protein serine/threonine kinase activity
	[GO:0016773]phosphotransferase activity, alcohol group as acceptor
	[GO:0006468]protein phosphorylation
	[GO:0016772]transferase activity, transferring phosphorus-containing groups
	[GO:0005515]protein binding
	[GO:0044444]cytoplasmic part
	[GO:0044424]intracellular part
	[GO:0005622]intracellular
	[GO:0005623]cell
	[GO:0044464]cell part
	[GO:0019538]protein metabolic process
	[GO:0035639]purine ribonucleoside triphosphate binding
	[GO:0006793]phosphorus metabolic process
	[GO:0006796]phosphate-containing compound metabolic process
	[GO:0001882]nucleoside binding
	[GO:0001883]purine nucleoside binding
	[GO:0017076]purine nucleotide binding
	[GO:0006464]cellular protein modification process
	[GO:0032549]ribonucleoside binding
	[GO:0032550]purine ribonucleoside binding
	[GO:0032553]ribonucleotide binding
	[GO:0032555]purine ribonucleotide binding
	[GO:0032559]adenyl ribonucleotide binding
	[GO:0044267]cellular protein metabolic process
	[GO:0000166]nucleotide binding
	[GO:0097367]carbohydrate derivative binding
	[GO:0005524]ATP binding
	[GO:0036094]small molecule binding
	[GO:0030554]adenyl nucleotide binding
	[GO:0036211]protein modification process
	[GO:0043412]macromolecule modification
	[GO:0016301]kinase activity
	[GO:0016310]phosphorylation
	[GO:1901265]nucleoside phosphate binding
	[GO:0043167]ion binding
	[GO:0043168]anion binding
	[GO:0005737]cytoplasm
	[GO:0043170]macromolecule metabolic process
	[GO:0044260]cellular macromolecule metabolic process
	[GO:0016740]transferase activity
	[GO:0009987]cellular process
	[GO:0044237]cellular metabolic process
	[GO:1901363]heterocyclic compound binding
	[GO:0097159]organic cyclic compound binding
	[GO:0005488]binding
	[GO:0044699]single-organism process
	[GO:0044238]primary metabolic process
	[GO:0071704]organic substance metabolic process
	[GO:0008152]metabolic process
	[GO:0003824]catalytic activity
MDP0000143130	[GO:0016746]transferase activity, transferring acyl groups
	[GO:0016747]transferase activity, transferring acyl groups other than amino-acyl groups
	[GO:0005829]cytosol
	[GO:0044444]cytoplasmic part
	[GO:0005737]cytoplasm
	[GO:0016740]transferase activity
	[GO:0044424]intracellular part
	[GO:0044464]cell part
	[GO:0005622]intracellular
	[GO:0005623]cell
	[GO:0003824]catalytic activity
MDP0000143804	[GO:0052545]callose localization
	[GO:0052544]defense response by callose deposition in cell wall
	[GO:0052543]callose deposition in cell wall
	[GO:0052542]defense response by callose deposition
	[GO:0047251]thiohydroximate beta-D-glucosyltransferase activity
	[GO:0052482]defense response by cell wall thickening
	[GO:0033037]polysaccharide localization
	[GO:0016144]S-glycoside biosynthetic process
	[GO:0016143]S-glycoside metabolic process
	[GO:0019761]glucosinolate biosynthetic process
	[GO:0019760]glucosinolate metabolic process
	[GO:0019758]glycosinolate biosynthetic process
	[GO:0019757]glycosinolate metabolic process
	[GO:0052386]cell wall thickening
	[GO:1901659]glycosyl compound biosynthetic process
	[GO:0042545]cell wall modification
	[GO:0044550]secondary metabolite biosynthetic process
	[GO:0019748]secondary metabolic process
	[GO:1901657]glycosyl compound metabolic process
	[GO:0042742]defense response to bacterium
	[GO:0006790]sulfur compound metabolic process
	[GO:0044272]sulfur compound biosynthetic process
	[GO:0070727]cellular macromolecule localization
	[GO:0071555]cell wall organization
	[GO:0045229]external encapsulating structure organization
	[GO:0071554]cell wall organization or biogenesis
	[GO:0009617]response to bacterium
	[GO:0098542]defense response to other organism
	[GO:0051707]response to other organism
	[GO:0051641]cellular localization
	[GO:0009607]response to biotic stimulus
	[GO:0016758]transferase activity, transferring hexosyl groups
	[GO:0046527]glucosyltransferase activity
	[GO:0035251]UDP-glucosyltransferase activity
	[GO:1901137]carbohydrate derivative biosynthetic process
	[GO:0033554]cellular response to stress
	[GO:1901135]carbohydrate derivative metabolic process
	[GO:0051704]multi-organism process
	[GO:0008194]UDP-glycosyltransferase activity
	[GO:0033036]macromolecule localization
	[GO:0016757]transferase activity, transferring glycosyl groups
	[GO:0071840]cellular component organization or biogenesis
	[GO:0016043]cellular component organization
	[GO:0044711]single-organism biosynthetic process
	[GO:0051179]localization
	[GO:0051716]cellular response to stimulus
	[GO:0016740]transferase activity
	[GO:0006952]defense response
	[GO:0008152]metabolic process
	[GO:0003824]catalytic activity
	[GO:0044763]single-organism cellular process
	[GO:0050896]response to stimulus
	[GO:0006950]response to stress
	[GO:0044710]single-organism metabolic process
	[GO:0044249]cellular biosynthetic process
	[GO:1901576]organic substance biosynthetic process
	[GO:0009058]biosynthetic process
	[GO:0044699]single-organism process
	[GO:0044237]cellular metabolic process
	[GO:0009987]cellular process
	[GO:0071704]organic substance metabolic process
MDP0000149241	[GO:0016876]ligase activity, forming aminoacyl-tRNA and related compounds
	[GO:0016875]ligase activity, forming carbon-oxygen bonds
	[GO:0006435]threonyl-tRNA aminoacylation
	[GO:0006418]tRNA aminoacylation for protein translation
	[GO:0004829]threonine-tRNA ligase activity
	[GO:0004812]aminoacyl-tRNA ligase activity
	[GO:0043039]tRNA aminoacylation
	[GO:0043038]amino acid activation
	[GO:0006399]tRNA metabolic process
	[GO:0034660]ncRNA metabolic process
	[GO:0005618]cell wall
	[GO:0030312]external encapsulating structure
	[GO:0006520]cellular amino acid metabolic process
	[GO:0006082]organic acid metabolic process
	[GO:0043436]oxoacid metabolic process
	[GO:0019752]carboxylic acid metabolic process
	[GO:0005737]cytoplasm
	[GO:0044281]small molecule metabolic process
	[GO:0016874]ligase activity
	[GO:0005739]mitochondrion
	[GO:0006412]translation
	[GO:1901564]organonitrogen compound metabolic process
	[GO:0009536]plastid
	[GO:0071944]cell periphery
	[GO:0009507]chloroplast
	[GO:0005829]cytosol
	[GO:0016020]membrane
	[GO:0005886]plasma membrane
	[GO:0016070]RNA metabolic process
	[GO:0090304]nucleic acid metabolic process
	[GO:0006139]nucleobase-containing compound metabolic process
	[GO:0034641]cellular nitrogen compound metabolic process
	[GO:1901360]organic cyclic compound metabolic process
	[GO:0010467]gene expression
	[GO:0046483]heterocycle metabolic process
	[GO:0006807]nitrogen compound metabolic process
	[GO:0006725]cellular aromatic compound metabolic process
	[GO:0034645]cellular macromolecule biosynthetic process
	[GO:0005524]ATP binding
	[GO:0009059]macromolecule biosynthetic process
	[GO:0043227]membrane-bounded organelle
	[GO:0043231]intracellular membrane-bounded organelle
	[GO:0044710]single-organism metabolic process
	[GO:0035639]purine ribonucleoside triphosphate binding
	[GO:0044249]cellular biosynthetic process
	[GO:1901576]organic substance biosynthetic process
	[GO:0009058]biosynthetic process
	[GO:0044444]cytoplasmic part
	[GO:0044763]single-organism cellular process
	[GO:0044267]cellular protein metabolic process
	[GO:0043229]intracellular organelle
	[GO:0043226]organelle
	[GO:0000166]nucleotide binding
	[GO:0032559]adenyl ribonucleotide binding
	[GO:0019538]protein metabolic process
	[GO:0001883]purine nucleoside binding
	[GO:0032555]purine ribonucleotide binding
	[GO:0032550]purine ribonucleoside binding
	[GO:0030554]adenyl nucleotide binding
	[GO:0001882]nucleoside binding
	[GO:0032553]ribonucleotide binding
	[GO:0017076]purine nucleotide binding
	[GO:0097367]carbohydrate derivative binding
	[GO:0043168]anion binding
	[GO:0005622]intracellular
	[GO:0044260]cellular macromolecule metabolic process
	[GO:0036094]small molecule binding
	[GO:0044699]single-organism process
	[GO:0044424]intracellular part
	[GO:0032549]ribonucleoside binding
	[GO:1901265]nucleoside phosphate binding
	[GO:0005623]cell
	[GO:0044464]cell part
	[GO:0043170]macromolecule metabolic process
	[GO:0044238]primary metabolic process
	[GO:0043167]ion binding
	[GO:0044237]cellular metabolic process
	[GO:1901363]heterocyclic compound binding
	[GO:0097159]organic cyclic compound binding
	[GO:0003824]catalytic activity
	[GO:0008152]metabolic process
	[GO:0005488]binding
	[GO:0009987]cellular process
	[GO:0071704]organic substance metabolic process
MDP0000149769	[GO:0016020]membrane
MDP0000149770	[GO:0016020]membrane
MDP0000151078	[GO:0005773]vacuole
	[GO:0044444]cytoplasmic part
	[GO:0005737]cytoplasm
	[GO:0043227]membrane-bounded organelle
	[GO:0043229]intracellular organelle
	[GO:0043226]organelle
	[GO:0044424]intracellular part
	[GO:0043231]intracellular membrane-bounded organelle
	[GO:0044464]cell part
	[GO:0005623]cell
	[GO:0005622]intracellular
MDP0000153865	[GO:0005488]binding
	[GO:0005515]protein binding
MDP0000154617	[GO:0043531]ADP binding
	[GO:0006952]defense response
	[GO:0006950]response to stress
	[GO:0050896]response to stimulus
	[GO:0032559]adenyl ribonucleotide binding
	[GO:0001883]purine nucleoside binding
	[GO:0032555]purine ribonucleotide binding
	[GO:0032550]purine ribonucleoside binding
	[GO:0032553]ribonucleotide binding
	[GO:0030554]adenyl nucleotide binding
	[GO:0017076]purine nucleotide binding
	[GO:0001882]nucleoside binding
	[GO:0097367]carbohydrate derivative binding
	[GO:0043168]anion binding
	[GO:0036094]small molecule binding
	[GO:0043167]ion binding
	[GO:1901363]heterocyclic compound binding
	[GO:0097159]organic cyclic compound binding
	[GO:0032549]ribonucleoside binding
	[GO:1901265]nucleoside phosphate binding
	[GO:0000166]nucleotide binding
	[GO:0005488]binding
MDP0000154841	[GO:0043531]ADP binding
	[GO:0006952]defense response
	[GO:0006950]response to stress
	[GO:0050896]response to stimulus
	[GO:0032559]adenyl ribonucleotide binding
	[GO:0001883]purine nucleoside binding
	[GO:0032555]purine ribonucleotide binding
	[GO:0032550]purine ribonucleoside binding
	[GO:0032553]ribonucleotide binding
	[GO:0030554]adenyl nucleotide binding
	[GO:0017076]purine nucleotide binding
	[GO:0001882]nucleoside binding
	[GO:0097367]carbohydrate derivative binding
	[GO:0043168]anion binding
	[GO:0036094]small molecule binding
	[GO:0043167]ion binding
	[GO:1901363]heterocyclic compound binding
	[GO:0097159]organic cyclic compound binding
	[GO:0032549]ribonucleoside binding
	[GO:1901265]nucleoside phosphate binding
	[GO:0000166]nucleotide binding
	[GO:0005488]binding
	[GO:0005515]protein binding
MDP0000156222	[GO:0016876]ligase activity, forming aminoacyl-tRNA and related compounds
	[GO:0016875]ligase activity, forming carbon-oxygen bonds
	[GO:0006435]threonyl-tRNA aminoacylation
	[GO:0006418]tRNA aminoacylation for protein translation
	[GO:0004829]threonine-tRNA ligase activity
	[GO:0004812]aminoacyl-tRNA ligase activity
	[GO:0043039]tRNA aminoacylation
	[GO:0043038]amino acid activation
	[GO:0006399]tRNA metabolic process
	[GO:0034660]ncRNA metabolic process
	[GO:0005618]cell wall
	[GO:0005739]mitochondrion
	[GO:0009507]chloroplast
	[GO:0005829]cytosol
	[GO:0005886]plasma membrane
	[GO:0016020]membrane
	[GO:0005737]cytoplasm
	[GO:0030312]external encapsulating structure
	[GO:0006520]cellular amino acid metabolic process
	[GO:0006082]organic acid metabolic process
	[GO:0043436]oxoacid metabolic process
	[GO:0019752]carboxylic acid metabolic process
	[GO:0005524]ATP binding
	[GO:0000166]nucleotide binding
	[GO:0016874]ligase activity
	[GO:0044281]small molecule metabolic process
	[GO:0071944]cell periphery
	[GO:0006412]translation
	[GO:1901564]organonitrogen compound metabolic process
	[GO:0009536]plastid
	[GO:0044444]cytoplasmic part
	[GO:0090304]nucleic acid metabolic process
	[GO:0006139]nucleobase-containing compound metabolic process
	[GO:0016070]RNA metabolic process
	[GO:0010467]gene expression
	[GO:0034641]cellular nitrogen compound metabolic process
	[GO:1901360]organic cyclic compound metabolic process
	[GO:0006807]nitrogen compound metabolic process
	[GO:0046483]heterocycle metabolic process
	[GO:0006725]cellular aromatic compound metabolic process
	[GO:0034645]cellular macromolecule biosynthetic process
	[GO:0009059]macromolecule biosynthetic process
	[GO:0043227]membrane-bounded organelle
	[GO:0043231]intracellular membrane-bounded organelle
	[GO:0044249]cellular biosynthetic process
	[GO:1901576]organic substance biosynthetic process
	[GO:0043229]intracellular organelle
	[GO:0043226]organelle
	[GO:0009058]biosynthetic process
	[GO:0044424]intracellular part
	[GO:0044710]single-organism metabolic process
	[GO:0044464]cell part
	[GO:0005623]cell
	[GO:0044763]single-organism cellular process
	[GO:0005622]intracellular
	[GO:0035639]purine ribonucleoside triphosphate binding
	[GO:0044699]single-organism process
	[GO:0043170]macromolecule metabolic process
	[GO:0044267]cellular protein metabolic process
	[GO:0044237]cellular metabolic process
	[GO:0019538]protein metabolic process
	[GO:0044260]cellular macromolecule metabolic process
	[GO:0001883]purine nucleoside binding
	[GO:0032555]purine ribonucleotide binding
	[GO:0032550]purine ribonucleoside binding
	[GO:0017076]purine nucleotide binding
	[GO:0001882]nucleoside binding
	[GO:0044238]primary metabolic process
	[GO:0032559]adenyl ribonucleotide binding
	[GO:0030554]adenyl nucleotide binding
	[GO:0032553]ribonucleotide binding
	[GO:0097367]carbohydrate derivative binding
	[GO:0071704]organic substance metabolic process
	[GO:0032549]ribonucleoside binding
	[GO:0009987]cellular process
	[GO:0043168]anion binding
	[GO:0036094]small molecule binding
	[GO:0043167]ion binding
	[GO:1901363]heterocyclic compound binding
	[GO:0097159]organic cyclic compound binding
	[GO:1901265]nucleoside phosphate binding
	[GO:0008152]metabolic process
	[GO:0003824]catalytic activity
	[GO:0005488]binding
MDP0000158114	[GO:0005488]binding
	[GO:0005515]protein binding
MDP0000158507	[GO:0017148]negative regulation of translation
	[GO:0030598]rRNA N-glycosylase activity
	[GO:0030597]RNA glycosylase activity
	[GO:0005783]endoplasmic reticulum
	[GO:0032269]negative regulation of cellular protein metabolic process
	[GO:0016799]hydrolase activity, hydrolyzing N-glycosyl compounds
[truncated: 10,759 more rows]
