# Supplementary material for: Mapping QTLs for water-use efficiency reveals the potential candidate genes involved in regulating the trait in apple under drought stress
Source: BMC Plant Biol. 2018 Jun 26;18:136. doi: 10.1186/s12870-018-1308-3 (PMC6019725; doi:10.1186/s12870-018-1308-3)
Supplement: Supplementary file 6 — Table S5. Genes prioritised according to their GO functional annotations. (XLSX 166 kb) [file 12870_2018_1308_MOESM6_ESM.xlsx]

## Sheet: Table S5
Table S5 Genes prioritised according to their GO functional annotations.
Functional catagories	Gene ID	Description
Reactive oxygen species metabolism	MDP0000167570	protein ligase
	MDP0000178055	Phosphatidylinositol 3-kinase catalytic subunit type 3
	MDP0000253572	peroxidase 57-like
	MDP0000849735	peroxidase 57-like
Response to oxidative stress	MDP0000294098	Receptor like protein kinase
	MDP0000253572	peroxidase 57-like
	MDP0000587199	Galactinol synthase 1
	MDP0000849735	peroxidase 57-like
Response to water deprivation	MDP0000167570	protein ligase
	MDP0000463846	Trichome differentiation protein GL1
	MDP0000587199	Galactinol synthase 1
Response to osmotic stress	MDP0000139720	component subunit alpha-2, mitochondrial
	MDP0000178055	Phosphatidylinositol 3-kinase catalytic subunit type 3
	MDP0000283985	Polyadenylate-binding protein, cytoplasmic and nuclear
	MDP0000427722	MLP-like protein 423
	MDP0000463846	Trichome differentiation protein GL1
	MDP0000587199	Galactinol synthase 1
	MDP0000758053	Transcription factor MYB1R1
Response to other stresses	MDP0000120349	Protein SUPPRESSOR OF npr1-1, CONSTITUTIVE 1
	MDP0000135249	Putative disease resistance protein RGA3
	MDP0000135936	Putative disease resistance protein
	MDP0000142413	oxidoreductase-like protein, chloroplastic
	MDP0000142781	Putative disease resistance protein
	MDP0000143804	Cinnamate beta-D-glucosyltransferase
	MDP0000154617	Putative disease resistance protein RGA3
	MDP0000154841	Putative disease resistance protein RGA3
	MDP0000160047	Protein SUPPRESSOR OF npr1-1, CONSTITUTIVE 1
	MDP0000167570	protein ligase
	MDP0000175149	Disease resistance protein RPM1
	MDP0000178055	Phosphatidylinositol 3-kinase catalytic subunit type 3
	MDP0000185190	U-box domain-containing protein 33
	MDP0000190256	maternal effect embryo arrest 14
	MDP0000195139	Putative disease resistance protein
	MDP0000197479	Purine permease 3
	MDP0000197480	protein DnaJ
	MDP0000206455	Protein SUPPRESSOR OF npr1-1, CONSTITUTIVE 1
	MDP0000209135	Putative heat stress transcription factor B-4a
	MDP0000217124	protein DnaJ
	MDP0000222474	protein DnaJ
	MDP0000233739	Putative disease resistance protein RGA3
	MDP0000233740	Putative disease resistance protein RGA3
	MDP0000242236	MYST-like histone acetyltransferase 1
	MDP0000249539	Putative disease resistance protein
	MDP0000252405	glucan water dikinase, chloroplastic
	MDP0000252833	F-box protein 7
	MDP0000254177	DNA-directed DNA/RNA polymerase mu
	MDP0000269371	oxidoreductase-like protein At1g23740, chloroplastic
	MDP0000273271	MAP kinase phosphatase with leucine-rich repeats protein 3
	MDP0000277999	bZIP transcription factor, bZIP-1
	MDP0000283710	Cinnamyl alcohol dehydrogenase
	MDP0000283985	Polyadenylate-binding protein, cytoplasmic and nuclear
	MDP0000290186	Putative disease resistance protein RGA3
	MDP0000304601	Putative disease resistance protein RGA3
	MDP0000312668	Putative disease resistance protein RGA4
	MDP0000314069	Putative disease resistance protein RGA3
	MDP0000316884	Putative disease resistance protein RGA3
	MDP0000829665	protein DnaJ
Signalling	MDP0000120349	Protein SUPPRESSOR OF npr1-1, CONSTITUTIVE 1
	MDP0000126528	F-box protein GID2
	MDP0000129882	Probable WRKY transcription factor 7
	MDP0000160047	Protein SUPPRESSOR OF npr1-1, CONSTITUTIVE 1
	MDP0000167570	protein ligase
	MDP0000178054	ADP-ribosylation factor
	MDP0000178055	Phosphatidylinositol 3-kinase catalytic subunit type 3
	MDP0000203666	WUSCHEL related homeobox 4, WOX4
	MDP0000206455	Protein SUPPRESSOR OF npr1-1, CONSTITUTIVE 1
	MDP0000228868	Auxin transporter-like protein
	MDP0000232116	Auxin response factor
	MDP0000240032	Polcalcin Jun o 2
	MDP0000249524	Putative DNA helicase ino80
	MDP0000276171	Rac exchanger 2 protein
	MDP0000277999	bZIP transcription factor, bZIP-1
	MDP0000288637	IPL1-related protein kinase 2
	MDP0000294096	Homeobox protein knotted-1-like
	MDP0000321952	Protein SUPPRESSOR OF npr1-1, CONSTITUTIVE 1
	MDP0000327373	Putative adenylate cyclase regulatory protein
	MDP0000328874	component response regulator ARR3
	MDP0000389293	Probable ADP-ribosylation factor GTPase-activating protein AGD6
	MDP0000463846	Trichome differentiation protein GL1
	MDP0000485718	POZ domain-containing protein
	MDP0000748035	TMV resistance protein N
Response to hormone	MDP0000126528	F-box protein GID2
	MDP0000139718	amphipathic helix protein Sin3-like
	MDP0000167570	protein ligase
	MDP0000228868	Auxin transporter-like protein
	MDP0000232116	Auxin response factor
	MDP0000294096	Homeobox protein knotted-1-like
	MDP0000294564	Phosphoribosylaminoimidazole-succinocarboxamide synthase, chloroplastic
	MDP0000328874	component response regulator ARR3
	MDP0000463846	Trichome differentiation protein GL1
	MDP0000587199	Galactinol synthase 1
	MDP0000758053	Transcription factor MYB1R1
	MDP0000829665	protein DnaJ
Hormone metabolism or transport	MDP0000197479	Purine permease 3
	MDP0000199892	Cytokinin dehydrogenase
	MDP0000211550	Cytokinin dehydrogenase
	MDP0000213431	Cytokinin dehydrogenase
	MDP0000228868	Auxin transporter-like protein
	MDP0000234078	phosphatase 2A catalytic subunit alpha isoform
	MDP0000616079	tryptophan--pyruvate aminotransferase 1
	MDP0000634311	Cytokinin dehydrogenase
Regulation of RNA transcription	MDP0000129882	Probable WRKY transcription factor 7
	MDP0000134253	of RNA polymerase II transcription subunit 12
	MDP0000156223	Transcription factor
	MDP0000181746	Transcription factor bHLH145
	MDP0000186994	Transcription factor
	MDP0000203666	WUSCHEL related homeobox 4
	MDP0000209135	Putative heat stress transcription factor B-4a
	MDP0000223799	Beta-amylase 2, chloroplastic
	MDP0000232760	Beta-amylase 2, chloroplastic
	MDP0000258562	Ethylene-responsive transcription factor RAP2-9
	MDP0000273491	Auxin response factor 17
	MDP0000277999	bZIP transcription factor, bZIP-1
	MDP0000294096	Homeobox protein knotted-1-like
	MDP0000320739	Transcription factor bHLH95
	MDP0000321030	related protein 8C
	MDP0000339917	Transcription factor
	MDP0000444494	Ethylene-responsive transcription factor ERF020
	MDP0000463846	Trichome differentiation protein GL1
	MDP0000523812	Putative transcription factor bHLH056
	MDP0000572784	Transcription factor
	MDP0000713910	Transcription factor bHLH95
	MDP0000758053	Transcription factor MYB1R1
	MDP0000790939	Transcription factor ABORTED MICROSPORES
Photosynthesis	MDP0000125631	II 22 kDa protein, chloroplastic
	MDP0000215662	Chlorophyllide a oxygenase, chloroplastic
	MDP0000411498	II 22 kDa protein, chloroplastic
	MDP0000735372	protoporphyrin IX monomethyl ester [oxidative] cyclase, chloroplastic
	MDP0000674494	No description available.
Respiration	MDP0000185086	c1 complex subunit 9
	MDP0000285822	dehydrogenase [ubiquinone] 1 alpha subcomplex subunit 6
	MDP0000746897	dehydrogenase [ubiquinone] 1 alpha subcomplex subunit 6
	MDP0000807498	Cytochrome b-c1 complex, subunit 8 protein
Carbohydrate metabolism	MDP0000015509	Probable beta-1,3-galactosyltransferase
	MDP0000139720	component subunit alpha-2, mitochondrial
	MDP0000156223	Transcription factor
	MDP0000221644	Beta-amylase 2, chloroplastic
	MDP0000223799	Beta-amylase 2, chloroplastic
	MDP0000232760	Beta-amylase 2, chloroplastic
	MDP0000233177	Xyloglucan endotransglucosylase/hydrolase protein
	MDP0000240682	Probable beta-1,3-galactosyltransferase
	MDP0000240828	ATP-citrate synthase subunit alpha chain protein 1
	MDP0000252405	glucan water dikinase, chloroplastic
	MDP0000291954	Cellulose synthase A catalytic subunit
	MDP0000320309	No description available.
	MDP0000397284	Beta-amylase
	MDP0000480237	Cellulose synthase A catalytic subunit
	MDP0000587199	Galactinol synthase 1
Carbohydrate derivative metabolism	MDP0000143004	pyrophosphokinase 3, chloroplastic
	MDP0000285599	Pantothenate kinase 4
	MDP0000389293	Probable ADP-ribosylation factor GTPase-activating protein AGD6
Protein metabolism and modification	MDP0000015509	Probable beta-1,3-galactosyltransferase
	MDP0000122419	BRASSINOSTEROID INSENSITIVE 1-associated receptor kinase 1
	MDP0000131123	BRASSINOSTEROID INSENSITIVE 1-associated receptor kinase 1
	MDP0000136517	BRASSINOSTEROID INSENSITIVE 1-associated receptor kinase 1
	MDP0000139367	SPS1-related proline-alanine-rich protein kinase
	MDP0000139369	Putative proline-rich receptor-like protein kinase PERK11
	MDP0000143009	AP-1 complex subunit mu
	MDP0000163771	Probable LIM domain-containing serine/threonine-protein kinase DDB
	MDP0000166938	Cysteine protease ATG4A
	MDP0000174414	Xylem serine proteinase 1
	MDP0000178054	ADP-ribosylation factor
	MDP0000178334	Beta-1,4-mannosyl-glycoprotein 4-beta-N-acetylglucosaminyltransferase
	MDP0000185190	U-box domain-containing protein 33
	MDP0000191774	Probable LIM domain-containing serine/threonine-protein kinase DDB
	MDP0000194900	Receptor like protein kinase
	MDP0000195227	BRASSINOSTEROID INSENSITIVE 1-associated receptor kinase 1
	MDP0000196140	Cysteine proteinase
	MDP0000196862	BRASSINOSTEROID INSENSITIVE 1-associated receptor kinase 1
	MDP0000232990	specificity protein kinase TTK
	MDP0000234078	phosphatase 2A catalytic subunit alpha isoform
	MDP0000234957	SPS1-related proline-alanine-rich protein kinase
	MDP0000235220	Mitogen-activated protein kinase kinase kinase, putative
	MDP0000240682	Probable beta-1,3-galactosyltransferase
	MDP0000254385	inactive L-type lectin-domain containing receptor kinase III
	MDP0000270104	Probable LIM domain-containing serine/threonine-protein kinase DDB
	MDP0000272790	Lectin-domain containing receptor kinase
	MDP0000278541	Receptor like protein kinase
	MDP0000279936	Receptor like protein kinase
	MDP0000288637	IPL1-related protein kinase 2
	MDP0000294098	Receptor like protein kinase
	MDP0000303744	inactive receptor kinase
	MDP0000321030	related protein 8C
	MDP0000328874	component response regulator ARR3
	MDP0000412859	Receptor like protein kinase
	MDP0000428400	Putative cysteine-rich receptor-like protein kinase 23
	MDP0000434172	leucine-rich repeat receptor-like protein kinase
	MDP0000435007	F-box protein
	MDP0000455634	Lectin-domain containing receptor kinase
	MDP0000456267	U-box domain-containing protein 33
	MDP0000500882	BRASSINOSTEROID INSENSITIVE 1-associated receptor kinase 1
	MDP0000502890	receptor-like kinase protein FLORAL ORGAN NUMBER1
	MDP0000540157	BRASSINOSTEROID INSENSITIVE 1-associated receptor kinase 1
	MDP0000626334	F-box protein At1g47056
	MDP0000653365	receptor-like protein kinase 25
	MDP0000670232	anchored ubiquitin-fold protein
	MDP0000775431	inactive L-type lectin-domain containing receptor kinase III
	MDP0000809218	inhibitor response 1-like protein
	MDP0000819203	inactive L-type lectin-domain containing receptor kinase III
	MDP0000832900	E2-23 kDa
	MDP0000907713	BRASSINOSTEROID INSENSITIVE 1-associated receptor kinase 1
	MDP0000922842	terminal hydrolase 12
	MDP0000946376	Mitogen-activated protein kinase kinase kinase, putative
Lipid metabolism	MDP0000178055	Phosphatidylinositol 3-kinase catalytic subunit type 3
	MDP0000209618	base biosynthesis protein 1
	MDP0000221702	Probable phosphatidylinositol phosphate kinase DDB_G0267588
	MDP0000240828	ATP-citrate synthase subunit alpha chain protein 1
Transport	MDP0000126048	Putative potassium transporter 8
	MDP0000160046	Phospholipid-transporting ATPase
	MDP0000173837	Probable anion transporter 4, chloroplastic
	MDP0000217795	Phospholipid-transporting ATPase
	MDP0000228868	Auxin transporter-like protein
	MDP0000235333	Putative potassium transporter 12
	MDP0000262759	16 kDa proteolipid subunit
	MDP0000283899	Putative potassium transporter 12
	MDP0000582560	Putative peptide/nitrate transporter At3g01350
	MDP0000761682	Aquaporin PIP1
Regulation of organ development	MDP0000126221	Axial regulator YABBY 4
	MDP0000134252	Rop guanine nucleotide exchange factor
	MDP0000221702	Probable phosphatidylinositol phosphate kinase DDB_G0267588
	MDP0000223799	Beta-amylase 2, chloroplastic
	MDP0000232116	Auxin response factor
	MDP0000232760	Beta-amylase 2, chloroplastic
	MDP0000240828	ATP-citrate synthase subunit alpha chain protein 1
	MDP0000272005	TRANSPARENT TESTA 12
	MDP0000294096	Homeobox protein knotted-1-like
	MDP0000321030	related protein 8C
	MDP0000325786	L-3-cyanoalanine synthase 1, mitochondrial, cyanoalanine synthase/cysteine synthase 1, mitochondrial
	MDP0000616079	tryptophan--pyruvate aminotransferase 1
Genes without GO annotation	MDP0000090205	defect 1 protein homolog 2
	MDP0000119634	Ovarian cancer-associated gene 2 protein homolog
	MDP0000146645	Beta-amylase 7
	MDP0000175756	Pentatricopeptide repeat
	MDP0000184622	Filament-like plant protein 3
	MDP0000188259	ATPase regulatory subunit 12 homolog
	MDP0000219268	defect 1 protein homolog 2
	MDP0000230952	Gibberellin-regulated protein
	MDP0000232743	Probable carbohydrate esterase
	MDP0000269547	DNA ligase
	MDP0000285628	finger MYND domain-containing protein 15
	MDP0000290979	GEM-like protein
	MDP0000318546	Transmembrane protein 50A
	MDP0000343963	Transmembrane protein 50B
	MDP0000391667	anchored ubiquitin-fold protein 4
	MDP0000933461	Osmotin-like protein
	MDP0000119500	No description available.
	MDP0000123267	No description available.
	MDP0000128611	No description available.
	MDP0000143011	No description available.
	MDP0000146926	No description available.
	MDP0000149242	No description available.
	MDP0000149881	No description available.
	MDP0000152619	No description available.
	MDP0000166123	No description available.
	MDP0000175088	No description available.
	MDP0000178329	No description available.
	MDP0000190540	No description available.
	MDP0000191641	No description available.
	MDP0000194265	No description available.
	MDP0000204872	No description available.
	MDP0000209621	No description available.
	MDP0000228285	No description available.
	MDP0000233070	No description available.
	MDP0000234955	No description available.
	MDP0000242615	No description available.
	MDP0000250869	No description available.
	MDP0000251198	No description available.
	MDP0000259088	No description available.
	MDP0000280202	No description available.
	MDP0000285600	No description available.
	MDP0000291234	No description available.
	MDP0000296213	No description available.
	MDP0000296485	No description available.
	MDP0000314128	No description available.
	MDP0000319520	No description available.
	MDP0000321202	No description available.
	MDP0000321949	No description available.
	MDP0000324726	No description available.
	MDP0000335205	No description available.
	MDP0000336146	No description available.
	MDP0000336268	No description available.
	MDP0000337985	No description available.
	MDP0000339788	No description available.
	MDP0000341703	No description available.
	MDP0000352395	No description available.
	MDP0000352750	No description available.
	MDP0000353636	No description available.
	MDP0000354564	No description available.
	MDP0000358088	No description available.
	MDP0000358246	No description available.
	MDP0000359109	No description available.
	MDP0000359365	No description available.
	MDP0000367745	No description available.
	MDP0000368987	No description available.
	MDP0000369237	No description available.
	MDP0000376712	No description available.
	MDP0000387483	No description available.
	MDP0000387486	No description available.
	MDP0000427723	No description available.
	MDP0000438056	No description available.
	MDP0000523159	No description available.
	MDP0000617887	No description available.
	MDP0000628717	No description available.
	MDP0000656433	No description available.
	MDP0000693756	No description available.
	MDP0000720065	No description available.
	MDP0000732807	No description available.
	MDP0000738532	No description available.
	MDP0000761683	No description available.
	MDP0000797373	No description available.
	MDP0000798679	No description available.
	MDP0000817244	No description available.
	MDP0000838259	No description available.
	MDP0000843827	No description available.
	MDP0000848029	No description available.
	MDP0000858645	No description available.
	MDP0000903969	No description available.
	MDP0000904673	No description available.
	MDP0000918644	No description available.
	MDP0000938684	No description available.
	MDP0000940872	No description available.
