# Supplementary material for: Mapping QTLs for water-use efficiency reveals the potential candidate genes involved in regulating the trait in apple under drought stress
Source: BMC Plant Biol. 2018 Jun 26;18:136. doi: 10.1186/s12870-018-1308-3 (PMC6019725; doi:10.1186/s12870-018-1308-3)
Supplement: Supplementary file 7 — Table S6. Information Arabidopsis orthologs of candidate genes in apple under drought stress. S6–1: Summary information for homologous proteins in Arabidopsis of candidate genes; S6–2: Expression data for orthologs of candidate genes in roots of Arabidopsis under drought stress; S6–3: Expression data for orthologs of candidate genes in shoots of Arabidopsis under drought stress. (XLSX 166 kb) [file 12870_2018_1308_MOESM7_ESM.xlsx]

## Sheet: Table S6-1
Table S6-1 Summary information for homologous proteins in Arabidopsis proteome of candidate genes and its expression ID in the transcriptome database of Arabidopsis treated with drought stress (GSE5624) from the NCBI.
GDR_ID	Representative Public ID	Exp_ID	Target Description	Gene Title	GO-Biological Process	GO-Cellular Component	GO-Molecular Function
MDP0000270104	AT1G54580	#N/A	#N/A	#N/A	#N/A	#N/A	#N/A
MDP0000670232	AT1G22050	255951_at	unknown protein contains similarity to ubiquitin/ribosomal protein GI:1763015 from [Gallus gallus]	MUB6 (MEMBRANE-ANCHORED UBIQUITIN-FOLD PROTEIN 6 PRECURSOR)	0	0005886 // plasma membrane // not recorded /// 0016020 // membrane // inferred from electronic annotation	0
MDP0000367745	AT1G64040	262343_at	phosphoprotein phosphatase 1 identical to phosphoprotein phosphatase 1 GB:AAA32838 GI:166799 from [Arabidopsis thaliana]; supported by cDNA: gi_166798_gb_M93410.1_ATHPPHAB	TOPP3; protein serine/threonine phosphatase	0006470 // protein dephosphorylation // inferred from reviewed computational analysis /// 0006470 // protein dephosphorylation // traceable author statement	0000164 // protein phosphatase type 1 complex // inferred from sequence or structural similarity /// 0005634 // nucleus // inferred from direct assay /// 0005730 // nucleolus // inferred from direct assay /// 0005737 // cytoplasm // inferred from direct assay	0004721 // phosphoprotein phosphatase activity // inferred from electronic annotation /// 0004722 // protein serine/threonine phosphatase activity // inferred from direct assay /// 0004722 // protein serine/threonine phosphatase activity // inferred from sequence or structural similarity /// 0016787 // hydrolase activity // inferred from electronic annotation /// 0046872 // metal ion binding // i…
MDP0000235220	AT4G08480	255121_at	putative mitogen-activated protein kinase	MAPKKK9; ATP binding / kinase/ protein kinase/ protein serine/threonine kinase	0006468 // protein phosphorylation // inferred from electronic annotation /// 0016310 // phosphorylation // inferred from electronic annotation /// 0031347 // regulation of defense response // inferred from mutant phenotype	0005737 // cytoplasm // not recorded	0004672 // protein kinase activity // inferred from electronic annotation /// 0005515 // protein binding // inferred from physical interaction /// 0005524 // ATP binding // inferred from electronic annotation /// 0016301 // kinase activity // inferred from sequence or structural similarity /// 0016772 // transferase activity, transferring phosphorus-containing groups // inferred from electronic a…
MDP0000829665	AT1G24120	264865_at	DNAJ-like heatshock protein similar to GB:AAD39493	ARL1 (ARG1-LIKE 1); heat shock protein binding / unfolded protein binding	0006457 // protein folding // inferred from sequence or structural similarity /// 0009737 // response to abscisic acid // inferred from mutant phenotype	0005634 // nucleus // not recorded /// 0016020 // membrane // inferred from electronic annotation	0
MDP0000230952	AT2G41540	245112_at	glycerol-3-phosphate dehydrogenase ;supported by full-length cDNA: Ceres:105456.	GPDHC1; NAD or NADH binding / glycerol-3-phosphate dehydrogenase (NAD+)	0005975 // carbohydrate metabolic process // inferred from electronic annotation /// 0006072 // glycerol-3-phosphate metabolic process // inferred from sequence or structural similarity /// 0006950 // response to stress // inferred from electronic annotation /// 0046168 // glycerol-3-phosphate catabolic process // inferred from electronic annotation /// 0055114 // oxidation-reduction process // i…	0005737 // cytoplasm // not recorded /// 0005829 // cytosol // inferred from direct assay /// 0009331 // glycerol-3-phosphate dehydrogenase complex // inferred from sequence or structural similarity	0004367 // glycerol-3-phosphate dehydrogenase [NAD+] activity // inferred from genetic interaction /// 0004367 // glycerol-3-phosphate dehydrogenase [NAD+] activity // inferred from sequence or structural similarity /// 0016491 // oxidoreductase activity // inferred from electronic annotation /// 0016616 // oxidoreductase activity, acting on the CH-OH group of donors, NAD or NADP as acceptor // i…
MDP0000119500	AT3G54990	251811_at	APETALA2 - like protein APETALA2, Arabidopsis thaliana, U12546	SMZ (SCHLAFMUTZE); DNA binding / transcription factor	0006351 // transcription, DNA-templated // inferred from electronic annotation /// 0006355 // regulation of transcription, DNA-templated // inferred from sequence or structural similarity /// 0006355 // regulation of transcription, DNA-templated // traceable author statement /// 0007275 // multicellular organismal development // inferred from sequence or structural similarity /// 0009658 // chlor…	0005634 // nucleus // inferred by curator /// 0005634 // nucleus // not recorded /// 0005634 // nucleus // traceable author statement	0003677 // DNA binding // inferred from sequence or structural similarity /// 0003677 // DNA binding // traceable author statement /// 0003700 // sequence-specific DNA binding transcription factor activity // inferred from sequence or structural similarity /// 0003700 // sequence-specific DNA binding transcription factor activity // traceable author statement
MDP0000119634	AT4G24380	254158_at	putative protein dihydrofolate reductase - Schizosaccharomyces pombe,PID:e1320950;supported by full-length cDNA: Ceres:27155.	hypothetical protein	0009611 // response to wounding // inferred from reviewed computational analysis /// 0009620 // response to fungus // inferred from reviewed computational analysis /// 0009693 // ethylene biosynthetic process // inferred from reviewed computational analysis /// 0009695 // jasmonic acid biosynthetic process // inferred from reviewed computational analysis /// 0009753 // response to jasmonic acid /…	0009507 // chloroplast // not recorded	0
MDP0000156223	AT1G60060	263738_at	hypothetical protein predicted by genemark.hmm;supported by full-length cDNA: Ceres:117804.	serine/threonine-protein kinase WNK (With No lysine)-related protein	0016310 // phosphorylation // inferred from electronic annotation	0005576 // extracellular region // not recorded	0016301 // kinase activity // inferred from electronic annotation
MDP0000160046	AT1G59820	262896_at	chromaffin granule ATPase II homolog, putative similar to chromaffin granule ATPase II homolog GI:1663647 from [Mus musculus]	ALA3 (Aminophospholipid ATPase3); ATPase, coupled to transmembrane movement of ions, phosphorylative mechanism / phospholipid transporter	0006612 // protein targeting to membrane // inferred from reviewed computational analysis /// 0006812 // cation transport // inferred from electronic annotation /// 0006820 // anion transport // inferred from reviewed computational analysis /// 0006862 // nucleotide transport // inferred from reviewed computational analysis /// 0006888 // ER to Golgi vesicle-mediated transport // inferred from re…	0000139 // Golgi membrane // inferred from electronic annotation /// 0005768 // endosome // inferred from direct assay /// 0005783 // endoplasmic reticulum // inferred from electronic annotation /// 0005789 // endoplasmic reticulum membrane // inferred from electronic annotation /// 0005794 // Golgi apparatus // inferred from direct assay /// 0005802 // trans-Golgi network // inferred from direct…	0000166 // nucleotide binding // inferred from electronic annotation /// 0000287 // magnesium ion binding // inferred from electronic annotation /// 0004012 // phospholipid-translocating ATPase activity // inferred from electronic annotation /// 0005524 // ATP binding // inferred from electronic annotation /// 0005548 // phospholipid transporter activity // inferred from direct assay /// 0015662 …
MDP0000160047	AT1G73100	262375_at	unknown protein ; supported by cDNA: gi_14625477_gb_AF344446.2_AF344446	SUVH3 (SU(VAR)3-9 HOMOLOG 3); histone methyltransferase	0016568 // chromatin modification // inferred from electronic annotation /// 0016571 // histone methylation // inferred from electronic annotation /// 0032259 // methylation // inferred from electronic annotation /// 0034968 // histone lysine methylation // inferred from electronic annotation /// 0040029 // regulation of gene expression, epigenetic // traceable author statement	0000775 // chromosome, centromeric region // inferred from electronic annotation /// 0005634 // nucleus // inferred from direct assay /// 0005634 // nucleus // not recorded /// 0005694 // chromosome // inferred from direct assay	0003677 // DNA binding // inferred from electronic annotation /// 0005515 // protein binding // inferred from electronic annotation /// 0008168 // methyltransferase activity // inferred from electronic annotation /// 0008270 // zinc ion binding // inferred from electronic annotation /// 0016740 // transferase activity // inferred from electronic annotation /// 0018024 // histone-lysine N-methyltr…
MDP0000456267	AT2G45910	266911_at	putative protein kinase contains a protein kinase domain profile (PDOC00100)	U-box domain-containing protein 33	0006468 // protein phosphorylation // inferred from electronic annotation /// 0006950 // response to stress // inferred from electronic annotation /// 0016310 // phosphorylation // inferred from electronic annotation /// 0016567 // protein ubiquitination // inferred from electronic annotation	0000151 // ubiquitin ligase complex // inferred from electronic annotation /// 0005886 // plasma membrane // not recorded	0000166 // nucleotide binding // inferred from electronic annotation /// 0004672 // protein kinase activity // inferred from electronic annotation /// 0004674 // protein serine/threonine kinase activity // inferred from electronic annotation /// 0004842 // ubiquitin-protein transferase activity // inferred from electronic annotation /// 0005524 // ATP binding // inferred from electronic annotatio…
MDP0000523812	AT4G36930	246212_at	putative protein ; supported by cDNA: gi_11245493_gb_AF319540.1_AF319540	SPT (SPATULA); DNA binding / transcription factor	0006351 // transcription, DNA-templated // inferred from electronic annotation /// 0006355 // regulation of transcription, DNA-templated // inferred from electronic annotation /// 0007275 // multicellular organismal development // inferred from electronic annotation /// 0007623 // circadian rhythm // inferred from expression pattern /// 0009409 // response to cold // inferred from mutant phenotyp…	0005634 // nucleus // inferred from direct assay /// 0005634 // nucleus // not recorded	0003677 // DNA binding // inferred from sequence or structural similarity /// 0003700 // sequence-specific DNA binding transcription factor activity // inferred from sequence or structural similarity /// 0003700 // sequence-specific DNA binding transcription factor activity // traceable author statement /// 0005515 // protein binding // inferred from physical interaction /// 0046983 // protein di…
MDP0000167570	AT4G00335	255670_at	Expressed protein ; supported by full-length cDNA: Ceres: 36326.	RHB1A; protein binding / zinc ion binding	0048573 // photoperiodism, flowering // inferred from reviewed computational analysis	0005634 // nucleus // not recorded	0005515 // protein binding // inferred from electronic annotation /// 0008270 // zinc ion binding // inferred from sequence or structural similarity /// 0046872 // metal ion binding // inferred from electronic annotation
MDP0000272005	AT4G00350	255717_at	coded for by A. thaliana cDNA H76622	MATE efflux family protein	0006855 // drug transmembrane transport // inferred from electronic annotation /// 0009860 // pollen tube growth // inferred from reviewed computational analysis /// 0030048 // actin filament-based movement // inferred from reviewed computational analysis /// 0055085 // transmembrane transport // inferred from electronic annotation	0005886 // plasma membrane // not recorded /// 0016020 // membrane // inferred from sequence or structural similarity /// 0016021 // integral component of membrane // inferred from electronic annotation	0005215 // transporter activity // inferred from sequence or structural similarity /// 0015238 // drug transmembrane transporter activity // inferred from electronic annotation /// 0015297 // antiporter activity // inferred from sequence or structural similarity
MDP0000146645	AT2G45880	266914_at	putative beta-amylase	BAM7 (BETA-AMYLASE 7); beta-amylase/ catalytic/ cation binding	0000272 // polysaccharide catabolic process // inferred from electronic annotation /// 0005975 // carbohydrate metabolic process // inferred from electronic annotation /// 0006355 // regulation of transcription, DNA-templated // inferred from direct assay /// 0008152 // metabolic process // inferred from electronic annotation /// 0010048 // vernalization response // inferred from reviewed computa…	0005634 // nucleus // inferred from direct assay /// 0005737 // cytoplasm // not recorded	0003700 // sequence-specific DNA binding transcription factor activity // inferred from direct assay /// 0003824 // catalytic activity // inferred from electronic annotation /// 0016161 // beta-amylase activity // inferred from direct assay /// 0016161 // beta-amylase activity // inferred from sequence or structural similarity /// 0016787 // hydrolase activity // inferred from electronic annotati…
MDP0000359109	AT1G51020	#N/A	#N/A	#N/A	#N/A	#N/A	#N/A
MDP0000500882	AT4G34500	253239_at	putative serine/threonine protein kinase Daucus carota somatic embryogenesis receptor-like kinase, gb:U93048	probable receptor-like serine/threonine-protein kinase	0006468 // protein phosphorylation // inferred from electronic annotation /// 0016310 // phosphorylation // inferred from electronic annotation	0005634 // nucleus // not recorded /// 0005886 // plasma membrane // inferred from electronic annotation /// 0016020 // membrane // inferred from electronic annotation /// 0016021 // integral component of membrane // inferred from electronic annotation	0000166 // nucleotide binding // inferred from electronic annotation /// 0004672 // protein kinase activity // inferred from electronic annotation /// 0004674 // protein serine/threonine kinase activity // inferred from electronic annotation /// 0005524 // ATP binding // inferred from electronic annotation /// 0016301 // kinase activity // inferred from sequence or structural similarity /// 00167…
MDP0000166123	AT1G22275	255964_at	hypothetical protein predicted by genemark.hmm	ZYP1b	0007049 // cell cycle // inferred from electronic annotation /// 0007126 // meiotic nuclear division // inferred from electronic annotation /// 0007129 // synapsis // inferred from mutant phenotype /// 0007131 // reciprocal meiotic recombination // inferred from mutant phenotype /// 0051301 // cell division // inferred from electronic annotation	0000795 // synaptonemal complex // inferred from direct assay /// 0005634 // nucleus // not recorded	0005515 // protein binding // inferred from physical interaction
MDP0000166938	AT3G59950	251439_at	putative protein unknown protein At2g44140 - Arabidopsis thaliana, EMBL:AC004005	peptidase family C54 protein	0006508 // proteolysis // inferred from electronic annotation /// 0006810 // transport // inferred from electronic annotation /// 0006914 // autophagy // inferred from sequence or structural similarity /// 0015031 // protein transport // inferred from electronic annotation	0005737 // cytoplasm // not recorded /// 0009507 // chloroplast // not recorded	0008233 // peptidase activity // inferred from sequence or structural similarity /// 0008234 // cysteine-type peptidase activity // inferred from electronic annotation /// 0016787 // hydrolase activity // inferred from electronic annotation
MDP0000273491	AT1G77850	262136_at	auxin response factor, putative similar to auxin response factor 10 GI:6165644 from [Arabidopsis thaliana]; supported by cDNA: gi_15810290_gb_AY056184.1_	ARF17 (AUXIN RESPONSE FACTOR 17); transcription factor	0006351 // transcription, DNA-templated // inferred from electronic annotation /// 0006355 // regulation of transcription, DNA-templated // traceable author statement /// 0009555 // pollen development // inferred from mutant phenotype /// 0009653 // anatomical structure morphogenesis // inferred from mutant phenotype /// 0009725 // response to hormone // inferred from electronic annotation /// 00…	0005634 // nucleus // not recorded	0000987 // core promoter proximal region sequence-specific DNA binding // inferred from direct assay /// 0003677 // DNA binding // inferred from electronic annotation /// 0003700 // sequence-specific DNA binding transcription factor activity // inferred from sequence or structural similarity
MDP0000276171	AT4G08550	#N/A	#N/A	#N/A	#N/A	#N/A	#N/A
MDP0000135936	AT5G49710	248565_at	putative protein similar to unknown protein (pir||T05575)	hypothetical protein	0	0005634 // nucleus // not recorded /// 0005737 // cytoplasm // not recorded	0
MDP0000735372	AT5G35340	246605_at	putative protein predicted proteins, Arabidopsis thaliana	0	0	0	0
MDP0000455634	AT3G24790	257597_at	protein kinase, putative similar to protein kinase GB:BAA24694 from [Arabidopsis thaliana]	protein kinase family protein	0006468 // protein phosphorylation // inferred from electronic annotation /// 0016310 // phosphorylation // inferred from electronic annotation	0005886 // plasma membrane // not recorded	0000166 // nucleotide binding // inferred from electronic annotation /// 0004672 // protein kinase activity // inferred from electronic annotation /// 0004674 // protein serine/threonine kinase activity // inferred from electronic annotation /// 0005524 // ATP binding // inferred from electronic annotation /// 0016301 // kinase activity // inferred from sequence or structural similarity /// 00167…
MDP0000272790	AT5G10530	250425_at	lectin-like protein kinase - like lectin-like protein kinase PnLPK, Populus nigra, EMBL:AB030083	L-type lectin-domain containing receptor kinase IX.1	0006468 // protein phosphorylation // inferred from electronic annotation /// 0016310 // phosphorylation // inferred from electronic annotation	0005886 // plasma membrane // not recorded /// 0016020 // membrane // inferred from electronic annotation /// 0016021 // integral component of membrane // inferred from electronic annotation	0000166 // nucleotide binding // inferred from electronic annotation /// 0004672 // protein kinase activity // inferred from electronic annotation /// 0004674 // protein serine/threonine kinase activity // inferred from electronic annotation /// 0005524 // ATP binding // inferred from electronic annotation /// 0016301 // kinase activity // inferred from sequence or structural similarity /// 00167…
MDP0000174414	AT2G05920	266022_at	subtilisin-like serine protease, putative contains similarity to cucumisin-like serine protease GI:3176874 from [Arabidopsis thaliana]	Subtilase-like protein	0000394 // RNA splicing, via endonucleolytic cleavage and ligation // inferred from reviewed computational analysis /// 0006508 // proteolysis // inferred from sequence or structural similarity /// 0008152 // metabolic process // not recorded /// 0009086 // methionine biosynthetic process // inferred from reviewed computational analysis /// 0009664 // plant-type cell wall organization // inferred…	0005576 // extracellular region // not recorded /// 0005618 // cell wall // inferred from direct assay /// 0005794 // Golgi apparatus // inferred from direct assay /// 0005829 // cytosol // inferred from reviewed computational analysis /// 0009505 // plant-type cell wall // inferred from direct assay /// 0009506 // plasmodesma // inferred from direct assay	0004252 // serine-type endopeptidase activity // not recorded /// 0008233 // peptidase activity // inferred from electronic annotation /// 0008236 // serine-type peptidase activity // inferred from electronic annotation /// 0016787 // hydrolase activity // inferred from electronic annotation /// 0042802 // identical protein binding // inferred from electronic annotation
MDP0000175088	AT4G20070	254496_at	hyuC-like protein 5-substituted hydantoins to the corresponding L-amino acids, Pseudomonas sp.,PIR2:D42594	ATAAH (Arabidopsis thaliana Allantoate Amidohydrolase); allantoate deiminase/ metallopeptidase	0006144 // purine nucleobase metabolic process // inferred from electronic annotation /// 0006145 // purine nucleobase catabolic process // inferred from direct assay /// 0006145 // purine nucleobase catabolic process // inferred from mutant phenotype /// 0006508 // proteolysis // inferred from sequence or structural similarity /// 0008152 // metabolic process // inferred from electronic annotati…	0005783 // endoplasmic reticulum // inferred from direct assay /// 0009507 // chloroplast // not recorded	0008237 // metallopeptidase activity // inferred from sequence or structural similarity /// 0016787 // hydrolase activity // inferred from electronic annotation /// 0016813 // hydrolase activity, acting on carbon-nitrogen (but not peptide) bonds, in linear amidines // inferred from electronic annotation /// 0046872 // metal ion binding // inferred from electronic annotation /// 0047652 // allanto…
MDP0000838259	AT4G20070	254496_at	hyuC-like protein 5-substituted hydantoins to the corresponding L-amino acids, Pseudomonas sp.,PIR2:D42594	ATAAH (Arabidopsis thaliana Allantoate Amidohydrolase); allantoate deiminase/ metallopeptidase	0006144 // purine nucleobase metabolic process // inferred from electronic annotation /// 0006145 // purine nucleobase catabolic process // inferred from direct assay /// 0006145 // purine nucleobase catabolic process // inferred from mutant phenotype /// 0006508 // proteolysis // inferred from sequence or structural similarity /// 0008152 // metabolic process // inferred from electronic annotati…	0005783 // endoplasmic reticulum // inferred from direct assay /// 0009507 // chloroplast // not recorded	0008237 // metallopeptidase activity // inferred from sequence or structural similarity /// 0016787 // hydrolase activity // inferred from electronic annotation /// 0016813 // hydrolase activity, acting on carbon-nitrogen (but not peptide) bonds, in linear amidines // inferred from electronic annotation /// 0046872 // metal ion binding // inferred from electronic annotation /// 0047652 // allanto…
MDP0000761682	AT1G01620	259431_at	plasma membrane intrinsic protein 1c, putative similar to plasma membrane intrinsic protein 1c GI:472875 from [Arabidopsis thaliana]	PIP1C (PLASMA MEMBRANE INTRINSIC PROTEIN 1C); water channel	0006084 // acetyl-CoA metabolic process // inferred from reviewed computational analysis /// 0006810 // transport // inferred from sequence or structural similarity /// 0006826 // iron ion transport // inferred from reviewed computational analysis /// 0006833 // water transport // inferred from direct assay /// 0006833 // water transport // inferred from reviewed computational analysis /// 000941…	0005886 // plasma membrane // inferred from direct assay /// 0005886 // plasma membrane // not recorded /// 0005886 // plasma membrane // traceable author statement /// 0009507 // chloroplast // inferred from direct assay /// 0016020 // membrane // inferred from direct assay /// 0016020 // membrane // inferred from sequence or structural similarity /// 0016021 // integral component of membrane //…	0005215 // transporter activity // inferred from electronic annotation /// 0005515 // protein binding // inferred from physical interaction /// 0015250 // water channel activity // inferred from direct assay /// 0015250 // water channel activity // inferred from sequence or structural similarity
MDP0000761683	AT4G00355	255671_at	Expressed protein ; supported by full-length cDNA: Ceres: 39479.	ATG8-interacting protein 2	0006499 // N-terminal protein myristoylation // inferred from reviewed computational analysis /// 0006891 // intra-Golgi vesicle-mediated transport // inferred from reviewed computational analysis	0005634 // nucleus // not recorded /// 0005783 // endoplasmic reticulum // inferred from direct assay /// 0043231 // intracellular membrane-bounded organelle // inferred from direct assay	0005515 // protein binding // inferred from physical interaction
MDP0000848029	AT1G04230	264326_at	unknown protein	hypothetical protein	0	0005634 // nucleus // not recorded	0
MDP0000273271	AT1G73066	#N/A	#N/A	#N/A	#N/A	#N/A	#N/A
MDP0000249539	AT4G19500	254585_at	resistence protein - like downy mildew resistance protein RPP5, Arabidopsis thaliana, PATX:G2109275	nucleoside-triphosphatase/transmembrane receptor/nucleotide binding/ATP binding	0006952 // defense response // inferred from sequence or structural similarity /// 0007165 // signal transduction // inferred from electronic annotation /// 0008152 // metabolic process // inferred from electronic annotation	0005634 // nucleus // not recorded /// 0016021 // integral component of membrane // inferred from electronic annotation	0000166 // nucleotide binding // inferred from electronic annotation /// 0005515 // protein binding // inferred from electronic annotation /// 0005524 // ATP binding // inferred from electronic annotation /// 0017111 // nucleoside-triphosphatase activity // inferred from electronic annotation /// 0043531 // ADP binding // inferred from electronic annotation
MDP0000122419	AT5G67200	246983_at	receptor protein kinase-like protein ; supported by cDNA: gi_16649054_gb_AY059897.1_	leucine-rich repeat protein kinase family protein	0006342 // chromatin silencing // inferred from reviewed computational analysis /// 0006468 // protein phosphorylation // inferred from sequence or structural similarity /// 0007169 // transmembrane receptor protein tyrosine kinase signaling pathway // inferred from sequence or structural similarity /// 0009855 // determination of bilateral symmetry // inferred from reviewed computational analysi…	0005886 // plasma membrane // inferred from direct assay /// 0005886 // plasma membrane // not recorded /// 0016020 // membrane // inferred from electronic annotation /// 0016021 // integral component of membrane // inferred from electronic annotation	0000166 // nucleotide binding // inferred from electronic annotation /// 0004672 // protein kinase activity // inferred from electronic annotation /// 0004674 // protein serine/threonine kinase activity // inferred from sequence or structural similarity /// 0005515 // protein binding // inferred from electronic annotation /// 0005524 // ATP binding // inferred from sequence or structural similari…
MDP0000656433	AT1G79890	260159_at	putative helicase similar to helicase GB:AAB06962 [Homo sapiens]	RAD3-like DNA-binding helicase protein	0006139 // nucleobase-containing compound metabolic process // inferred from electronic annotation /// 0006200 // ATP catabolic process // inferred from electronic annotation /// 0006259 // DNA metabolic process // inferred from reviewed computational analysis /// 0006261 // DNA-dependent DNA replication // inferred from reviewed computational analysis /// 0006310 // DNA recombination // inferred…	0005634 // nucleus // not recorded	0000166 // nucleotide binding // inferred from electronic annotation /// 0003676 // nucleic acid binding // inferred from electronic annotation /// 0003677 // DNA binding // inferred from electronic annotation /// 0004003 // ATP-dependent DNA helicase activity // inferred from electronic annotation /// 0004386 // helicase activity // inferred from electronic annotation /// 0005524 // ATP binding …
MDP0000376712	AT5G63120	247378_at	ATP-dependent RNA helicase-like protein ; supported by cDNA: gi_16974622_gb_AY060589.1_	DEAD-box ATP-dependent RNA helicase 30	0000184 // nuclear-transcribed mRNA catabolic process, nonsense-mediated decay // inferred from electronic annotation /// 0006200 // ATP catabolic process // inferred from electronic annotation /// 0006364 // rRNA processing // inferred from electronic annotation /// 0042254 // ribosome biogenesis // inferred from electronic annotation	0005634 // nucleus // not recorded	0000166 // nucleotide binding // inferred from electronic annotation /// 0003676 // nucleic acid binding // inferred from electronic annotation /// 0003723 // RNA binding // inferred from electronic annotation /// 0004386 // helicase activity // inferred from electronic annotation /// 0005524 // ATP binding // inferred from electronic annotation /// 0008026 // ATP-dependent helicase activity // i…
MDP0000940872	AT1G70160	264701_at	hypothetical protein similar to hypothetical protein GI:4455225 from [Arabidopsis thaliana]; supported by cDNA: gi_15293160_gb_AY051014.1_	hypothetical protein	0	0005576 // extracellular region // not recorded	0
MDP0000279936	AT5G66850	247044_at	MAP protein kinase ; supported by cDNA: gi_13430659_gb_AF360242.1_AF360242	MAPKKK5; ATP binding / kinase/ protein kinase/ protein serine/threonine kinase	0006468 // protein phosphorylation // inferred from electronic annotation /// 0016310 // phosphorylation // inferred from electronic annotation /// 0046777 // protein autophosphorylation // inferred from direct assay	0005886 // plasma membrane // inferred from direct assay /// 0005886 // plasma membrane // not recorded	0000166 // nucleotide binding // inferred from electronic annotation /// 0004672 // protein kinase activity // inferred from electronic annotation /// 0004674 // protein serine/threonine kinase activity // inferred from direct assay /// 0005524 // ATP binding // inferred from electronic annotation /// 0016301 // kinase activity // inferred from sequence or structural similarity /// 0016772 // tra…
MDP0000278541	AT1G21590	260924_at	hypothetical protein similar to Pto kinase interactor 1 GB:AAC61805 GI:3668069 from [Lycopersicon esculentum]	putative protein kinase	0002238 // response to molecule of fungal origin // inferred from reviewed computational analysis /// 0006468 // protein phosphorylation // inferred from electronic annotation /// 0006950 // response to stress // inferred from electronic annotation /// 0016310 // phosphorylation // inferred from electronic annotation	0005634 // nucleus // not recorded	0000166 // nucleotide binding // inferred from electronic annotation /// 0004672 // protein kinase activity // inferred from electronic annotation /// 0004674 // protein serine/threonine kinase activity // inferred from electronic annotation /// 0005524 // ATP binding // inferred from electronic annotation /// 0016301 // kinase activity // inferred from sequence or structural similarity /// 00167…
MDP0000933461	AT1G77700	259674_at	thaumatin-like protein similar to thaumatin-like protein GB:AAB71214 [Arabidopsis thaliana]; Pfam HMM hit: Thaumatin family	Pathogenesis-related thaumatin superfamily protein	0051707 // response to other organism // inferred from sequence or structural similarity	0005576 // extracellular region // not recorded	0
MDP0000775431	AT3G28690	257016_at	protein kinase, putative similar to PROTEIN KINASE APK1A GB:Q06548 from [Arabidopsis thaliana]	putative protein kinase	0006468 // protein phosphorylation // inferred from electronic annotation /// 0016310 // phosphorylation // inferred from electronic annotation	0005886 // plasma membrane // inferred from direct assay /// 0005886 // plasma membrane // not recorded	0000166 // nucleotide binding // inferred from electronic annotation /// 0004672 // protein kinase activity // inferred from electronic annotation /// 0004674 // protein serine/threonine kinase activity // inferred from electronic annotation /// 0005524 // ATP binding // inferred from electronic annotation /// 0016301 // kinase activity // inferred from sequence or structural similarity /// 00167…
MDP0000191774	AT5G50000	248529_at	protein kinase ;supported by full-length cDNA: Ceres:142106.	protein kinase	0000394 // RNA splicing, via endonucleolytic cleavage and ligation // inferred from reviewed computational analysis /// 0006084 // acetyl-CoA metabolic process // inferred from reviewed computational analysis /// 0006468 // protein phosphorylation // inferred from electronic annotation /// 0009086 // methionine biosynthetic process // inferred from reviewed computational analysis /// 0016126 // s…	0005737 // cytoplasm // not recorded /// 0005886 // plasma membrane // inferred from direct assay /// 0009506 // plasmodesma // inferred from direct assay	0004672 // protein kinase activity // inferred from electronic annotation /// 0004674 // protein serine/threonine kinase activity // inferred from electronic annotation /// 0004712 // protein serine/threonine/tyrosine kinase activity // inferred from sequence or structural similarity /// 0005524 // ATP binding // inferred from electronic annotation /// 0016301 // kinase activity // inferred from …
MDP0000233070	AT1G23790	265171_at	hypothetical protein	hypothetical protein	0000226 // microtubule cytoskeleton organization // inferred from reviewed computational analysis /// 0000911 // cytokinesis by cell plate formation // inferred from reviewed computational analysis /// 0008283 // cell proliferation // inferred from reviewed computational analysis /// 0048451 // petal formation // inferred from reviewed computational analysis /// 0048453 // sepal formation // infe…	0005634 // nucleus // not recorded	0
MDP0000321202	AT3G27330	257740_at	hypothetical protein predicted by genemark.hmm, contains Pfam profile: PF00097 zinc finger, C3HC4 type (RING finger)	C3H4 type zinc finger protein	0	0005634 // nucleus // not recorded	0005515 // protein binding // inferred from electronic annotation /// 0008270 // zinc ion binding // inferred from electronic annotation /// 0046872 // metal ion binding // inferred from electronic annotation
MDP0000190256	AT4G11100	254911_at	putative protein ;supported by full-length cDNA: Ceres:35662.	hypothetical protein	0010103 // stomatal complex morphogenesis // inferred from reviewed computational analysis /// 0016556 // mRNA modification // inferred from reviewed computational analysis	0	0
MDP0000324726	AT5G40260	249401_at	putative protein LIM7, Lily, EMBL:LLORF07;supported by full-length cDNA: Ceres:11922.	protein RUPTURED POLLEN GRAIN 1	0006810 // transport // inferred from electronic annotation /// 0008643 // carbohydrate transport // inferred from electronic annotation /// 0009827 // plant-type cell wall modification // inferred from reviewed computational analysis /// 0009860 // pollen tube growth // inferred from reviewed computational analysis /// 0010208 // pollen wall assembly // inferred from mutant phenotype /// 0010584…	0005886 // plasma membrane // inferred from direct assay /// 0005886 // plasma membrane // not recorded /// 0005887 // integral component of plasma membrane // inferred from sequence or structural similarity /// 0016020 // membrane // inferred from sequence or structural similarity /// 0016021 // integral component of membrane // inferred from electronic annotation	0051119 // sugar transmembrane transporter activity // inferred from sequence or structural similarity
MDP0000194265	AT1G70370	264315_at	aromatic rich glycoprotein, putative similar to aromatic rich glycoprotein GI:1762428 from [Arabidopsis thaliana]; supported by cDNA: gi_1762583_gb_U63373.1_ATU63373	polygalacturonase 2	0000271 // polysaccharide biosynthetic process // inferred from reviewed computational analysis /// 0000272 // polysaccharide catabolic process // inferred from reviewed computational analysis /// 0005982 // starch metabolic process // inferred from reviewed computational analysis /// 0007389 // pattern specification process // inferred from reviewed computational analysis /// 0008361 // regulati…	0005576 // extracellular region // not recorded /// 0005618 // cell wall // inferred from electronic annotation /// 0048046 // apoplast // inferred from electronic annotation	0004650 // polygalacturonase activity // inferred from sequence or structural similarity
MDP0000184622	AT1G21810	262494_at	myosin-like protein similar to myosin heavy chain GB:AAD33718 GI:4928755 from (Amoeba proteus)	hypothetical protein	0048451 // petal formation // inferred from reviewed computational analysis /// 0048453 // sepal formation // inferred from reviewed computational analysis	0005737 // cytoplasm // not recorded	0
MDP0000798679	AT2G37510	265964_at	putative RNA-binding protein ; supported by full-length cDNA: Ceres: 11642.	RNA recognition motif-containing protein	0	0	0000166 // nucleotide binding // inferred from electronic annotation /// 0003676 // nucleic acid binding // inferred from electronic annotation /// 0003723 // RNA binding // inferred from sequence or structural similarity
MDP0000285599	AT4G32180	253469_at	putative protein gene C42D8.3, Caenorhabditis elegans, PID:G1293846	ATPANK2 (PANTOTHENATE KINASE 2); pantothenate kinase	0006487 // protein N-linked glycosylation // inferred from reviewed computational analysis /// 0015937 // coenzyme A biosynthetic process // inferred from electronic annotation /// 0016310 // phosphorylation // inferred from electronic annotation	0005737 // cytoplasm // not recorded /// 0005829 // cytosol // inferred from direct assay	0000166 // nucleotide binding // inferred from electronic annotation /// 0004594 // pantothenate kinase activity // inferred from genetic interaction /// 0004594 // pantothenate kinase activity // inferred from sequence or structural similarity /// 0005515 // protein binding // inferred from physical interaction /// 0005524 // ATP binding // inferred from electronic annotation /// 0016301 // kina…
MDP0000285600	AT1G65780	#N/A	#N/A	#N/A	#N/A	#N/A	#N/A
MDP0000285822	AT3G12260	256267_at	unknown protein ; supported by cDNA: gi_15450991_gb_AY054576.1_	LYR family of Fe/S cluster biogenesis protein	0006096 // glycolytic process // inferred from reviewed computational analysis /// 0006511 // ubiquitin-dependent protein catabolic process // inferred from reviewed computational analysis /// 0009060 // aerobic respiration // inferred from reviewed computational analysis /// 0009853 // photorespiration // inferred from reviewed computational analysis /// 0046686 // response to cadmium ion // inf…	0005739 // mitochondrion // inferred from direct assay /// 0005739 // mitochondrion // not recorded /// 0005743 // mitochondrial inner membrane // inferred from electronic annotation /// 0005747 // mitochondrial respiratory chain complex I // inferred from direct assay /// 0016020 // membrane // inferred from direct assay /// 0070469 // respiratory chain // inferred from electronic annotation	0003824 // catalytic activity // inferred from sequence or structural similarity
MDP0000186994	AT1G60060	263738_at	hypothetical protein predicted by genemark.hmm;supported by full-length cDNA: Ceres:117804.	serine/threonine-protein kinase WNK (With No lysine)-related protein	0016310 // phosphorylation // inferred from electronic annotation	0005576 // extracellular region // not recorded	0016301 // kinase activity // inferred from electronic annotation
MDP0000125631	AT1G44575	245213_at	photosystem II 22kDa protein, putative similar to photosystem II 22kDa protein GI:21306 from [Spinacia oleracea]; supported by cDNA: gi_15294225_gb_AF410304.1_AF410304	NPQ4 (NONPHOTOCHEMICAL QUENCHING); chlorophyll binding / xanthophyll binding	0000023 // maltose metabolic process // inferred from reviewed computational analysis /// 0006364 // rRNA processing // inferred from reviewed computational analysis /// 0009657 // plastid organization // inferred from reviewed computational analysis /// 0010027 // thylakoid membrane organization // inferred from mutant phenotype /// 0010103 // stomatal complex morphogenesis // inferred from revi…	0009507 // chloroplast // inferred from direct assay /// 0009507 // chloroplast // not recorded /// 0009517 // PSII associated light-harvesting complex II // traceable author statement /// 0009523 // photosystem II // inferred from electronic annotation /// 0009534 // chloroplast thylakoid // inferred from direct assay /// 0009535 // chloroplast thylakoid membrane // inferred from direct assay //…	0016168 // chlorophyll binding // traceable author statement /// 0051738 // xanthophyll binding // traceable author statement
MDP0000190540	AT5G20810	245997_at	putative protein saur1 protein, Zea mays, EMBL:AF148498	SAUR-like auxin-responsive protein	0009733 // response to auxin // inferred from sequence or structural similarity /// 0009827 // plant-type cell wall modification // inferred from reviewed computational analysis /// 0009860 // pollen tube growth // inferred from reviewed computational analysis	0005634 // nucleus // not recorded /// 0005777 // peroxisome // inferred from direct assay	0005515 // protein binding // inferred from physical interaction /// 0005516 // calmodulin binding // inferred from sequence or structural similarity
MDP0000444494	AT3G46280	252511_at	putative protein serine/threonine-specific protein kinase (EC 2.7.1.-) lrrpk, Arabidopsis thaliana, PIR:T08975	protein kinase-like protein	0002679 // respiratory burst involved in defense response // inferred from reviewed computational analysis /// 0006857 // oligopeptide transport // inferred from reviewed computational analysis /// 0006865 // amino acid transport // inferred from reviewed computational analysis /// 0006888 // ER to Golgi vesicle-mediated transport // inferred from reviewed computational analysis /// 0010200 // re…	0005576 // extracellular region // not recorded	0016301 // kinase activity // inferred from electronic annotation
MDP0000015509	AT1G77810	262188_at	Avr9 elicitor response protein, putative similar to Avr9 elicitor response protein GI:4138265 from [Nicotiana tabacum]	beta-1,3-galactosyltransferase 7	0006486 // protein glycosylation // inferred from electronic annotation	0000139 // Golgi membrane // inferred from electronic annotation /// 0005794 // Golgi apparatus // inferred from direct assay /// 0005794 // Golgi apparatus // not recorded /// 0016020 // membrane // inferred from electronic annotation /// 0016021 // integral component of membrane // inferred from electronic annotation	0008378 // galactosyltransferase activity // inferred from electronic annotation /// 0016740 // transferase activity // inferred from electronic annotation /// 0016757 // transferase activity, transferring glycosyl groups // inferred from sequence or structural similarity /// 0048531 // beta-1,3-galactosyltransferase activity // inferred from direct assay
MDP0000291954	AT5G05170	250827_at	cellulose synthase catalytic subunit (gb|AAC39336.1) ; supported by cDNA: gi_2827142_gb_AF027174.1_AF027174	CEV1 (CONSTITUTIVE EXPRESSION OF VSP 1); cellulose synthase/ transferase, transferring glycosyl groups	0000271 // polysaccharide biosynthetic process // inferred from reviewed computational analysis /// 0006096 // glycolytic process // inferred from reviewed computational analysis /// 0006816 // calcium ion transport // inferred from reviewed computational analysis /// 0006833 // water transport // inferred from reviewed computational analysis /// 0006952 // defense response // traceable author st…	0005768 // endosome // inferred from direct assay /// 0005794 // Golgi apparatus // inferred from direct assay /// 0005802 // trans-Golgi network // inferred from direct assay /// 0005886 // plasma membrane // inferred from direct assay /// 0005886 // plasma membrane // not recorded /// 0005886 // plasma membrane // traceable author statement /// 0009506 // plasmodesma // inferred from direct ass…	0005515 // protein binding // inferred from electronic annotation /// 0008270 // zinc ion binding // inferred from electronic annotation /// 0016740 // transferase activity // inferred from electronic annotation /// 0016757 // transferase activity, transferring glycosyl groups // inferred from sequence or structural similarity /// 0016759 // cellulose synthase activity // inferred from mutant phe…
MDP0000291234	AT1G36990	261290_at	hypothetical protein predicted by genemark.hmm	hypothetical protein	0	0005634 // nucleus // not recorded	0
MDP0000946376	AT4G08470	255148_at	putative mitogen-activated protein kinase	MAPKKK10; ATP binding / kinase/ protein kinase/ protein serine/threonine kinase	0006468 // protein phosphorylation // inferred from electronic annotation /// 0009556 // microsporogenesis // inferred from reviewed computational analysis /// 0016310 // phosphorylation // inferred from electronic annotation /// 0052543 // callose deposition in cell wall // inferred from reviewed computational analysis /// 0061025 // membrane fusion // RCA	0005634 // nucleus // not recorded	0000166 // nucleotide binding // inferred from electronic annotation /// 0004672 // protein kinase activity // inferred from electronic annotation /// 0004674 // protein serine/threonine kinase activity // inferred from electronic annotation /// 0005524 // ATP binding // inferred from electronic annotation /// 0016301 // kinase activity // inferred from sequence or structural similarity /// 00167…
MDP0000713910	AT3G28520	256594_at	hypothetical protein similar to putative AAA-type ATPase GB:AAD31347 GI:4874284 from [Arabidopsis thaliana]	AAA-type ATPase family protein	0008152 // metabolic process // inferred from electronic annotation	0005739 // mitochondrion // inferred from direct assay /// 0005886 // plasma membrane // not recorded /// 0009506 // plasmodesma // inferred from direct assay	0000166 // nucleotide binding // inferred from electronic annotation /// 0005524 // ATP binding // inferred from sequence or structural similarity /// 0016887 // ATPase activity // inferred from sequence or structural similarity /// 0017111 // nucleoside-triphosphatase activity // inferred from electronic annotation
MDP0000196140	AT5G42860	249167_at	putative protein similar to unknown protein (emb|CAB53482.1)	hypothetical protein	0	0005634 // nucleus // not recorded /// 0005886 // plasma membrane // inferred from direct assay	0
MDP0000204872	AT3G45520	#N/A	#N/A	#N/A	#N/A	#N/A	#N/A
MDP0000251198	AT3G45520	#N/A	#N/A	#N/A	#N/A	#N/A	#N/A
MDP0000296485	AT1G21590	260924_at	hypothetical protein similar to Pto kinase interactor 1 GB:AAC61805 GI:3668069 from [Lycopersicon esculentum]	putative protein kinase	0002238 // response to molecule of fungal origin // inferred from reviewed computational analysis /// 0006468 // protein phosphorylation // inferred from electronic annotation /// 0006950 // response to stress // inferred from electronic annotation /// 0016310 // phosphorylation // inferred from electronic annotation	0005634 // nucleus // not recorded	0000166 // nucleotide binding // inferred from electronic annotation /// 0004672 // protein kinase activity // inferred from electronic annotation /// 0004674 // protein serine/threonine kinase activity // inferred from electronic annotation /// 0005524 // ATP binding // inferred from electronic annotation /// 0016301 // kinase activity // inferred from sequence or structural similarity /// 00167…
MDP0000389293	AT2G37550	267179_at	putative ADP ribosylation factor 1 GTPase activating protein ; supported by cDNA: gi_14334619_gb_AY034983.1_	AGD7; ARF GTPase activator/ DNA binding / zinc ion binding	0006007 // glucose catabolic process // inferred from reviewed computational analysis /// 0006810 // transport // inferred from electronic annotation /// 0016192 // vesicle-mediated transport // inferred from electronic annotation /// 0032312 // regulation of ARF GTPase activity // inferred from electronic annotation /// 0043547 // positive regulation of GTPase activity // inferred from electroni…	0005634 // nucleus // inferred from direct assay /// 0005634 // nucleus // inferred from sequence or structural similarity /// 0005794 // Golgi apparatus // not recorded /// 0005829 // cytosol // inferred from direct assay	0003677 // DNA binding // inferred from sequence or structural similarity /// 0005096 // GTPase activator activity // inferred from electronic annotation /// 0008060 // ARF GTPase activator activity // inferred from electronic annotation /// 0008270 // zinc ion binding // inferred from electronic annotation /// 0046872 // metal ion binding // inferred from electronic annotation
MDP0000195139	AT3G54810	251861_at	putative protein GATA transcription factor 3, Arabidopsis thaliana, Y13650; supported by cDNA: gi_15724333_gb_AF412107.1_AF412107	zinc finger (GATA type) family protein	0006351 // transcription, DNA-templated // inferred from electronic annotation /// 0006355 // regulation of transcription, DNA-templated // inferred from electronic annotation /// 0007623 // circadian rhythm // inferred from expression pattern /// 0009845 // seed germination // inferred from mutant phenotype /// 0045893 // positive regulation of transcription, DNA-templated // inferred from elect…	0005634 // nucleus // not recorded	0003677 // DNA binding // inferred from electronic annotation /// 0003700 // sequence-specific DNA binding transcription factor activity // inferred from sequence or structural similarity /// 0008270 // zinc ion binding // inferred from electronic annotation /// 0043565 // sequence-specific DNA binding // inferred from electronic annotation /// 0046872 // metal ion binding // inferred from electr…
MDP0000142413	AT1G23740	265182_at	putative auxin-induced protein ;supported by full-length cDNA: Ceres:155143.	alkenal/one oxidoreductase	0000096 // sulfur amino acid metabolic process // inferred from reviewed computational analysis /// 0006546 // glycine catabolic process // inferred from reviewed computational analysis /// 0006636 // unsaturated fatty acid biosynthetic process // inferred from reviewed computational analysis /// 0006733 // oxidoreduction coenzyme metabolic process // inferred from reviewed computational analysis…	0009507 // chloroplast // inferred from direct assay /// 0009507 // chloroplast // not recorded /// 0009536 // plastid // inferred from electronic annotation /// 0009570 // chloroplast stroma // inferred from direct assay /// 0009579 // thylakoid // inferred from direct assay /// 0009941 // chloroplast envelope // inferred from direct assay /// 0010319 // stromule // inferred from direct assay //…	0008270 // zinc ion binding // inferred from sequence or structural similarity /// 0016491 // oxidoreductase activity // inferred from electronic annotation /// 0035671 // enone reductase activity // inferred from direct assay /// 0035798 // 2-alkenal reductase (NADP+) activity // inferred from direct assay
MDP0000199892	AT4G29740	253696_at	cytokinin oxidase - like protein cytokinin oxidase, Zea mays, gb:Y18377; supported by cDNA: gi_15450760_gb_AY054460.1_	CKX4 (CYTOKININ OXIDASE 4); amine oxidase/ cytokinin dehydrogenase	0009690 // cytokinin metabolic process // inferred from electronic annotation /// 0009823 // cytokinin catabolic process // inferred from sequence or structural similarity /// 0009823 // cytokinin catabolic process // traceable author statement /// 0055114 // oxidation-reduction process // inferred from electronic annotation	0005576 // extracellular region // not recorded /// 0005615 // extracellular space // inferred from electronic annotation	0003824 // catalytic activity // inferred from electronic annotation /// 0008131 // primary amine oxidase activity // traceable author statement /// 0008762 // UDP-N-acetylmuramate dehydrogenase activity // inferred from electronic annotation /// 0016491 // oxidoreductase activity // inferred from electronic annotation /// 0016614 // oxidoreductase activity, acting on CH-OH group of donors // inf…
MDP0000242615	AT5G49215	#N/A	#N/A	#N/A	#N/A	#N/A	#N/A
MDP0000128611	AT5G67520	247005_at	adenylylsulfate kinase-like protein ;supported by full-length cDNA: Ceres:125039.	adenosine-5'-phosphosulfate kinase 4	0000103 // sulfate assimilation // inferred from sequence or structural similarity /// 0008652 // cellular amino acid biosynthetic process // inferred from electronic annotation /// 0016310 // phosphorylation // inferred from electronic annotation /// 0019344 // cysteine biosynthetic process // inferred from electronic annotation /// 0048232 // male gamete generation // inferred from genetic inte…	0005829 // cytosol // inferred from direct assay /// 0009507 // chloroplast // inferred from direct assay /// 0009507 // chloroplast // not recorded /// 0009536 // plastid // traceable author statement	0000166 // nucleotide binding // inferred from electronic annotation /// 0004020 // adenylylsulfate kinase activity // inferred from direct assay /// 0004020 // adenylylsulfate kinase activity // inferred from electronic annotation /// 0005524 // ATP binding // inferred from sequence or structural similarity /// 0016301 // kinase activity // inferred from sequence or structural similarity /// 001…
MDP0000903969	AT5G14400	250176_at	putative protein cytochrome P450 CYP90, Arabidopsis thaliana, PIR:S55379	CYP724A1; electron carrier/ heme binding / iron ion binding / monooxygenase/ oxygen binding	0016132 // brassinosteroid biosynthetic process // inferred from mutant phenotype /// 0055114 // oxidation-reduction process // inferred from electronic annotation	0	0004497 // monooxygenase activity // inferred from electronic annotation /// 0005506 // iron ion binding // inferred from electronic annotation /// 0009055 // electron carrier activity // inferred from electronic annotation /// 0010012 // steroid 22-alpha hydroxylase activity // inferred from mutant phenotype /// 0016491 // oxidoreductase activity // inferred from electronic annotation /// 001670…
MDP0000232760	AT2G45880	266914_at	putative beta-amylase	BAM7 (BETA-AMYLASE 7); beta-amylase/ catalytic/ cation binding	0000272 // polysaccharide catabolic process // inferred from electronic annotation /// 0005975 // carbohydrate metabolic process // inferred from electronic annotation /// 0006355 // regulation of transcription, DNA-templated // inferred from direct assay /// 0008152 // metabolic process // inferred from electronic annotation /// 0010048 // vernalization response // inferred from reviewed computa…	0005634 // nucleus // inferred from direct assay /// 0005737 // cytoplasm // not recorded	0003700 // sequence-specific DNA binding transcription factor activity // inferred from direct assay /// 0003824 // catalytic activity // inferred from electronic annotation /// 0016161 // beta-amylase activity // inferred from direct assay /// 0016161 // beta-amylase activity // inferred from sequence or structural similarity /// 0016787 // hydrolase activity // inferred from electronic annotati…
MDP0000209135	AT1G46264	245800_at	heat shock transcription factor, putative similar to heat shock transcription factor 5 GI:662931 from [Glycine max]	AT-HSFB4; DNA binding / transcription factor	0006351 // transcription, DNA-templated // inferred from electronic annotation /// 0006355 // regulation of transcription, DNA-templated // inferred from electronic annotation /// 0006950 // response to stress // inferred from electronic annotation /// 0008356 // asymmetric cell division // inferred from mutant phenotype /// 0009408 // response to heat // inferred from reviewed computational anal…	0005634 // nucleus // not recorded /// 0005737 // cytoplasm // inferred from electronic annotation	0003677 // DNA binding // inferred from sequence or structural similarity /// 0003700 // sequence-specific DNA binding transcription factor activity // inferred from sequence or structural similarity /// 0043565 // sequence-specific DNA binding // inferred from electronic annotation
MDP0000213431	AT4G29740	253696_at	cytokinin oxidase - like protein cytokinin oxidase, Zea mays, gb:Y18377; supported by cDNA: gi_15450760_gb_AY054460.1_	CKX4 (CYTOKININ OXIDASE 4); amine oxidase/ cytokinin dehydrogenase	0009690 // cytokinin metabolic process // inferred from electronic annotation /// 0009823 // cytokinin catabolic process // inferred from sequence or structural similarity /// 0009823 // cytokinin catabolic process // traceable author statement /// 0055114 // oxidation-reduction process // inferred from electronic annotation	0005576 // extracellular region // not recorded /// 0005615 // extracellular space // inferred from electronic annotation	0003824 // catalytic activity // inferred from electronic annotation /// 0008131 // primary amine oxidase activity // traceable author statement /// 0008762 // UDP-N-acetylmuramate dehydrogenase activity // inferred from electronic annotation /// 0016491 // oxidoreductase activity // inferred from electronic annotation /// 0016614 // oxidoreductase activity, acting on CH-OH group of donors // inf…
MDP0000304601	AT2G17900	264814_at	putative SET-domain transcriptional regulator contains SET domain (PS50280; PF00856)	SDG37; zinc ion binding	0016568 // chromatin modification // inferred from electronic annotation /// 0032259 // methylation // inferred from electronic annotation /// 0034968 // histone lysine methylation // inferred from electronic annotation	0005634 // nucleus // not recorded /// 0005694 // chromosome // inferred from electronic annotation	0005515 // protein binding // inferred from electronic annotation /// 0008168 // methyltransferase activity // inferred from electronic annotation /// 0016740 // transferase activity // inferred from electronic annotation /// 0018024 // histone-lysine N-methyltransferase activity // inferred from electronic annotation /// 0046872 // metal ion binding // inferred from electronic annotation
MDP0000129882	AT4G24240	254159_at	putative DNA-binding protein DNA-binding protein WRKY3 - Petroselinum crispum,PIR2:S72445;supported by full-length cDNA: Ceres:112528.	WRKY7; calmodulin binding / transcription factor	0006351 // transcription, DNA-templated // inferred from electronic annotation /// 0006355 // regulation of transcription, DNA-templated // inferred from sequence or structural similarity /// 0006457 // protein folding // inferred from reviewed computational analysis /// 0006857 // oligopeptide transport // inferred from reviewed computational analysis /// 0009408 // response to heat // inferred …	0005634 // nucleus // inferred by curator /// 0005634 // nucleus // not recorded	0003677 // DNA binding // inferred from electronic annotation /// 0003700 // sequence-specific DNA binding transcription factor activity // inferred from sequence or structural similarity /// 0005516 // calmodulin binding // inferred from direct assay /// 0005516 // calmodulin binding // inferred from physical interaction /// 0043565 // sequence-specific DNA binding // inferred from electronic an…
MDP0000732807	AT1G76970	264951_at	unknown protein contains similarity to seed protein B32E GI:19046 from [Hordeum vulgare]	Target of Myb protein 1	0006612 // protein targeting to membrane // inferred from reviewed computational analysis /// 0006886 // intracellular protein transport // inferred from sequence or structural similarity /// 0006891 // intra-Golgi vesicle-mediated transport // inferred from sequence or structural similarity /// 0009627 // systemic acquired resistance // inferred from reviewed computational analysis /// 0009697 /…	0005622 // intracellular // inferred from electronic annotation /// 0005795 // Golgi stack // inferred from sequence or structural similarity	0008565 // protein transporter activity // inferred from sequence or structural similarity
MDP0000206455	AT4G16990	245460_at	disease resistance RPP5 like protein (fragment)	RLM3 (RESISTANCE TO LEPTOSPHAERIA MACULANS 3); ATP binding	0006952 // defense response // inferred from sequence or structural similarity /// 0007165 // signal transduction // inferred from electronic annotation /// 0009817 // defense response to fungus, incompatible interaction // inferred from mutant phenotype /// 0009861 // jasmonic acid and ethylene-dependent systemic resistance // inferred from mutant phenotype /// 0015979 // photosynthesis // infer…	0005634 // nucleus // not recorded /// 0005737 // cytoplasm // not recorded	0005515 // protein binding // inferred from electronic annotation /// 0043531 // ADP binding // inferred from electronic annotation
MDP0000540157	AT1G27190	264980_at	receptor kinase, putative similar to CLV1 receptor kinase GB:AAB58929 GI:2160756 from [Arabidopsis thaliana]	leucine-rich repeat protein kinase family protein	0006468 // protein phosphorylation // inferred from sequence or structural similarity /// 0007169 // transmembrane receptor protein tyrosine kinase signaling pathway // inferred from sequence or structural similarity /// 0016310 // phosphorylation // inferred from electronic annotation	0005576 // extracellular region // not recorded /// 0005634 // nucleus // inferred from direct assay /// 0005886 // plasma membrane // inferred from direct assay /// 0016020 // membrane // inferred from electronic annotation /// 0016021 // integral component of membrane // inferred from electronic annotation	0000166 // nucleotide binding // inferred from electronic annotation /// 0004672 // protein kinase activity // inferred from electronic annotation /// 0004674 // protein serine/threonine kinase activity // inferred from sequence or structural similarity /// 0005515 // protein binding // inferred from electronic annotation /// 0005524 // ATP binding // inferred from sequence or structural similari…
MDP0000215662	AT1G44446	245242_at	chlorophyll a oxygenase identical to chlorophyll a oxygenase GI:5853117 from [Arabidopsis thaliana]; supported by cDNA: gi_5478806_dbj_AB021316.1_AB021316	CH1 (CHLORINA 1); chlorophyllide a oxygenase	0009073 // aromatic amino acid family biosynthetic process // inferred from reviewed computational analysis /// 0009965 // leaf morphogenesis // inferred from reviewed computational analysis /// 0015995 // chlorophyll biosynthetic process // inferred from mutant phenotype /// 0015995 // chlorophyll biosynthetic process // inferred from reviewed computational analysis /// 0019344 // cysteine biosy…	0009507 // chloroplast // inferred from direct assay /// 0009507 // chloroplast // not recorded /// 0009507 // chloroplast // inferred from sequence or structural similarity /// 0009535 // chloroplast thylakoid membrane // inferred from electronic annotation /// 0009536 // plastid // inferred from electronic annotation /// 0009579 // thylakoid // inferred from electronic annotation /// 0009706 //…	0005506 // iron ion binding // inferred from electronic annotation /// 0010277 // chlorophyllide a oxygenase [overall] activity // inferred from direct assay /// 0010277 // chlorophyllide a oxygenase [overall] activity // inferred from mutant phenotype /// 0016491 // oxidoreductase activity // inferred from electronic annotation /// 0016705 // oxidoreductase activity, acting on paired donors, wit…
MDP0000918644	AT5G62250	247472_at	cytokinesis regulating protein - like PRC1 protein regulating cytokinesis 1, Homo sapiens, EMBL:AF044588	MAP65-9 (MICROTUBULE-ASSOCIATED PROTEIN 65-9)	0000226 // microtubule cytoskeleton organization // inferred from reviewed computational analysis /// 0000910 // cytokinesis // inferred from electronic annotation	0000922 // spindle pole // inferred from electronic annotation /// 0005634 // nucleus // not recorded /// 0005737 // cytoplasm // inferred from electronic annotation /// 0005856 // cytoskeleton // inferred from electronic annotation /// 0005874 // microtubule // inferred from direct assay	0008017 // microtubule binding // inferred from electronic annotation
MDP0000434172	AT3G22890	256835_at	ATP sulfurylase, putative similar to ATP sulfurylase GB:AAF19185 [Arabidopsis thaliana];supported by full-length cDNA: Ceres:20342.	APS1 (ATP SULFURYLASE 1); sulfate adenylyltransferase (ATP)	0000103 // sulfate assimilation // inferred from electronic annotation /// 0001887 // selenium compound metabolic process // inferred from mutant phenotype /// 0006094 // gluconeogenesis // inferred from reviewed computational analysis /// 0006096 // glycolytic process // inferred from reviewed computational analysis /// 0006569 // tryptophan catabolic process // inferred from reviewed computatio…	0005829 // cytosol // inferred from reviewed computational analysis /// 0005886 // plasma membrane // inferred from direct assay /// 0009507 // chloroplast // inferred from direct assay /// 0009507 // chloroplast // not recorded /// 0009536 // plastid // inferred from electronic annotation /// 0009570 // chloroplast stroma // inferred from direct assay	0000166 // nucleotide binding // inferred from electronic annotation /// 0004781 // sulfate adenylyltransferase (ATP) activity // traceable author statement /// 0005524 // ATP binding // inferred from electronic annotation /// 0016740 // transferase activity // inferred from electronic annotation /// 0016779 // nucleotidyltransferase activity // inferred from electronic annotation
MDP0000858645	AT5G49810	248576_at	methionine S-methyltransferase (gb|AAD49574.1) ; supported by cDNA: gi_5733428_gb_AF137380.1_AF137380	MMT; S-adenosylmethionine-dependent methyltransferase	0001887 // selenium compound metabolic process // inferred from mutant phenotype /// 0009058 // biosynthetic process // inferred from electronic annotation /// 0032259 // methylation // inferred from electronic annotation /// 0046500 // S-adenosylmethionine metabolic process // inferred from mutant phenotype	0005737 // cytoplasm // not recorded /// 0005829 // cytosol // inferred from direct assay	0003824 // catalytic activity // inferred from electronic annotation /// 0008168 // methyltransferase activity // inferred from electronic annotation /// 0008757 // S-adenosylmethionine-dependent methyltransferase activity // inferred from mutant phenotype /// 0008757 // S-adenosylmethionine-dependent methyltransferase activity // inferred from sequence or structural similarity /// 0016740 // tra…
MDP0000321030	AT3G22590	256928_at	unknown protein	protein PLANT HOMOLOGOUS TO PARAFIBROMIN	0009911 // positive regulation of flower development // inferred from mutant phenotype /// 0010228 // vegetative to reproductive phase transition of meristem // inferred from mutant phenotype /// 0051568 // histone H3-K4 methylation // inferred from mutant phenotype	0005634 // nucleus // inferred from direct assay /// 0005634 // nucleus // not recorded /// 0070860 // RNA polymerase I core factor complex // inferred from sequence or structural similarity	0005515 // protein binding // inferred from physical interaction
MDP0000746897	AT4G26480	253964_at	putative protein qkI-7, Mus musculus	RNA-binding KH domain-containing protein	0	0005634 // nucleus // not recorded	0003676 // nucleic acid binding // inferred from sequence or structural similarity /// 0003723 // RNA binding // inferred from electronic annotation
MDP0000222474	AT1G77930	262194_at	hypothetical protein similar to putative curved-DNA binding protein GI:6968662 from [Campylobacter jejuni];supported by full-length cDNA: Ceres:37181.	chaperone DnaJ-domain-containing protein	0006457 // protein folding // inferred from sequence or structural similarity	0009507 // chloroplast // inferred from direct assay	0
MDP0000143804	AT3G16520	257205_at	putative glucosyltransferase similar to UDP-glucose glucosyltransferase GB:X77459 [Manihot esculenta], UDP-glycose:flavonoid glycosyltransferase GB:BAA36411 [Vigna mungo]	UDP-glucoronosyl/UDP-glucosyl transferase family protein	0008152 // metabolic process // inferred from electronic annotation	0005634 // nucleus // not recorded /// 0005829 // cytosol // inferred from direct assay	0008194 // UDP-glycosyltransferase activity // inferred from sequence or structural similarity /// 0016740 // transferase activity // inferred from electronic annotation /// 0016757 // transferase activity, transferring glycosyl groups // inferred from sequence or structural similarity /// 0016758 // transferase activity, transferring hexosyl groups // inferred from electronic annotation /// 0080…
MDP0000254177	AT1G10522	263209_at	Expressed protein ; supported by full-length cDNA: Ceres: 264189.	protein PRIN2	0009642 // response to light intensity // inferred from mutant phenotype /// 0010468 // regulation of gene expression // inferred from mutant phenotype	0042646 // plastid nucleoid // inferred from direct assay	0
MDP0000617887	AT1G24095	#N/A	#N/A	#N/A	#N/A	#N/A	#N/A
MDP0000314128	AT1G26580	260999_at	hypothetical protein similar to putative MYB family transcription factor GB:AAD17429 GI:4335752 from [Arabidopsis thaliana]	hypothetical protein	0000956 // nuclear-transcribed mRNA catabolic process // inferred from reviewed computational analysis	0005634 // nucleus // not recorded	0
MDP0000358088	AT5G35657	#N/A	#N/A	#N/A	#N/A	#N/A	#N/A
MDP0000217124	AT1G77930	262194_at	hypothetical protein similar to putative curved-DNA binding protein GI:6968662 from [Campylobacter jejuni];supported by full-length cDNA: Ceres:37181.	chaperone DnaJ-domain-containing protein	0006457 // protein folding // inferred from sequence or structural similarity	0009507 // chloroplast // inferred from direct assay	0
MDP0000502890	AT1G17230	262531_at	putative leucine-rich receptor protein kinase 34% identical to leucine-rich receptor-like protein kinase [Ipomoea nil] (gi|1684913) and 35% identical to leucine-rich receptor-like protein kinase [Malus domestica] (gi|3641252)	RTFL11 (ROTUNDIFOLIA LIKE 11)	0002237 // response to molecule of bacterial origin // inferred from reviewed computational analysis /// 0006468 // protein phosphorylation // inferred from electronic annotation /// 0007165 // signal transduction // inferred from reviewed computational analysis /// 0010103 // stomatal complex morphogenesis // inferred from reviewed computational analysis /// 0016310 // phosphorylation // inferre…	0005576 // extracellular region // not recorded /// 0005739 // mitochondrion // ISM /// 0005886 // plasma membrane // inferred from electronic annotation /// 0016020 // membrane // inferred from electronic annotation /// 0016021 // integral component of membrane // inferred from electronic annotation	0000166 // nucleotide binding // inferred from electronic annotation /// 0004672 // protein kinase activity // inferred from sequence or structural similarity /// 0004674 // protein serine/threonine kinase activity // inferred from electronic annotation /// 0005515 // protein binding // inferred from electronic annotation /// 0005524 // ATP binding // inferred from electronic annotation /// 00163…
MDP0000217795	AT1G59820	262896_at	chromaffin granule ATPase II homolog, putative similar to chromaffin granule ATPase II homolog GI:1663647 from [Mus musculus]	ALA3 (Aminophospholipid ATPase3); ATPase, coupled to transmembrane movement of ions, phosphorylative mechanism / phospholipid transporter	0006612 // protein targeting to membrane // inferred from reviewed computational analysis /// 0006812 // cation transport // inferred from electronic annotation /// 0006820 // anion transport // inferred from reviewed computational analysis /// 0006862 // nucleotide transport // inferred from reviewed computational analysis /// 0006888 // ER to Golgi vesicle-mediated transport // inferred from re…	0000139 // Golgi membrane // inferred from electronic annotation /// 0005768 // endosome // inferred from direct assay /// 0005783 // endoplasmic reticulum // inferred from electronic annotation /// 0005789 // endoplasmic reticulum membrane // inferred from electronic annotation /// 0005794 // Golgi apparatus // inferred from direct assay /// 0005802 // trans-Golgi network // inferred from direct…	0000166 // nucleotide binding // inferred from electronic annotation /// 0000287 // magnesium ion binding // inferred from electronic annotation /// 0004012 // phospholipid-translocating ATPase activity // inferred from electronic annotation /// 0005524 // ATP binding // inferred from electronic annotation /// 0005548 // phospholipid transporter activity // inferred from direct assay /// 0015662 …
MDP0000154617	AT5G57180	247946_at	putative protein similar to unknown protein (pir||T04254); supported by cDNA: gi_13937150_gb_AF372929.1_AF372929	CIA2 (CHLOROPLAST IMPORT APPARATUS 2); transcription regulator	0006355 // regulation of transcription, DNA-templated // inferred from expression pattern /// 0045036 // protein targeting to chloroplast // inferred from mutant phenotype /// 0045036 // protein targeting to chloroplast // inferred from reviewed computational analysis /// 0045893 // positive regulation of transcription, DNA-templated // inferred from reviewed computational analysis	0005634 // nucleus // inferred from direct assay /// 0005634 // nucleus // not recorded /// 0009507 // chloroplast // inferred from electronic annotation /// 0009536 // plastid // inferred from electronic annotation	0005515 // protein binding // inferred from electronic annotation
MDP0000154841	AT3G24340	257167_at	hypothetical protein predicted by genemark.hmm, contains Pfam profile:PF00271 helicase_C:Helicases conserved C-terminal and Pfam profile:PF00176 SNF2_N:SNF2 and others N-terminal domain	chr40 (chromatin remodeling 40); ATP binding / DNA binding / helicase/ nucleic acid binding	0007267 // cell-cell signaling // inferred from reviewed computational analysis /// 0009616 // virus induced gene silencing // inferred from reviewed computational analysis /// 0009909 // regulation of flower development // inferred from reviewed computational analysis /// 0010267 // production of ta-siRNAs involved in RNA interference // inferred from reviewed computational analysis /// 0034968 …	0005634 // nucleus // not recorded	0000166 // nucleotide binding // inferred from electronic annotation /// 0003676 // nucleic acid binding // inferred from electronic annotation /// 0003677 // DNA binding // inferred from sequence or structural similarity /// 0004386 // helicase activity // inferred from sequence or structural similarity /// 0005524 // ATP binding // inferred from sequence or structural similarity /// 0016787 // …
MDP0000233739	AT1G70260	#N/A	#N/A	#N/A	#N/A	#N/A	#N/A
MDP0000233740	AT3G24340	257167_at	hypothetical protein predicted by genemark.hmm, contains Pfam profile:PF00271 helicase_C:Helicases conserved C-terminal and Pfam profile:PF00176 SNF2_N:SNF2 and others N-terminal domain	chr40 (chromatin remodeling 40); ATP binding / DNA binding / helicase/ nucleic acid binding	0007267 // cell-cell signaling // inferred from reviewed computational analysis /// 0009616 // virus induced gene silencing // inferred from reviewed computational analysis /// 0009909 // regulation of flower development // inferred from reviewed computational analysis /// 0010267 // production of ta-siRNAs involved in RNA interference // inferred from reviewed computational analysis /// 0034968 …	0005634 // nucleus // not recorded	0000166 // nucleotide binding // inferred from electronic annotation /// 0003676 // nucleic acid binding // inferred from electronic annotation /// 0003677 // DNA binding // inferred from sequence or structural similarity /// 0004386 // helicase activity // inferred from sequence or structural similarity /// 0005524 // ATP binding // inferred from sequence or structural similarity /// 0016787 // …
MDP0000368987	AT1G74410	260231_at	putative RING zinc finger protein contains Pfam profile: PF00097 zinc finger, C3HC4 type (RING finger);supported by full-length cDNA: Ceres:34363.	RING/U-box superfamily protein	0006952 // defense response // inferred from electronic annotation /// 0010200 // response to chitin // inferred from expression pattern	0016020 // membrane // inferred from electronic annotation /// 0016021 // integral component of membrane // inferred from electronic annotation	0005515 // protein binding // inferred from electronic annotation /// 0008270 // zinc ion binding // inferred from sequence or structural similarity /// 0046872 // metal ion binding // inferred from electronic annotation
MDP0000221644	AT4G00490	255676_at	putative beta-amylase similar to the family of glycosyl hydrolases	BAM2 (BETA-AMYLASE 2); beta-amylase	0000023 // maltose metabolic process // inferred from reviewed computational analysis /// 0000272 // polysaccharide catabolic process // inferred from electronic annotation /// 0005975 // carbohydrate metabolic process // inferred from electronic annotation /// 0008152 // metabolic process // inferred from electronic annotation /// 0019252 // starch biosynthetic process // inferred from reviewed …	0005737 // cytoplasm // not recorded /// 0009507 // chloroplast // inferred from direct assay /// 0009536 // plastid // inferred from electronic annotation /// 0009570 // chloroplast stroma // inferred from direct assay	0003824 // catalytic activity // inferred from electronic annotation /// 0016161 // beta-amylase activity // inferred from direct assay /// 0016161 // beta-amylase activity // inferred from sequence or structural similarity /// 0016787 // hydrolase activity // inferred from electronic annotation /// 0016798 // hydrolase activity, acting on glycosyl bonds // inferred from electronic annotation
MDP0000626334	AT4G07400	255193_at	score=10.1, E=1.2, N=1 contains similarity to SKP1 interacting partner 2 GI:10716949 from [Arabidopsis thaliana]	VFB3 (VIER F-BOX PROTEINE 3); ubiquitin-protein ligase	0006511 // ubiquitin-dependent protein catabolic process // traceable author statement /// 0016567 // protein ubiquitination // inferred from sequence or structural similarity	0005634 // nucleus // not recorded	0004842 // ubiquitin-protein transferase activity // inferred from sequence or structural similarity /// 0005515 // protein binding // inferred from electronic annotation
MDP0000219268	AT4G07390	255199_at	coded for by A. thaliana cDNA N64969 ;supported by full-length cDNA: Ceres:2296.	mannose-P-dolichol utilization defect 1 protein	0006810 // transport // inferred from electronic annotation	0016020 // membrane // inferred from sequence or structural similarity /// 0016021 // integral component of membrane // inferred from electronic annotation	0
MDP0000312668	AT2G36570	263913_at	putative receptor-like protein kinase	PXY/TDR-correlated protein PXC1	0006468 // protein phosphorylation // inferred from sequence or structural similarity /// 0007169 // transmembrane receptor protein tyrosine kinase signaling pathway // inferred from sequence or structural similarity /// 0016310 // phosphorylation // inferred from electronic annotation	0005886 // plasma membrane // inferred from direct assay /// 0005886 // plasma membrane // not recorded	0004672 // protein kinase activity // inferred from electronic annotation /// 0004674 // protein serine/threonine kinase activity // inferred from sequence or structural similarity /// 0005524 // ATP binding // inferred from sequence or structural similarity /// 0016301 // kinase activity // inferred from sequence or structural similarity /// 0016772 // transferase activity, transferring phosphor…
MDP0000318546	AT1G36980	261293_at	unknown protein ; supported by cDNA: gi_15292702_gb_AY050785.1_	hypothetical protein	0006661 // phosphatidylinositol biosynthetic process // inferred from reviewed computational analysis	0	0
MDP0000335205	AT5G13530	245850_at	ankyrin-repeat containing protein ankyrin-repeat containing proteins	KEG (KEEP ON GOING); protein binding / protein kinase/ ubiquitin-protein ligase	0000956 // nuclear-transcribed mRNA catabolic process // inferred from reviewed computational analysis /// 0006468 // protein phosphorylation // inferred from electronic annotation /// 0006952 // defense response // inferred from mutant phenotype /// 0009737 // response to abscisic acid // inferred from mutant phenotype /// 0009738 // abscisic acid-activated signaling pathway // inferred from gen…	0005737 // cytoplasm // not recorded /// 0005768 // endosome // inferred from electronic annotation /// 0005769 // early endosome // inferred from direct assay /// 0005794 // Golgi apparatus // inferred from electronic annotation /// 0005802 // trans-Golgi network // inferred from direct assay	0000166 // nucleotide binding // inferred from electronic annotation /// 0004672 // protein kinase activity // inferred from direct assay /// 0004672 // protein kinase activity // inferred from sequence or structural similarity /// 0004674 // protein serine/threonine kinase activity // inferred from electronic annotation /// 0004842 // ubiquitin-protein transferase activity // inferred from direc…
MDP0000149881	AT1G76940	264944_at	hypothetical protein similar to hypothetical protein GI:2829909 from [Arabidopsis thaliana]	RNA recognition motif-containing protein	0000398 // mRNA splicing, via spliceosome // inferred from electronic annotation	0005634 // nucleus // not recorded	0000166 // nucleotide binding // inferred from electronic annotation /// 0003676 // nucleic acid binding // inferred from sequence or structural similarity /// 0017069 // snRNA binding // inferred from electronic annotation
MDP0000126528	AT2G36120	263285_at	unknown protein	DOT1 (DEFECTIVELY ORGANIZED TRIBUTARIES 1)	0010087 // phloem or xylem histogenesis // inferred from mutant phenotype /// 0010305 // leaf vascular tissue pattern formation // inferred from mutant phenotype /// 0010588 // cotyledon vascular tissue pattern formation // inferred from mutant phenotype /// 0048366 // leaf development // inferred from mutant phenotype	0	0
MDP0000463846	AT4G37260	246253_at	myb-related protein	MYB73 (MYB DOMAIN PROTEIN 73); DNA binding / transcription factor	0006355 // regulation of transcription, DNA-templated // inferred from sequence or structural similarity /// 0009723 // response to ethylene // inferred from expression pattern /// 0009737 // response to abscisic acid // inferred from expression pattern /// 0009751 // response to salicylic acid // inferred from expression pattern /// 0009753 // response to jasmonic acid // inferred from expressio…	0005634 // nucleus // not recorded	0003677 // DNA binding // inferred from sequence or structural similarity /// 0003682 // chromatin binding // inferred from electronic annotation /// 0003700 // sequence-specific DNA binding transcription factor activity // inferred from sequence or structural similarity /// 0044212 // transcription regulatory region DNA binding // inferred from physical interaction
MDP0000232743	AT3G53010	#N/A	#N/A	#N/A	#N/A	#N/A	#N/A
MDP0000316884	AT5G48980	#N/A	#N/A	#N/A	#N/A	#N/A	#N/A
MDP0000369237	AT4G07400	255193_at	score=10.1, E=1.2, N=1 contains similarity to SKP1 interacting partner 2 GI:10716949 from [Arabidopsis thaliana]	VFB3 (VIER F-BOX PROTEINE 3); ubiquitin-protein ligase	0006511 // ubiquitin-dependent protein catabolic process // traceable author statement /// 0016567 // protein ubiquitination // inferred from sequence or structural similarity	0005634 // nucleus // not recorded	0004842 // ubiquitin-protein transferase activity // inferred from sequence or structural similarity /// 0005515 // protein binding // inferred from electronic annotation
MDP0000090205	AT4G07390	255199_at	coded for by A. thaliana cDNA N64969 ;supported by full-length cDNA: Ceres:2296.	mannose-P-dolichol utilization defect 1 protein	0006810 // transport // inferred from electronic annotation	0016020 // membrane // inferred from sequence or structural similarity /// 0016021 // integral component of membrane // inferred from electronic annotation	0
MDP0000720065	AT4G11380	254925_at	beta-adaptin - like protein beta-adaptin -Homo sapiens,PID:g179333; supported by cDNA: gi_7385052_gb_AF216386.1_AF216386	beta-adaptin-like protein B	0006810 // transport // inferred from electronic annotation /// 0006886 // intracellular protein transport // inferred from electronic annotation /// 0006897 // endocytosis // inferred from electronic annotation /// 0009630 // gravitropism // inferred from reviewed computational analysis /// 0015031 // protein transport // inferred from electronic annotation /// 0016192 // vesicle-mediated transp…	0005634 // nucleus // not recorded /// 0005794 // Golgi apparatus // inferred from electronic annotation /// 0005829 // cytosol // inferred from reviewed computational analysis /// 0005886 // plasma membrane // inferred from direct assay /// 0016020 // membrane // inferred from electronic annotation /// 0030117 // membrane coat // inferred from electronic annotation /// 0030131 // clathrin adapto…	0005488 // binding // inferred from electronic annotation /// 0008565 // protein transporter activity // inferred from electronic annotation /// 0030276 // clathrin binding // inferred from sequence or structural similarity
MDP0000314069	AT1G70260	#N/A	#N/A	#N/A	#N/A	#N/A	#N/A
MDP0000435007	AT4G07400	255193_at	score=10.1, E=1.2, N=1 contains similarity to SKP1 interacting partner 2 GI:10716949 from [Arabidopsis thaliana]	VFB3 (VIER F-BOX PROTEINE 3); ubiquitin-protein ligase	0006511 // ubiquitin-dependent protein catabolic process // traceable author statement /// 0016567 // protein ubiquitination // inferred from sequence or structural similarity	0005634 // nucleus // not recorded	0004842 // ubiquitin-protein transferase activity // inferred from sequence or structural similarity /// 0005515 // protein binding // inferred from electronic annotation
MDP0000843827	AT5G08230	250574_at	putative protein putative transcription factor (HUA2) - Arabidopsis thaliana, EMBL:AF116556	Tudor/PWWP/MBT domain-containing protein	0006351 // transcription, DNA-templated // inferred from electronic annotation /// 0006355 // regulation of transcription, DNA-templated // inferred from electronic annotation /// 0006397 // mRNA processing // inferred from electronic annotation	0005634 // nucleus // not recorded /// 0009506 // plasmodesma // inferred from direct assay	0
MDP0000336268	AT4G00950	255652_at	putative protein	MEE47 (maternal effect embryo arrest 47); transcription factor	0006355 // regulation of transcription, DNA-templated // traceable author statement /// 0009793 // embryo development ending in seed dormancy // inferred from mutant phenotype	0005634 // nucleus // not recorded	0003700 // sequence-specific DNA binding transcription factor activity // inferred from sequence or structural similarity
MDP0000142781	AT5G57180	247946_at	putative protein similar to unknown protein (pir||T04254); supported by cDNA: gi_13937150_gb_AF372929.1_AF372929	CIA2 (CHLOROPLAST IMPORT APPARATUS 2); transcription regulator	0006355 // regulation of transcription, DNA-templated // inferred from expression pattern /// 0045036 // protein targeting to chloroplast // inferred from mutant phenotype /// 0045036 // protein targeting to chloroplast // inferred from reviewed computational analysis /// 0045893 // positive regulation of transcription, DNA-templated // inferred from reviewed computational analysis	0005634 // nucleus // inferred from direct assay /// 0005634 // nucleus // not recorded /// 0009507 // chloroplast // inferred from electronic annotation /// 0009536 // plastid // inferred from electronic annotation	0005515 // protein binding // inferred from electronic annotation
MDP0000195227	AT1G70250	264694_at	receptor serine/threonine kinase PR5, putative similar to receptor serine/threonine kinase PR5 GI:1235680 from [Arabidopsis thaliana]	protease inhibitor/seed storage/LTP family protein	0006468 // protein phosphorylation // inferred from electronic annotation /// 0016310 // phosphorylation // inferred from electronic annotation	0005886 // plasma membrane // not recorded	0004672 // protein kinase activity // inferred from electronic annotation /// 0004674 // protein serine/threonine kinase activity // inferred from electronic annotation /// 0004675 // transmembrane receptor protein serine/threonine kinase activity // inferred from sequence or structural similarity /// 0005524 // ATP binding // inferred from electronic annotation /// 0016301 // kinase activity // …
MDP0000336146	AT2G34830	267427_at	putative WRKY-type DNA binding protein ; supported by cDNA: gi_15384228_gb_AF404863.1_AF404863	WRKY35 (WRKY DNA-binding protein 35); transcription factor	0006351 // transcription, DNA-templated // inferred from electronic annotation /// 0006355 // regulation of transcription, DNA-templated // inferred from sequence or structural similarity /// 0006826 // iron ion transport // inferred from reviewed computational analysis /// 0009555 // pollen development // inferred from mutant phenotype /// 0009793 // embryo development ending in seed dormancy //…	0005634 // nucleus // not recorded	0003677 // DNA binding // inferred from electronic annotation /// 0003700 // sequence-specific DNA binding transcription factor activity // inferred from sequence or structural similarity /// 0043565 // sequence-specific DNA binding // inferred from electronic annotation
MDP0000387486	AT1G02840	262110_at	SF2/ASF-like splicing modulator Srp30, putative similar to SF2/ASF-like splicing modulator Srp30 GI:4775270 from [Arabidopsis thaliana];supported by full-length cDNA: Ceres:19681.	SR1; RNA binding / nucleic acid binding / nucleotide binding	0000398 // mRNA splicing, via spliceosome // inferred from reviewed computational analysis /// 0000956 // nuclear-transcribed mRNA catabolic process // inferred from reviewed computational analysis /// 0006397 // mRNA processing // inferred from electronic annotation /// 0008380 // RNA splicing // inferred from electronic annotation	0005634 // nucleus // not recorded /// 0005634 // nucleus // inferred from sequence or structural similarity /// 0005654 // nucleoplasm // inferred from electronic annotation /// 0005681 // spliceosomal complex // inferred from electronic annotation /// 0016607 // nuclear speck // inferred from direct assay /// 0019013 // viral nucleocapsid // inferred from electronic annotation /// 0030529 // ri…	0000166 // nucleotide binding // inferred from electronic annotation /// 0003676 // nucleic acid binding // inferred from electronic annotation /// 0003723 // RNA binding // inferred from sequence or structural similarity /// 0005515 // protein binding // inferred from physical interaction
MDP0000387483	AT5G43950	#N/A	#N/A	#N/A	#N/A	#N/A	#N/A
MDP0000303744	AT5G67200	246983_at	receptor protein kinase-like protein ; supported by cDNA: gi_16649054_gb_AY059897.1_	leucine-rich repeat protein kinase family protein	0006342 // chromatin silencing // inferred from reviewed computational analysis /// 0006468 // protein phosphorylation // inferred from sequence or structural similarity /// 0007169 // transmembrane receptor protein tyrosine kinase signaling pathway // inferred from sequence or structural similarity /// 0009855 // determination of bilateral symmetry // inferred from reviewed computational analysi…	0005886 // plasma membrane // inferred from direct assay /// 0005886 // plasma membrane // not recorded /// 0016020 // membrane // inferred from electronic annotation /// 0016021 // integral component of membrane // inferred from electronic annotation	0000166 // nucleotide binding // inferred from electronic annotation /// 0004672 // protein kinase activity // inferred from electronic annotation /// 0004674 // protein serine/threonine kinase activity // inferred from sequence or structural similarity /// 0005515 // protein binding // inferred from electronic annotation /// 0005524 // ATP binding // inferred from sequence or structural similari…
MDP0000209621	AT1G48930	260758_at	endo-beta-1,4-glucanase, putative similar to endo-beta-1,4-glucanase GI:4972236 from [Fragaria ananassa]	AtGH9C1 (Arabidopsis thaliana glycosyl hydrolase 9C1); catalytic/ hydrolase, hydrolyzing O-glycosyl compounds	0000272 // polysaccharide catabolic process // inferred from electronic annotation /// 0005975 // carbohydrate metabolic process // inferred from electronic annotation /// 0008152 // metabolic process // inferred from electronic annotation /// 0010054 // trichoblast differentiation // inferred from reviewed computational analysis /// 0030245 // cellulose catabolic process // inferred from electro…	0005576 // extracellular region // not recorded	0003824 // catalytic activity // inferred from electronic annotation /// 0004553 // hydrolase activity, hydrolyzing O-glycosyl compounds // inferred from sequence or structural similarity /// 0008810 // cellulase activity // inferred from electronic annotation /// 0016787 // hydrolase activity // inferred from electronic annotation /// 0016798 // hydrolase activity, acting on glycosyl bonds // in…
MDP0000209618	AT4G36480	246213_at	serine C-palmitoyltransferase like protein ; supported by cDNA: gi_14488274_dbj_AB063254.1_AB063254	ATLCB1 (LONG-CHAIN BASE1); protein binding / serine C-palmitoyltransferase	0006629 // lipid metabolic process // inferred from electronic annotation /// 0006665 // sphingolipid metabolic process // inferred from electronic annotation /// 0006915 // apoptotic process // inferred from electronic annotation /// 0009058 // biosynthetic process // inferred from electronic annotation /// 0016049 // cell growth // inferred from mutant phenotype /// 0030148 // sphingolipid bios…	0005783 // endoplasmic reticulum // inferred from direct assay /// 0005789 // endoplasmic reticulum membrane // inferred from electronic annotation /// 0009507 // chloroplast // not recorded /// 0016020 // membrane // inferred from electronic annotation /// 0016021 // integral component of membrane // inferred from electronic annotation	0003824 // catalytic activity // inferred from electronic annotation /// 0004758 // serine C-palmitoyltransferase activity // inferred from genetic interaction /// 0004758 // serine C-palmitoyltransferase activity // inferred from sequence or structural similarity /// 0005515 // protein binding // inferred from physical interaction /// 0016740 // transferase activity // inferred from electronic a…
MDP0000258562	AT5G67190	247029_at	TINY-like protein	ethylene-responsive transcription factor ERF010	0006351 // transcription, DNA-templated // inferred from electronic annotation /// 0006355 // regulation of transcription, DNA-templated // inferred from sequence or structural similarity /// 0009873 // ethylene-activated signaling pathway // inferred from electronic annotation	0005634 // nucleus // not recorded /// 0005634 // nucleus // inferred from sequence or structural similarity	0003677 // DNA binding // inferred from sequence or structural similarity /// 0003700 // sequence-specific DNA binding transcription factor activity // inferred from sequence or structural similarity
MDP0000203666	AT1G46480	#N/A	#N/A	#N/A	#N/A	#N/A	#N/A
MDP0000693756	AT1G35560	262028_at	DNA binding protein, putative similar to GB:BAA23142 GI:2580438 from [Oryza sativa]; supported by cDNA: gi_15912302_gb_AY056429.1_	transcription factor TCP23	0006351 // transcription, DNA-templated // inferred from electronic annotation /// 0006355 // regulation of transcription, DNA-templated // traceable author statement /// 0048510 // regulation of timing of transition from vegetative to reproductive phase // inferred from mutant phenotype	0005634 // nucleus // inferred from direct assay /// 0005634 // nucleus // not recorded	0003677 // DNA binding // inferred from electronic annotation /// 0003700 // sequence-specific DNA binding transcription factor activity // inferred from sequence or structural similarity
MDP0000283985	AT2G23350	245085_at	putative poly(A) binding protein ; supported by cDNA: gi_15292850_gb_AY050859.1_	PAB4 (POLY(A) BINDING PROTEIN 4); RNA binding / translation initiation factor	0006417 // regulation of translation // inferred from electronic annotation /// 0016032 // viral process // inferred from electronic annotation /// 0019048 // modulation by virus of host morphology or physiology // inferred from electronic annotation /// 0046686 // response to cadmium ion // inferred from expression pattern	0005634 // nucleus // inferred from electronic annotation /// 0005737 // cytoplasm // inferred from electronic annotation /// 0005829 // cytosol // inferred from direct assay	0000166 // nucleotide binding // inferred from electronic annotation /// 0003676 // nucleic acid binding // inferred from electronic annotation /// 0003723 // RNA binding // inferred from sequence or structural similarity /// 0003743 // translation initiation factor activity // inferred from sequence or structural similarity /// 0005515 // protein binding // inferred from physical interaction
MDP0000135249	AT2G14010	265292_s_at	hypothetical protein predicted by genscan and genefinder	0	0	0	0
MDP0000320739	AT1G45180	260939_at	hypothetical protein contains similarity to zinc-finger protein GI:558542 from [Glycine max]	RING/U-box domain-containing protein	0	0005634 // nucleus // not recorded	0005515 // protein binding // inferred from electronic annotation /// 0008270 // zinc ion binding // inferred from sequence or structural similarity /// 0046872 // metal ion binding // inferred from electronic annotation
MDP0000136517	AT4G02630	255488_at	putative serine/threonine protein kinase	protein kinase family protein	0006468 // protein phosphorylation // inferred from electronic annotation /// 0007623 // circadian rhythm // inferred from expression pattern /// 0016310 // phosphorylation // inferred from electronic annotation /// 0042546 // cell wall biogenesis // inferred from reviewed computational analysis /// 0046777 // protein autophosphorylation // inferred from direct assay	0005886 // plasma membrane // inferred from direct assay	0000166 // nucleotide binding // inferred from electronic annotation /// 0004672 // protein kinase activity // inferred from electronic annotation /// 0004674 // protein serine/threonine kinase activity // inferred from direct assay /// 0005524 // ATP binding // inferred from electronic annotation /// 0016301 // kinase activity // inferred from sequence or structural similarity /// 0016772 // tra…
MDP0000191641	AT5G43060	249187_at	cysteine proteinase RD21A similar to cysteine proteinase RD21A precursor (thiol protease) GI:435619, SP:P43297 from [Arabidopsis thaliana]	Granulin repeat cysteine protease family protein	0006508 // proteolysis // inferred from electronic annotation /// 0009651 // response to salt stress // inferred from expression pattern /// 0052541 // plant-type cell wall cellulose metabolic process // inferred from reviewed computational analysis /// 0052546 // cell wall pectin metabolic process // inferred from reviewed computational analysis	0005576 // extracellular region // not recorded /// 0005773 // vacuole // inferred from direct assay /// 0005783 // endoplasmic reticulum // inferred from direct assay /// 0005829 // cytosol // inferred from direct assay	0005515 // protein binding // inferred from physical interaction /// 0008233 // peptidase activity // inferred from electronic annotation /// 0008234 // cysteine-type peptidase activity // inferred from sequence or structural similarity /// 0016787 // hydrolase activity // inferred from electronic annotation
MDP0000290186	AT3G50420	252216_at	putative protein several hypothetical proteins - Arabidopsis thaliana	pentatricopeptide repeat-containing protein	0	0005739 // mitochondrion // not recorded	0
MDP0000283710	AT4G39330	252943_at	cinnamyl-alcohol dehydrogenase CAD1 ;supported by full-length cDNA: Ceres:34593.	CAD9 (CINNAMYL ALCOHOL DEHYDROGENASE 9); binding / catalytic/ oxidoreductase/ zinc ion binding	0009699 // phenylpropanoid biosynthetic process // inferred from electronic annotation /// 0009735 // response to cytokinin // inferred from direct assay /// 0009809 // lignin biosynthetic process // inferred from mutant phenotype /// 0055114 // oxidation-reduction process // inferred from electronic annotation	0005737 // cytoplasm // not recorded /// 0048046 // apoplast // inferred from direct assay	0008270 // zinc ion binding // inferred from electronic annotation /// 0016491 // oxidoreductase activity // inferred from electronic annotation /// 0045551 // cinnamyl-alcohol dehydrogenase activity // inferred from mutant phenotype /// 0046872 // metal ion binding // inferred from electronic annotation /// 0052747 // sinapyl alcohol dehydrogenase activity // inferred from electronic annotation
MDP0000123267	AT2G17220	263419_at	putative protein kinase contains a protein kinase domain profile (PDOC00100);supported by full-length cDNA: Ceres:13257.	putative serine/threonine-specific protein kinase kin3	0006468 // protein phosphorylation // inferred from electronic annotation /// 0006995 // cellular response to nitrogen starvation // inferred from reviewed computational analysis /// 0009627 // systemic acquired resistance // inferred from reviewed computational analysis /// 0009697 // salicylic acid biosynthetic process // inferred from reviewed computational analysis /// 0009863 // salicylic ac…	0005886 // plasma membrane // inferred from direct assay /// 0009507 // chloroplast // inferred from direct assay /// 0009507 // chloroplast // not recorded	0004672 // protein kinase activity // inferred from electronic annotation /// 0004674 // protein serine/threonine kinase activity // inferred from electronic annotation /// 0005524 // ATP binding // inferred from electronic annotation /// 0016301 // kinase activity // inferred from sequence or structural similarity /// 0016772 // transferase activity, transferring phosphorus-containing groups // …
MDP0000480237	AT2G21770	263872_at	putative cellulose synthase catalytic subunit	CESA9 (CELLULOSE SYNTHASE A9); cellulose synthase/ transferase, transferring glycosyl groups	0009832 // plant-type cell wall biogenesis // traceable author statement /// 0010214 // seed coat development // inferred from mutant phenotype /// 0030244 // cellulose biosynthetic process // inferred from electronic annotation	0005886 // plasma membrane // inferred from direct assay /// 0005886 // plasma membrane // not recorded /// 0005886 // plasma membrane // traceable author statement /// 0016020 // membrane // inferred from electronic annotation /// 0016021 // integral component of membrane // inferred from electronic annotation	0005515 // protein binding // inferred from electronic annotation /// 0008270 // zinc ion binding // inferred from electronic annotation /// 0016740 // transferase activity // inferred from electronic annotation /// 0016757 // transferase activity, transferring glycosyl groups // inferred from sequence or structural similarity /// 0016759 // cellulose synthase activity // inferred from sequence o…
MDP0000319520	AT5G07980	#N/A	#N/A	#N/A	#N/A	#N/A	#N/A
MDP0000252833	AT1G21760	262500_at	unknown protein Contains PF|00646 F-box domain. ESTs gb|Z37267, gb|R90412, gb|Z37268 and gb|T88189 come from this gene;supported by full-length cDNA: Ceres:11543.	FBP7 (F-BOX PROTEIN 7)	0006417 // regulation of translation // inferred from mutant phenotype /// 0006950 // response to stress // inferred from electronic annotation /// 0009408 // response to heat // inferred from mutant phenotype /// 0009409 // response to cold // inferred from mutant phenotype /// 0016567 // protein ubiquitination // inferred from electronic annotation	0005634 // nucleus // inferred from direct assay /// 0005737 // cytoplasm // not recorded /// 0005739 // mitochondrion // inferred from direct assay /// 0090406 // pollen tube // inferred from direct assay	0005515 // protein binding // inferred from electronic annotation
MDP0000262759	AT1G19910	#N/A	#N/A	#N/A	#N/A	#N/A	#N/A
MDP0000428400		#N/A	#N/A	#N/A	#N/A	#N/A	#N/A
MDP0000411498	AT1G44575	245213_at	photosystem II 22kDa protein, putative similar to photosystem II 22kDa protein GI:21306 from [Spinacia oleracea]; supported by cDNA: gi_15294225_gb_AF410304.1_AF410304	NPQ4 (NONPHOTOCHEMICAL QUENCHING); chlorophyll binding / xanthophyll binding	0000023 // maltose metabolic process // inferred from reviewed computational analysis /// 0006364 // rRNA processing // inferred from reviewed computational analysis /// 0009657 // plastid organization // inferred from reviewed computational analysis /// 0010027 // thylakoid membrane organization // inferred from mutant phenotype /// 0010103 // stomatal complex morphogenesis // inferred from revi…	0009507 // chloroplast // inferred from direct assay /// 0009507 // chloroplast // not recorded /// 0009517 // PSII associated light-harvesting complex II // traceable author statement /// 0009523 // photosystem II // inferred from electronic annotation /// 0009534 // chloroplast thylakoid // inferred from direct assay /// 0009535 // chloroplast thylakoid membrane // inferred from direct assay //…	0016168 // chlorophyll binding // traceable author statement /// 0051738 // xanthophyll binding // traceable author statement
MDP0000259088	AT5G62250	247472_at	cytokinesis regulating protein - like PRC1 protein regulating cytokinesis 1, Homo sapiens, EMBL:AF044588	MAP65-9 (MICROTUBULE-ASSOCIATED PROTEIN 65-9)	0000226 // microtubule cytoskeleton organization // inferred from reviewed computational analysis /// 0000910 // cytokinesis // inferred from electronic annotation	0000922 // spindle pole // inferred from electronic annotation /// 0005634 // nucleus // not recorded /// 0005737 // cytoplasm // inferred from electronic annotation /// 0005856 // cytoskeleton // inferred from electronic annotation /// 0005874 // microtubule // inferred from direct assay	0008017 // microtubule binding // inferred from electronic annotation
MDP0000146926	AT4G11430	#N/A	#N/A	#N/A	#N/A	#N/A	#N/A
MDP0000228868	AT2G38120	267092_at	unknown protein ;supported by full-length cDNA: Ceres:31586.	AUX1 (AUXIN RESISTANT 1); amino acid transmembrane transporter/ auxin binding / auxin influx transmembrane transporter/ transporter	0000271 // polysaccharide biosynthetic process // inferred from reviewed computational analysis /// 0001736 // establishment of planar polarity // inferred from genetic interaction /// 0003333 // amino acid transmembrane transport // inferred from sequence or structural similarity /// 0006810 // transport // inferred from electronic annotation /// 0006865 // amino acid transport // inferred from …	0005768 // endosome // inferred from direct assay /// 0005794 // Golgi apparatus // inferred from direct assay /// 0005886 // plasma membrane // inferred from direct assay /// 0005886 // plasma membrane // not recorded /// 0009986 // cell surface // inferred from direct assay /// 0016020 // membrane // inferred from sequence or structural similarity /// 0016021 // integral component of membrane /…	0005215 // transporter activity // inferred from sequence or structural similarity /// 0010011 // auxin binding // inferred from direct assay /// 0010328 // auxin influx transmembrane transporter activity // inferred from direct assay /// 0015171 // amino acid transmembrane transporter activity // inferred from sequence or structural similarity /// 0015293 // symporter activity // inferred from e…
MDP0000269547	AT5G56920	247932_at	putative protein similar to unknown protein (pir||C71422);supported by full-length cDNA: Ceres:13954.	Cystatin/monellin superfamily protein	0	0005634 // nucleus // not recorded	0
MDP0000232990	AT1G77720	259679_at	putative protein kinase Pfam HMM hit: Eukaryotic protein kinase domain, C-terminal region is identical to putative protein kinase GB:CAA72680 [Arabidopsis thaliana];supported by full-length cDNA: Ceres:40694.	putative protein kinase 1	0000226 // microtubule cytoskeleton organization // inferred from reviewed computational analysis /// 0000911 // cytokinesis by cell plate formation // inferred from reviewed computational analysis /// 0006306 // DNA methylation // inferred from reviewed computational analysis /// 0006342 // chromatin silencing // inferred from reviewed computational analysis /// 0006346 // methylation-dependent …	0005634 // nucleus // not recorded	0000166 // nucleotide binding // inferred from electronic annotation /// 0004672 // protein kinase activity // inferred from electronic annotation /// 0004674 // protein serine/threonine kinase activity // inferred from direct assay /// 0005524 // ATP binding // inferred from electronic annotation /// 0016301 // kinase activity // inferred from sequence or structural similarity /// 0016772 // tra…
MDP0000152619	AT1G72220	259828_at	RING-H2 zinc finger protein ATL3, putative similar to GI:4928397 from [Arabidopsis thaliana] (Plant Mol. Biol. 40 (4), 579-590 (1999));supported by full-length cDNA: Ceres:112003.	RING-H2 finger protein ATL54	0010413 // glucuronoxylan metabolic process // inferred from reviewed computational analysis /// 0016567 // protein ubiquitination // inferred from electronic annotation /// 0045492 // xylan biosynthetic process // inferred from reviewed computational analysis	0005634 // nucleus // not recorded /// 0016020 // membrane // inferred from electronic annotation /// 0016021 // integral component of membrane // inferred from electronic annotation	0005515 // protein binding // inferred from electronic annotation /// 0008270 // zinc ion binding // inferred from sequence or structural similarity /// 0046872 // metal ion binding // inferred from electronic annotation
MDP0000175149	AT1G24300	#N/A	#N/A	#N/A	#N/A	#N/A	#N/A
MDP0000120349	AT3G62310	251265_at	ATP-dependent RNA helicase-like protein ATP-dependent RNA helicase (EC 3.6.-.-) - Homo sapiens, PIR:JC5785	RNA helicase family protein	0008152 // metabolic process // inferred from electronic annotation /// 0009560 // embryo sac egg cell differentiation // inferred from reviewed computational analysis	0005634 // nucleus // not recorded /// 0005730 // nucleolus // inferred from direct assay /// 0005829 // cytosol // inferred from direct assay	0000166 // nucleotide binding // inferred from electronic annotation /// 0003676 // nucleic acid binding // inferred from electronic annotation /// 0003724 // RNA helicase activity // inferred from sequence or structural similarity /// 0004386 // helicase activity // inferred from electronic annotation /// 0005524 // ATP binding // inferred from electronic annotation /// 0008026 // ATP-dependent …
MDP0000228285		#N/A	#N/A	#N/A	#N/A	#N/A	#N/A
MDP0000353636	AT1G06520	262630_at	unknown protein ;supported by full-length cDNA: Ceres:94974.	GPAT1 (GLYCEROL-3-PHOSPHATE ACYLTRANSFERASE 1); 1-acylglycerol-3-phosphate O-acyltransferase/ acyltransferase	0006629 // lipid metabolic process // inferred from electronic annotation /// 0006655 // phosphatidylglycerol biosynthetic process // inferred from reviewed computational analysis /// 0008152 // metabolic process // inferred from sequence or structural similarity /// 0008654 // phospholipid biosynthetic process // inferred from electronic annotation /// 0016024 // CDP-diacylglycerol biosynthetic …	0005739 // mitochondrion // inferred from direct assay /// 0005739 // mitochondrion // not recorded /// 0016020 // membrane // inferred from direct assay /// 0016021 // integral component of membrane // inferred from electronic annotation	0004366 // glycerol-3-phosphate O-acyltransferase activity // inferred from electronic annotation /// 0016740 // transferase activity // inferred from electronic annotation /// 0016746 // transferase activity, transferring acyl groups // inferred from sequence or structural similarity /// 0090447 // glycerol-3-phosphate 2-O-acyltransferase activity // inferred from direct assay
MDP0000277999	AT5G65210	247199_at	DNA binding protein TGA1a homolog ;supported by full-length cDNA: Ceres:31032.	TGA1; DNA binding / calmodulin binding / transcription factor	0006351 // transcription, DNA-templated // inferred from electronic annotation /// 0006355 // regulation of transcription, DNA-templated // inferred from electronic annotation /// 0009410 // response to xenobiotic stimulus // inferred from reviewed computational analysis /// 0009617 // response to bacterium // inferred from reviewed computational analysis /// 0009862 // systemic acquired resistan…	0005634 // nucleus // not recorded	0003677 // DNA binding // traceable author statement /// 0003700 // sequence-specific DNA binding transcription factor activity // inferred from sequence or structural similarity /// 0005515 // protein binding // inferred from physical interaction /// 0005516 // calmodulin binding // inferred from sequence or structural similarity /// 0043565 // sequence-specific DNA binding // inferred from dire…
MDP0000572784	AT5G65210	247199_at	DNA binding protein TGA1a homolog ;supported by full-length cDNA: Ceres:31032.	TGA1; DNA binding / calmodulin binding / transcription factor	0006351 // transcription, DNA-templated // inferred from electronic annotation /// 0006355 // regulation of transcription, DNA-templated // inferred from electronic annotation /// 0009410 // response to xenobiotic stimulus // inferred from reviewed computational analysis /// 0009617 // response to bacterium // inferred from reviewed computational analysis /// 0009862 // systemic acquired resistan…	0005634 // nucleus // not recorded	0003677 // DNA binding // traceable author statement /// 0003700 // sequence-specific DNA binding transcription factor activity // inferred from sequence or structural similarity /// 0005515 // protein binding // inferred from physical interaction /// 0005516 // calmodulin binding // inferred from sequence or structural similarity /// 0043565 // sequence-specific DNA binding // inferred from dire…
MDP0000523159	AT1G22030	255955_at	hypothetical protein predicted by genscan+;supported by full-length cDNA: Ceres:39052.	hypothetical protein	0	0	0
MDP0000232116	AT2G07677	263504_s_at	hypothetical protein	hypothetical protein	0006355 // regulation of transcription, DNA-templated // inferred from electronic annotation /// 0009725 // response to hormone // inferred from electronic annotation	0005634 // nucleus // inferred from electronic annotation /// 0005739 // mitochondrion // inferred from electronic annotation	0003677 // DNA binding // inferred from electronic annotation
MDP0000343963	AT1G36980	261293_at	unknown protein ; supported by cDNA: gi_15292702_gb_AY050785.1_	hypothetical protein	0006661 // phosphatidylinositol biosynthetic process // inferred from reviewed computational analysis	0	0
MDP0000185086	AT3G52730	252012_at	ubiquinol--cytochrome-c reductase-like protein ubiquinol--cytochrome-c reductase, 8K chain, potato, PIR:T07369; supported by cDNA: gi_15451023_gb_AY054592.1_	putative ubiquinol-cytochrome c reductase subunit 9	0006122 // mitochondrial electron transport, ubiquinol to cytochrome c // inferred from sequence or structural similarity /// 0009853 // photorespiration // inferred from reviewed computational analysis	0005739 // mitochondrion // inferred from direct assay /// 0005739 // mitochondrion // not recorded /// 0005740 // mitochondrial envelope // inferred from sequence or structural similarity /// 0005750 // mitochondrial respiratory chain complex III // inferred from direct assay /// 0016020 // membrane // inferred from direct assay	0008121 // ubiquinol-cytochrome-c reductase activity // inferred from sequence or structural similarity
MDP0000628717	AT2G25730	265900_at	unknown protein	hypothetical protein	0007623 // circadian rhythm // inferred from reviewed computational analysis	0005634 // nucleus // not recorded	0
MDP0000240682	AT1G77810	262188_at	Avr9 elicitor response protein, putative similar to Avr9 elicitor response protein GI:4138265 from [Nicotiana tabacum]	beta-1,3-galactosyltransferase 7	0006486 // protein glycosylation // inferred from electronic annotation	0000139 // Golgi membrane // inferred from electronic annotation /// 0005794 // Golgi apparatus // inferred from direct assay /// 0005794 // Golgi apparatus // not recorded /// 0016020 // membrane // inferred from electronic annotation /// 0016021 // integral component of membrane // inferred from electronic annotation	0008378 // galactosyltransferase activity // inferred from electronic annotation /// 0016740 // transferase activity // inferred from electronic annotation /// 0016757 // transferase activity, transferring glycosyl groups // inferred from sequence or structural similarity /// 0048531 // beta-1,3-galactosyltransferase activity // inferred from direct assay
MDP0000242236	AT5G09740	250494_at	embryogenic callus protein - like embryogenic callus protein 181, Daucus carota, PIR:T14282;supported by full-length cDNA: Ceres:266771.	HAM2 (histone acetyltransferase of the MYST family 2); H3/H4 histone acetyltransferase/ histone acetyltransferase/ nucleic acid binding / zinc ion binding	0006281 // DNA repair // inferred from mutant phenotype /// 0006351 // transcription, DNA-templated // inferred from electronic annotation /// 0006355 // regulation of transcription, DNA-templated // inferred from electronic annotation /// 0008152 // metabolic process // inferred from electronic annotation /// 0008284 // positive regulation of cell proliferation // inferred from reviewed computat…	0005634 // nucleus // inferred from direct assay /// 0005634 // nucleus // not recorded	0003676 // nucleic acid binding // inferred from sequence or structural similarity /// 0004402 // histone acetyltransferase activity // inferred from direct assay /// 0004402 // histone acetyltransferase activity // inferred from sequence or structural similarity /// 0008270 // zinc ion binding // inferred from sequence or structural similarity /// 0016740 // transferase activity // inferred from…
MDP0000234957	AT4G08470	255148_at	putative mitogen-activated protein kinase	MAPKKK10; ATP binding / kinase/ protein kinase/ protein serine/threonine kinase	0006468 // protein phosphorylation // inferred from electronic annotation /// 0009556 // microsporogenesis // inferred from reviewed computational analysis /// 0016310 // phosphorylation // inferred from electronic annotation /// 0052543 // callose deposition in cell wall // inferred from reviewed computational analysis /// 0061025 // membrane fusion // RCA	0005634 // nucleus // not recorded	0000166 // nucleotide binding // inferred from electronic annotation /// 0004672 // protein kinase activity // inferred from electronic annotation /// 0004674 // protein serine/threonine kinase activity // inferred from electronic annotation /// 0005524 // ATP binding // inferred from electronic annotation /// 0016301 // kinase activity // inferred from sequence or structural similarity /// 00167…
MDP0000352750	AT5G49820	248578_at	putative protein contains similarity to unknown protein (gb|AAD20664.1); supported by cDNA: gi_16604642_gb_AY059766.1_	emb1879 (embryo defective 1879)	0009793 // embryo development ending in seed dormancy // non-traceable author statement	0009507 // chloroplast // not recorded	0
MDP0000234955	AT4G18900	254593_s_at	putative protein IEF SSP 9502, Homo sapiens, PATCHX:G177765	transducin/WD40 domain-containing protein /// WD-40 repeat family protein	0	0005634 // nucleus // not recorded	0000166 // nucleotide binding // inferred from sequence or structural similarity /// 0005515 // protein binding // inferred from electronic annotation
MDP0000240032	AT3G14370	258367_at	putative protein kinase similar to protein kinase homolog GB:AAC78477 from [Arabidopsis thaliana];supported by full-length cDNA: Ceres:96699.	WAG2; kinase/ protein serine/threonine kinase	0006468 // protein phosphorylation // inferred from electronic annotation /// 0007275 // multicellular organismal development // inferred from electronic annotation /// 0009630 // gravitropism // inferred from mutant phenotype /// 0009734 // auxin-activated signaling pathway // inferred from electronic annotation /// 0009926 // auxin polar transport // inferred from mutant phenotype /// 0016310 /…	0005634 // nucleus // not recorded /// 0005737 // cytoplasm // inferred from electronic annotation /// 0005829 // cytosol // inferred from electronic annotation	0000166 // nucleotide binding // inferred from electronic annotation /// 0004672 // protein kinase activity // inferred from electronic annotation /// 0004674 // protein serine/threonine kinase activity // inferred from sequence or structural similarity /// 0005524 // ATP binding // inferred from electronic annotation /// 0016301 // kinase activity // inferred from sequence or structural similari…
MDP0000188259	AT5G64760	247257_at	proteasome regulatory subunit-like ; supported by cDNA: gi_17063180_gb_AY062113.1_	RPN5B (REGULATORY PARTICLE NON-ATPASE SUBUNIT 5B)	0006511 // ubiquitin-dependent protein catabolic process // traceable author statement /// 0006635 // fatty acid beta-oxidation // inferred from reviewed computational analysis /// 0007275 // multicellular organismal development // inferred from mutant phenotype /// 0009407 // toxin catabolic process // inferred from reviewed computational analysis /// 0030163 // protein catabolic process // trac…	0000502 // proteasome complex // inferred from direct assay /// 0005634 // nucleus // inferred from direct assay /// 0005634 // nucleus // not recorded /// 0005634 // nucleus // traceable author statement /// 0005737 // cytoplasm // inferred from direct assay /// 0008541 // proteasome regulatory particle, lid subcomplex // inferred from sequence or structural similarity	0005515 // protein binding // inferred from electronic annotation
MDP0000221702	AT1G21980	255959_at	phosphatidylinositol-4-phosphate 5-kinase, putative similar to phosphatidylinositol-4-phosphate 5-kinase GI:3702691 from [Arabidopsis thaliana]; supported by cDNA: gi_2511714_gb_AF019380.1_AF019380	ATPIP5K1 (PHOSPHATIDYLINOSITOL-4-PHOSPHATE 5-KINASE 1); 1-phosphatidylinositol-4-phosphate 5-kinase/ actin filament binding / actin monomer binding / phosphatidylinositol phosphate kinase	0006950 // response to stress // inferred from electronic annotation /// 0016310 // phosphorylation // inferred from electronic annotation /// 0046488 // phosphatidylinositol metabolic process // inferred from electronic annotation /// 0046854 // phosphatidylinositol phosphorylation // inferred from direct assay /// 0046854 // phosphatidylinositol phosphorylation // inferred from electronic annot…	0005634 // nucleus // not recorded /// 0005886 // plasma membrane // inferred from direct assay	0000166 // nucleotide binding // inferred from electronic annotation /// 0003785 // actin monomer binding // inferred from direct assay /// 0005524 // ATP binding // inferred from electronic annotation /// 0016301 // kinase activity // inferred from electronic annotation /// 0016307 // phosphatidylinositol phosphate kinase activity // inferred from direct assay /// 0016308 // 1-phosphatidylinosit…
MDP0000832900	AT5G41340	249299_at	E2, ubiquitin-conjugating enzyme 4 (UBC4) identical to gi:431265, SP:P42748	UBC4 (UBIQUITIN CONJUGATING ENZYME 4); ubiquitin-protein ligase	0006301 // postreplication repair // inferred from reviewed computational analysis /// 0006511 // ubiquitin-dependent protein catabolic process // inferred from direct assay /// 0006511 // ubiquitin-dependent protein catabolic process // traceable author statement /// 0009408 // response to heat // inferred from direct assay /// 0016567 // protein ubiquitination // inferred from electronic annota…	0005634 // nucleus // not recorded /// 0005829 // cytosol // inferred from reviewed computational analysis	0000166 // nucleotide binding // inferred from electronic annotation /// 0004842 // ubiquitin-protein transferase activity // inferred from direct assay /// 0004842 // ubiquitin-protein transferase activity // inferred from sequence or structural similarity /// 0005524 // ATP binding // inferred from electronic annotation /// 0016874 // ligase activity // inferred from electronic annotation /// 0…
MDP0000325786	AT3G61440	251322_at	cysteine synthase AtcysC1 ;supported by full-length cDNA: Ceres:32851.	CYSC1 (CYSTEINE SYNTHASE C1); L-3-cyanoalanine synthase/ cysteine synthase	0006096 // glycolytic process // inferred from reviewed computational analysis /// 0006535 // cysteine biosynthetic process from serine // inferred from electronic annotation /// 0006833 // water transport // inferred from reviewed computational analysis /// 0006955 // immune response // inferred from mutant phenotype /// 0006972 // hyperosmotic response // inferred from reviewed computational an…	0005739 // mitochondrion // inferred from direct assay /// 0005739 // mitochondrion // not recorded /// 0009507 // chloroplast // inferred from direct assay	0004124 // cysteine synthase activity // inferred from direct assay /// 0004124 // cysteine synthase activity // inferred from mutant phenotype /// 0004124 // cysteine synthase activity // inferred from sequence or structural similarity /// 0005507 // copper ion binding // inferred from direct assay /// 0016740 // transferase activity // inferred from electronic annotation /// 0016829 // lyase ac…
MDP0000296213	AT4G39910	252832_at	ubiquitin-specific protease 3 (UBP3) identical to GI:2347098; supported by cDNA: gi_2347097_gb_U76845.1_ATU76845	ATUBP3 (ARABIDOPSIS THALIANA UBIQUITIN-SPECIFIC PROTEASE 3); ubiquitin-specific protease	0006007 // glucose catabolic process // inferred from reviewed computational analysis /// 0006499 // N-terminal protein myristoylation // inferred from reviewed computational analysis /// 0006508 // proteolysis // inferred from electronic annotation /// 0006511 // ubiquitin-dependent protein catabolic process // inferred from electronic annotation /// 0007165 // signal transduction // inferred fr…	0005634 // nucleus // inferred from direct assay /// 0005737 // cytoplasm // not recorded	0004221 // ubiquitin thiolesterase activity // inferred from electronic annotation /// 0004843 // ubiquitin-specific protease activity // inferred from direct assay /// 0004843 // ubiquitin-specific protease activity // inferred from sequence or structural similarity /// 0008233 // peptidase activity // inferred from electronic annotation /// 0008234 // cysteine-type peptidase activity // inferre…
MDP0000922842	AT4G39910	252832_at	ubiquitin-specific protease 3 (UBP3) identical to GI:2347098; supported by cDNA: gi_2347097_gb_U76845.1_ATU76845	ATUBP3 (ARABIDOPSIS THALIANA UBIQUITIN-SPECIFIC PROTEASE 3); ubiquitin-specific protease	0006007 // glucose catabolic process // inferred from reviewed computational analysis /// 0006499 // N-terminal protein myristoylation // inferred from reviewed computational analysis /// 0006508 // proteolysis // inferred from electronic annotation /// 0006511 // ubiquitin-dependent protein catabolic process // inferred from electronic annotation /// 0007165 // signal transduction // inferred fr…	0005634 // nucleus // inferred from direct assay /// 0005737 // cytoplasm // not recorded	0004221 // ubiquitin thiolesterase activity // inferred from electronic annotation /// 0004843 // ubiquitin-specific protease activity // inferred from direct assay /// 0004843 // ubiquitin-specific protease activity // inferred from sequence or structural similarity /// 0008233 // peptidase activity // inferred from electronic annotation /// 0008234 // cysteine-type peptidase activity // inferre…
MDP0000173837	AT4G00370	255691_at	hypothetical protein	ANTR2; inorganic phosphate transmembrane transporter/ organic anion transmembrane transporter	0006098 // pentose-phosphate shunt // inferred from reviewed computational analysis /// 0055085 // transmembrane transport // inferred from electronic annotation	0009507 // chloroplast // inferred from direct assay /// 0009507 // chloroplast // not recorded /// 0009528 // plastid inner membrane // inferred from electronic annotation /// 0009536 // plastid // inferred from direct assay /// 0009706 // chloroplast inner membrane // inferred from direct assay /// 0009941 // chloroplast envelope // inferred from direct assay /// 0016020 // membrane // inferred…	0005315 // inorganic phosphate transmembrane transporter activity // inferred from direct assay /// 0008514 // organic anion transmembrane transporter activity // inferred from sequence or structural similarity
MDP0000185190	AT2G45910	266911_at	putative protein kinase contains a protein kinase domain profile (PDOC00100)	U-box domain-containing protein 33	0006468 // protein phosphorylation // inferred from electronic annotation /// 0006950 // response to stress // inferred from electronic annotation /// 0016310 // phosphorylation // inferred from electronic annotation /// 0016567 // protein ubiquitination // inferred from electronic annotation	0000151 // ubiquitin ligase complex // inferred from electronic annotation /// 0005886 // plasma membrane // not recorded	0000166 // nucleotide binding // inferred from electronic annotation /// 0004672 // protein kinase activity // inferred from electronic annotation /// 0004674 // protein serine/threonine kinase activity // inferred from electronic annotation /// 0004842 // ubiquitin-protein transferase activity // inferred from electronic annotation /// 0005524 // ATP binding // inferred from electronic annotatio…
MDP0000126048	AT3G62410	251218_at	CP12 protein precursor-like protein CP12 protein precursor, chloroplast - Pisum sativum,PIR:T06562;supported by full-length cDNA: Ceres:2721.	CP12-2; protein binding	0009416 // response to light stimulus // inferred from expression pattern /// 0009637 // response to blue light // inferred from reviewed computational analysis /// 0009644 // response to high light intensity // inferred from reviewed computational analysis /// 0009744 // response to sucrose // inferred from expression pattern /// 0009744 // response to sucrose // inferred from reviewed computati…	0009507 // chloroplast // inferred from direct assay /// 0009507 // chloroplast // not recorded /// 0009536 // plastid // inferred from electronic annotation /// 0009570 // chloroplast stroma // inferred from direct assay /// 0009570 // chloroplast stroma // inferred from sequence or structural similarity /// 0043234 // protein complex // inferred from direct assay	0005507 // copper ion binding // inferred from sequence or structural similarity /// 0005515 // protein binding // inferred from physical interaction /// 0016151 // nickel cation binding // inferred from sequence or structural similarity
MDP0000134253	AT4G00450	255665_at	hypothetical protein	CRP (CRYPTIC PRECOCIOUS)	0006351 // transcription, DNA-templated // inferred from electronic annotation /// 0006355 // regulation of transcription, DNA-templated // inferred from electronic annotation /// 0006357 // regulation of transcription from RNA polymerase II promoter // inferred from electronic annotation /// 0006366 // transcription from RNA polymerase II promoter // inferred from electronic annotation /// 00064…	0005634 // nucleus // inferred from direct assay /// 0005634 // nucleus // not recorded /// 0016592 // mediator complex // inferred from electronic annotation	0001104 // RNA polymerase II transcription cofactor activity // inferred from electronic annotation
MDP0000134252	AT2G45890	266913_at	hypothetical protein predicted by genscan	ROPGEF4 (RHO GUANYL-NUCLEOTIDE EXCHANGE FACTOR 4); Rho guanyl-nucleotide exchange factor	0006950 // response to stress // inferred from electronic annotation /// 0009664 // plant-type cell wall organization // inferred from mutant phenotype /// 0010413 // glucuronoxylan metabolic process // inferred from reviewed computational analysis /// 0032321 // positive regulation of Rho GTPase activity // inferred from electronic annotation /// 0032321 // positive regulation of Rho GTPase acti…	0005634 // nucleus // not recorded /// 0005737 // cytoplasm // inferred from electronic annotation /// 0005886 // plasma membrane // inferred from direct assay /// 0009531 // secondary cell wall // inferred from direct assay /// 0016020 // membrane // inferred from electronic annotation	0005085 // guanyl-nucleotide exchange factor activity // inferred from electronic annotation /// 0005089 // Rho guanyl-nucleotide exchange factor activity // inferred from sequence or structural similarity /// 0005515 // protein binding // inferred from physical interaction
MDP0000211550	AT3G22320	258453_at	RNA polymerase I, II and III 24.3 kDa subunit identical to GB:AAC28253 from [Arabidopsis thaliana];supported by full-length cDNA: Ceres:21828.	NRPB5; DNA binding / DNA-directed RNA polymerase	0006351 // transcription, DNA-templated // inferred from sequence or structural similarity /// 0006626 // protein targeting to mitochondrion // inferred from reviewed computational analysis /// 0051604 // protein maturation // inferred from reviewed computational analysis	0000418 // DNA-directed RNA polymerase IV complex // inferred from physical interaction /// 0005634 // nucleus // not recorded /// 0005665 // DNA-directed RNA polymerase II, core complex // inferred from physical interaction	0003677 // DNA binding // inferred from sequence or structural similarity /// 0003899 // DNA-directed RNA polymerase activity // inferred from sequence or structural similarity
MDP0000391667	AT4G24990	254106_at	geranylgeranylated protein ATGP4 ; supported by cDNA: gi_4097566_gb_U64921.1_ATU64921	ATGP4	0010286 // heat acclimation // inferred from reviewed computational analysis	0005886 // plasma membrane // inferred from direct assay /// 0005886 // plasma membrane // not recorded /// 0016020 // membrane // inferred from electronic annotation	0
MDP0000397284	AT4G00490	255676_at	putative beta-amylase similar to the family of glycosyl hydrolases	BAM2 (BETA-AMYLASE 2); beta-amylase	0000023 // maltose metabolic process // inferred from reviewed computational analysis /// 0000272 // polysaccharide catabolic process // inferred from electronic annotation /// 0005975 // carbohydrate metabolic process // inferred from electronic annotation /// 0008152 // metabolic process // inferred from electronic annotation /// 0019252 // starch biosynthetic process // inferred from reviewed …	0005737 // cytoplasm // not recorded /// 0009507 // chloroplast // inferred from direct assay /// 0009536 // plastid // inferred from electronic annotation /// 0009570 // chloroplast stroma // inferred from direct assay	0003824 // catalytic activity // inferred from electronic annotation /// 0016161 // beta-amylase activity // inferred from direct assay /// 0016161 // beta-amylase activity // inferred from sequence or structural similarity /// 0016787 // hydrolase activity // inferred from electronic annotation /// 0016798 // hydrolase activity, acting on glycosyl bonds // inferred from electronic annotation
MDP0000412859	AT1G21590	260924_at	hypothetical protein similar to Pto kinase interactor 1 GB:AAC61805 GI:3668069 from [Lycopersicon esculentum]	putative protein kinase	0002238 // response to molecule of fungal origin // inferred from reviewed computational analysis /// 0006468 // protein phosphorylation // inferred from electronic annotation /// 0006950 // response to stress // inferred from electronic annotation /// 0016310 // phosphorylation // inferred from electronic annotation	0005634 // nucleus // not recorded	0000166 // nucleotide binding // inferred from electronic annotation /// 0004672 // protein kinase activity // inferred from electronic annotation /// 0004674 // protein serine/threonine kinase activity // inferred from electronic annotation /// 0005524 // ATP binding // inferred from electronic annotation /// 0016301 // kinase activity // inferred from sequence or structural similarity /// 00167…
MDP0000223799	AT2G45880	266914_at	putative beta-amylase	BAM7 (BETA-AMYLASE 7); beta-amylase/ catalytic/ cation binding	0000272 // polysaccharide catabolic process // inferred from electronic annotation /// 0005975 // carbohydrate metabolic process // inferred from electronic annotation /// 0006355 // regulation of transcription, DNA-templated // inferred from direct assay /// 0008152 // metabolic process // inferred from electronic annotation /// 0010048 // vernalization response // inferred from reviewed computa…	0005634 // nucleus // inferred from direct assay /// 0005737 // cytoplasm // not recorded	0003700 // sequence-specific DNA binding transcription factor activity // inferred from direct assay /// 0003824 // catalytic activity // inferred from electronic annotation /// 0016161 // beta-amylase activity // inferred from direct assay /// 0016161 // beta-amylase activity // inferred from sequence or structural similarity /// 0016787 // hydrolase activity // inferred from electronic annotati…
MDP0000163771	AT1G54580	#N/A	#N/A	#N/A	#N/A	#N/A	#N/A
MDP0000438056	AT2G43250	266441_at	hypothetical protein predicted by genscan and genefinder	hypothetical protein	0	0009507 // chloroplast // not recorded	0
MDP0000938684	AT5G38870	249505_at	putative protein	0	0	0	0
MDP0000249524	AT3G11170	256417_s_at	omega-3 fatty acid desaturase, chloroplast precursor identical to omega-3 fatty acid desaturase, chloroplast precursor SP:P46310 (Arabidopsis thaliana (Mouse-ear cress)); supported by cDNA: gi_14488093_gb_AF389295.1_AF389295	FAD7 (FATTY ACID DESATURASE 7); omega-3 fatty acid desaturase	0006629 // lipid metabolic process // inferred from electronic annotation /// 0006631 // fatty acid metabolic process // inferred from electronic annotation /// 0006633 // fatty acid biosynthetic process // inferred from mutant phenotype /// 0006636 // unsaturated fatty acid biosynthetic process // inferred from electronic annotation /// 0009266 // response to temperature stimulus // inferred fro…	0009507 // chloroplast // inferred from direct assay /// 0009507 // chloroplast // not recorded /// 0009507 // chloroplast // inferred from sequence or structural similarity /// 0009507 // chloroplast // non-traceable author statement /// 0009528 // plastid inner membrane // inferred from electronic annotation /// 0009536 // plastid // inferred from electronic annotation /// 0009706 // chloroplas…	0016491 // oxidoreductase activity // inferred from electronic annotation /// 0016717 // oxidoreductase activity, acting on paired donors, with oxidation of a pair of donors resulting in the reduction of molecular oxygen to two molecules of water // inferred from electronic annotation /// 0042389 // omega-3 fatty acid desaturase activity // inferred from genetic interaction /// 0042389 // omega-3…
MDP0000197479	AT1G28220	245661_at	purine permease, putative similar to purine permease GI:7620007 from [Arabidopsis thaliana]	ATPUP3; purine transmembrane transporter	0006810 // transport // inferred from electronic annotation /// 0006863 // purine nucleobase transport // inferred from reviewed computational analysis /// 0006863 // purine nucleobase transport // traceable author statement /// 0015931 // nucleobase-containing compound transport // inferred from sequence or structural similarity /// 0015931 // nucleobase-containing compound transport // traceabl…	0009507 // chloroplast // not recorded /// 0016020 // membrane // traceable author statement /// 0016021 // integral component of membrane // inferred from electronic annotation	0005345 // purine nucleobase transmembrane transporter activity // inferred from sequence or structural similarity /// 0005345 // purine nucleobase transmembrane transporter activity // traceable author statement
MDP0000197480	AT1G28210	245670_at	mitochondrial protein (AtJ1), putative similar to mitochondrial protein (AtJ1) GI:564030 from [Arabidopsis thaliana]; supported by cDNA: gi_564029_gb_U16246.1_ATU16246	ATJ1; heat shock protein binding / nucleic acid binding / unfolded protein binding / zinc ion binding	0006457 // protein folding // inferred from sequence or structural similarity /// 0009408 // response to heat // inferred from electronic annotation	0005739 // mitochondrion // not recorded /// 0005739 // mitochondrion // inferred from sequence or structural similarity	0003676 // nucleic acid binding // inferred from electronic annotation /// 0005524 // ATP binding // inferred from electronic annotation /// 0008270 // zinc ion binding // inferred from electronic annotation /// 0031072 // heat shock protein binding // inferred from electronic annotation /// 0046872 // metal ion binding // inferred from electronic annotation /// 0051082 // unfolded protein bindin…
MDP0000294564	AT3G21110	256978_at	phosphoribosyamidoimidazole-succinocarboxamide synthase, putative similar to PHOSPHORIBOSYLAMIDOIMIDAZOLE-SUCCINOCARBOXAMIDE SYNTHASE GB:P38025 from [Arabidopsis thaliana];supported by full-length cDNA: Ceres:35508.	PUR7 (PURIN 7); phosphoribosylaminoimidazolesuccinocarboxamide synthase	0006164 // purine nucleotide biosynthetic process // inferred from genetic interaction /// 0006164 // purine nucleotide biosynthetic process // inferred from sequence or structural similarity /// 0006189 // 'de novo' IMP biosynthetic process // inferred from electronic annotation /// 0009407 // toxin catabolic process // inferred from reviewed computational analysis /// 0009733 // response to aux…	0009507 // chloroplast // inferred from direct assay /// 0009507 // chloroplast // not recorded /// 0009536 // plastid // inferred from electronic annotation /// 0009570 // chloroplast stroma // inferred from direct assay	0000166 // nucleotide binding // inferred from electronic annotation /// 0004639 // phosphoribosylaminoimidazolesuccinocarboxamide synthase activity // inferred from genetic interaction /// 0004639 // phosphoribosylaminoimidazolesuccinocarboxamide synthase activity // inferred from sequence or structural similarity /// 0005524 // ATP binding // inferred from electronic annotation /// 0016874 // l…
MDP0000288637	AT1G12680	255936_at	calcium dependent protein kinase, putative similar to calcium dependent protein kinase GI:587499 from [Oryza sativa]	PEPKR2 (Phosphoenolpyruvate carboxylase-related kinase 2); ATP binding / kinase/ protein kinase/ protein serine/threonine kinase	0006468 // protein phosphorylation // inferred from electronic annotation /// 0016310 // phosphorylation // inferred from electronic annotation /// 0080156 // mitochondrial mRNA modification // inferred from mutant phenotype	0005634 // nucleus // not recorded /// 0005739 // mitochondrion // ISM	0000166 // nucleotide binding // inferred from electronic annotation /// 0004672 // protein kinase activity // inferred from electronic annotation /// 0004674 // protein serine/threonine kinase activity // inferred from electronic annotation /// 0005524 // ATP binding // inferred from electronic annotation /// 0016301 // kinase activity // inferred from sequence or structural similarity /// 00167…
MDP0000797373	AT5G35970	249677_at	DNA helicase-like	P-loop containing nucleoside triphosphate hydrolases superfamily protein	0008152 // metabolic process // inferred from electronic annotation /// 0015996 // chlorophyll catabolic process // inferred from reviewed computational analysis	0009507 // chloroplast // inferred from direct assay /// 0009507 // chloroplast // not recorded /// 0009570 // chloroplast stroma // inferred from direct assay /// 0009941 // chloroplast envelope // inferred from direct assay	0003677 // DNA binding // inferred from sequence or structural similarity /// 0004386 // helicase activity // inferred from electronic annotation /// 0016787 // hydrolase activity // inferred from electronic annotation
MDP0000582560	AT3G01360	259115_at	hypothetical protein predicted by genscan	hypothetical protein	0	0	0
MDP0000359365		#N/A	#N/A	#N/A	#N/A	#N/A	#N/A
MDP0000354564	AT3G28480	257844_at	prolyl 4-hydroxylase, putative similar to PROLYL 4-HYDROXYLASE ALPHA SUBUNIT PRECURSOR GB:Q10576 from [Caenorhabditis elegans];supported by full-length cDNA: Ceres:8330.	oxoglutarate/iron-dependent oxygenase	0009627 // systemic acquired resistance // inferred from reviewed computational analysis /// 0018401 // peptidyl-proline hydroxylation to 4-hydroxy-L-proline // inferred from sequence or structural similarity /// 0019511 // peptidyl-proline hydroxylation // inferred from electronic annotation /// 0034976 // response to endoplasmic reticulum stress // inferred from reviewed computational analysis …	0005576 // extracellular region // not recorded /// 0005768 // endosome // inferred from direct assay /// 0005774 // vacuolar membrane // inferred from direct assay /// 0005783 // endoplasmic reticulum // inferred from electronic annotation /// 0005788 // endoplasmic reticulum lumen // inferred from electronic annotation /// 0005794 // Golgi apparatus // inferred from direct assay /// 0005802 // …	0004656 // procollagen-proline 4-dioxygenase activity // inferred from electronic annotation /// 0005506 // iron ion binding // inferred from electronic annotation /// 0016491 // oxidoreductase activity // inferred from electronic annotation /// 0016705 // oxidoreductase activity, acting on paired donors, with incorporation or reduction of molecular oxygen // inferred from electronic annotation /…
MDP0000809218	AT5G49980	248557_at	transport inhibitor response 1 (TIR1), putative similar to F-box containing protein TIR1 GI:13249030 from [Populus tremula x Populus tremuloides]	AFB5 (Auxin F-Box protein 5); ubiquitin-protein ligase	0002237 // response to molecule of bacterial origin // inferred from reviewed computational analysis /// 0007165 // signal transduction // inferred from reviewed computational analysis /// 0009734 // auxin-activated signaling pathway // inferred from electronic annotation /// 0009734 // auxin-activated signaling pathway // inferred from sequence or structural similarity /// 0010103 // stomatal co…	0005634 // nucleus // not recorded /// 0019005 // SCF ubiquitin ligase complex // inferred from sequence or structural similarity	0000822 // inositol hexakisphosphate binding // inferred from sequence or structural similarity /// 0004842 // ubiquitin-protein transferase activity // inferred from sequence or structural similarity /// 0005515 // protein binding // inferred from electronic annotation /// 0010011 // auxin binding // inferred from sequence or structural similarity
MDP0000290979	AT4G40100	#N/A	#N/A	#N/A	#N/A	#N/A	#N/A
MDP0000254385	AT5G57670	247920_at	putative protein contains similarity to unknown protein (pir |T01617)	probable receptor-like serine/threonine-protein kinase	0002238 // response to molecule of fungal origin // inferred from reviewed computational analysis /// 0006468 // protein phosphorylation // inferred from electronic annotation /// 0006950 // response to stress // inferred from electronic annotation /// 0016310 // phosphorylation // inferred from electronic annotation	0005634 // nucleus // not recorded	0000166 // nucleotide binding // inferred from electronic annotation /// 0004672 // protein kinase activity // inferred from electronic annotation /// 0004674 // protein serine/threonine kinase activity // inferred from electronic annotation /// 0005524 // ATP binding // inferred from electronic annotation /// 0016301 // kinase activity // inferred from electronic annotation /// 0016740 // transf…
MDP0000904673	AT5G37310	249608_at	multispanning membrane protein - like multispanning membrane protein, Homo sapiens, EMBL:HSU94831	putative endomembrane protein 70	0	0005576 // extracellular region // not recorded /// 0005768 // endosome // inferred from direct assay /// 0005794 // Golgi apparatus // inferred from direct assay /// 0005802 // trans-Golgi network // inferred from direct assay /// 0009505 // plant-type cell wall // inferred from direct assay /// 0016021 // integral component of membrane // inferred from sequence or structural similarity	0
MDP0000341703	AT2G22100	263355_at	putative RNA-binding protein ;supported by full-length cDNA: Ceres:4595.	RNA-binding (RRM/RBD/RNP motifs) family protein	0000398 // mRNA splicing, via spliceosome // inferred from reviewed computational analysis	0005634 // nucleus // inferred from electronic annotation	0000166 // nucleotide binding // inferred from electronic annotation /// 0003676 // nucleic acid binding // inferred from electronic annotation /// 0003723 // RNA binding // inferred from sequence or structural similarity
MDP0000181746	AT5G50012	#N/A	#N/A	#N/A	#N/A	#N/A	#N/A
MDP0000358246	AT5G66510	247076_at	ferripyochelin-binding protein-like ;supported by full-length cDNA: Ceres:34700.	GAMMA CA3 (GAMMA CARBONIC ANHYDRASE 3); carbonate dehydratase	0006098 // pentose-phosphate shunt // inferred from reviewed computational analysis /// 0006511 // ubiquitin-dependent protein catabolic process // inferred from reviewed computational analysis /// 0008152 // metabolic process // inferred from electronic annotation /// 0009651 // response to salt stress // inferred from reviewed computational analysis /// 0009735 // response to cytokinin // infer…	0005737 // cytoplasm // not recorded /// 0005739 // mitochondrion // inferred from direct assay /// 0005747 // mitochondrial respiratory chain complex I // inferred from direct assay /// 0016020 // membrane // inferred from electronic annotation /// 0031966 // mitochondrial membrane // inferred from direct assay /// 0045271 // respiratory chain complex I // inferred from direct assay	0004089 // carbonate dehydratase activity // inferred from sequence or structural similarity /// 0016829 // lyase activity // inferred from electronic annotation /// 0046872 // metal ion binding // inferred from electronic annotation
MDP0000907713	AT2G32660	267548_at	putative disease resistance protein	AtRLP22 (Receptor Like Protein 22); kinase/ protein binding	0006952 // defense response // inferred from sequence or structural similarity /// 0007165 // signal transduction // inferred by curator	0005886 // plasma membrane // not recorded	0005515 // protein binding // inferred from electronic annotation /// 0016301 // kinase activity // inferred from sequence or structural similarity
MDP0000352395		#N/A	#N/A	#N/A	#N/A	#N/A	#N/A
MDP0000327373	AT2G46760	266713_at	unknown protein	D-arabinono-1,4-lactone oxidase family protein	0010014 // meristem initiation // inferred from reviewed computational analysis /// 0010089 // xylem development // inferred from reviewed computational analysis /// 0042546 // cell wall biogenesis // inferred from reviewed computational analysis /// 0044036 // cell wall macromolecule metabolic process // inferred from reviewed computational analysis /// 0055114 // oxidation-reduction process // …	0005576 // extracellular region // not recorded /// 0016020 // membrane // inferred from electronic annotation	0003824 // catalytic activity // inferred from electronic annotation /// 0003885 // D-arabinono-1,4-lactone oxidase activity // inferred from electronic annotation /// 0008762 // UDP-N-acetylmuramate dehydrogenase activity // inferred from electronic annotation /// 0016491 // oxidoreductase activity // inferred from electronic annotation /// 0016614 // oxidoreductase activity, acting on CH-OH gro…
MDP0000748035	AT1G72840	262362_at	disease resistance protein, putative similar to disease resistance protein GI:9758876 from [Arabidopsis thaliana]	TIR-NBS-LRR class disease resistance protein	0006952 // defense response // inferred from sequence or structural similarity /// 0007165 // signal transduction // inferred from electronic annotation	0005739 // mitochondrion // not recorded	0005515 // protein binding // inferred from electronic annotation /// 0043531 // ADP binding // inferred from electronic annotation
MDP0000321952	AT1G59820	262896_at	chromaffin granule ATPase II homolog, putative similar to chromaffin granule ATPase II homolog GI:1663647 from [Mus musculus]	ALA3 (Aminophospholipid ATPase3); ATPase, coupled to transmembrane movement of ions, phosphorylative mechanism / phospholipid transporter	0006612 // protein targeting to membrane // inferred from reviewed computational analysis /// 0006812 // cation transport // inferred from electronic annotation /// 0006820 // anion transport // inferred from reviewed computational analysis /// 0006862 // nucleotide transport // inferred from reviewed computational analysis /// 0006888 // ER to Golgi vesicle-mediated transport // inferred from re…	0000139 // Golgi membrane // inferred from electronic annotation /// 0005768 // endosome // inferred from direct assay /// 0005783 // endoplasmic reticulum // inferred from electronic annotation /// 0005789 // endoplasmic reticulum membrane // inferred from electronic annotation /// 0005794 // Golgi apparatus // inferred from direct assay /// 0005802 // trans-Golgi network // inferred from direct…	0000166 // nucleotide binding // inferred from electronic annotation /// 0000287 // magnesium ion binding // inferred from electronic annotation /// 0004012 // phospholipid-translocating ATPase activity // inferred from electronic annotation /// 0005524 // ATP binding // inferred from electronic annotation /// 0005548 // phospholipid transporter activity // inferred from direct assay /// 0015662 …
MDP0000234078	AT1G69960	264703_at	serine threonine protein phosphatase (type 2A) identical to type 2A serine threonine protein phosphatase GB:AAC49668 (Arabidopsis thaliana); supported by cDNA: gi_1912285_gb_U39568.1_ATU39568	PP2A (SERINE/THREONINE PROTEIN PHOSPHATASE 2A); protein serine/threonine phosphatase	0008152 // metabolic process // inferred from electronic annotation /// 0016311 // dephosphorylation // inferred from electronic annotation /// 0016311 // dephosphorylation // inferred from sequence or structural similarity /// 2000012 // regulation of auxin polar transport // inferred from mutant phenotype	0005737 // cytoplasm // not recorded	0004721 // phosphoprotein phosphatase activity // inferred from electronic annotation /// 0004722 // protein serine/threonine phosphatase activity // inferred from sequence or structural similarity /// 0016787 // hydrolase activity // inferred from electronic annotation /// 0046872 // metal ion binding // inferred from electronic annotation
MDP0000321949	AT1G69980	264699_at	unknown protein ;supported by full-length cDNA: Ceres:11678.	TUB2; GTP binding / GTPase/ structural molecule	0006184 // GTP catabolic process // inferred from electronic annotation /// 0007017 // microtubule-based process // inferred from electronic annotation /// 0009651 // response to salt stress // inferred from expression pattern /// 0046686 // response to cadmium ion // inferred from expression pattern /// 0051258 // protein polymerization // inferred from electronic annotation	0005618 // cell wall // inferred from direct assay /// 0005730 // nucleolus // inferred from direct assay /// 0005737 // cytoplasm // not recorded /// 0005794 // Golgi apparatus // inferred from direct assay /// 0005856 // cytoskeleton // inferred from electronic annotation /// 0005874 // microtubule // inferred from electronic annotation /// 0005886 // plasma membrane // inferred from direct ass…	0000166 // nucleotide binding // inferred from electronic annotation /// 0003924 // GTPase activity // inferred from electronic annotation /// 0005198 // structural molecule activity // inferred from sequence or structural similarity /// 0005200 // structural constituent of cytoskeleton // inferred from electronic annotation /// 0005515 // protein binding // inferred from physical interaction ///…
MDP0000758053	AT1G70000	264692_at	DNA binding protein MybSt1, putative similar to DNA binding protein MybSt1 GI:7705206 from [Solanum tuberosum]	myb-like transcription factor	0006355 // regulation of transcription, DNA-templated // traceable author statement /// 0009651 // response to salt stress // inferred from expression pattern /// 0009723 // response to ethylene // inferred from expression pattern /// 0009733 // response to auxin // inferred from expression pattern /// 0009737 // response to abscisic acid // inferred from expression pattern /// 0009739 // respons…	0005634 // nucleus // not recorded	0003676 // nucleic acid binding // inferred from sequence or structural similarity /// 0003677 // DNA binding // inferred from electronic annotation /// 0003682 // chromatin binding // inferred from electronic annotation /// 0003700 // sequence-specific DNA binding transcription factor activity // inferred from sequence or structural similarity /// 0008270 // zinc ion binding // inferred from ele…
MDP0000139718	AT1G10450	#N/A	#N/A	#N/A	#N/A	#N/A	#N/A
MDP0000139720	AT1G59900	262908_at	pyruvate dehydrogenase e1 alpha subunit, putative similar to pyruvate dehydrogenase e1 alpha subunit GI:473168 from [Solanum tuberosum];supported by full-length cDNA: Ceres:37506.	AT-E1 ALPHA; oxidoreductase, acting on the aldehyde or oxo group of donors, disulfide as acceptor / pyruvate dehydrogenase (acetyl-transferring)	0006096 // glycolytic process // inferred from electronic annotation /// 0008152 // metabolic process // inferred from sequence or structural similarity /// 0046686 // response to cadmium ion // inferred from expression pattern /// 0046686 // response to cadmium ion // inferred from reviewed computational analysis /// 0055114 // oxidation-reduction process // inferred from electronic annotation	0005634 // nucleus // inferred from direct assay /// 0005739 // mitochondrion // inferred from direct assay /// 0005739 // mitochondrion // not recorded /// 0005759 // mitochondrial matrix // inferred from electronic annotation /// 0005829 // cytosol // inferred from direct assay /// 0043231 // intracellular membrane-bounded organelle // inferred from electronic annotation	0004739 // pyruvate dehydrogenase (acetyl-transferring) activity // inferred from sequence or structural similarity /// 0016491 // oxidoreductase activity // inferred from electronic annotation /// 0016624 // oxidoreductase activity, acting on the aldehyde or oxo group of donors, disulfide as acceptor // inferred from electronic annotation
MDP0000328874	AT1G59940	262915_at	response regulator 3 identical to response regulator 3 GI:3953595 from [Arabidopsis thaliana]; supported by cDNA: gi_3953594_dbj_AB008486.1_AB008486	ARR3 (RESPONSE REGULATOR 3); transcription regulator/ two-component response regulator	0000160 // phosphorelay signal transduction system // inferred from direct assay /// 0000160 // phosphorelay signal transduction system // traceable author statement /// 0006351 // transcription, DNA-templated // inferred from electronic annotation /// 0006355 // regulation of transcription, DNA-templated // traceable author statement /// 0007623 // circadian rhythm // inferred from mutant phenot…	0005634 // nucleus // inferred from direct assay /// 0005737 // cytoplasm // inferred from direct assay	0000156 // phosphorelay response regulator activity // inferred from direct assay /// 0000156 // phosphorelay response regulator activity // inferred from sequence or structural similarity /// 0005515 // protein binding // inferred from physical interaction
MDP0000285628	AT1G70160	264701_at	hypothetical protein similar to hypothetical protein GI:4455225 from [Arabidopsis thaliana]; supported by cDNA: gi_15293160_gb_AY051014.1_	hypothetical protein	0	0005576 // extracellular region // not recorded	0
MDP0000320309	AT4G01080	255604_at	hypothetical protein	protein TRICHOME BIREFRINGENCE-LIKE 26	0	0016020 // membrane // inferred from electronic annotation /// 0016021 // integral component of membrane // inferred from electronic annotation	0
MDP0000819203	AT1G24030	263028_at	protein kinase, putative similar to PROTEIN KINASE APK1A GB:Q06548 from [Arabidopsis thaliana]	protein kinase	0006468 // protein phosphorylation // inferred from electronic annotation /// 0010228 // vegetative to reproductive phase transition of meristem // inferred from reviewed computational analysis /// 0010413 // glucuronoxylan metabolic process // inferred from reviewed computational analysis /// 0016310 // phosphorylation // inferred from electronic annotation /// 0016926 // protein desumoylation /…	0005886 // plasma membrane // not recorded	0000166 // nucleotide binding // inferred from electronic annotation /// 0004672 // protein kinase activity // inferred from electronic annotation /// 0004674 // protein serine/threonine kinase activity // inferred from electronic annotation /// 0005524 // ATP binding // inferred from electronic annotation /// 0016301 // kinase activity // inferred from sequence or structural similarity /// 00167…
MDP0000427722	AT1G24020	263034_at	pollen allergen-like protein similar to major allergen Bet v 1 GB:CAA96544 GI:1321726 from [Betula pendula]; supported by full-length cDNA: Ceres: 6145.	MLP423 (MLP-LIKE PROTEIN 423)	0006952 // defense response // inferred from electronic annotation /// 0009607 // response to biotic stimulus // inferred from electronic annotation /// 0016556 // mRNA modification // inferred from reviewed computational analysis	0009507 // chloroplast // not recorded /// 0016020 // membrane // inferred from direct assay	0
MDP0000427723	AT4G13710	254689_at	putative pectate lyase A11 ; supported by cDNA: gi_15983435_gb_AF424592.1_AF424592	probable pectate lyase 15	0045490 // pectin catabolic process // inferred from electronic annotation	0005576 // extracellular region // not recorded	0016829 // lyase activity // inferred from sequence or structural similarity /// 0030570 // pectate lyase activity // inferred from sequence or structural similarity /// 0046872 // metal ion binding // inferred from electronic annotation
MDP0000149242	AT1G60060	263738_at	hypothetical protein predicted by genemark.hmm;supported by full-length cDNA: Ceres:117804.	serine/threonine-protein kinase WNK (With No lysine)-related protein	0016310 // phosphorylation // inferred from electronic annotation	0005576 // extracellular region // not recorded	0016301 // kinase activity // inferred from electronic annotation
MDP0000339917	AT5G27670	246735_at	histone H2A-like protein histone H2A - Brassica napus, EMBL:AJ245999; supported by cDNA: gi_14326515_gb_AF385711.1_AF385711	HTA7 (HISTONE H2A 7); DNA binding	0006334 // nucleosome assembly // inferred from electronic annotation /// 0006816 // calcium ion transport // inferred from reviewed computational analysis /// 0007030 // Golgi organization // inferred from reviewed computational analysis /// 0009651 // response to salt stress // inferred from reviewed computational analysis	0000786 // nucleosome // inferred from electronic annotation /// 0005634 // nucleus // not recorded /// 0005694 // chromosome // inferred from electronic annotation /// 0005730 // nucleolus // inferred from direct assay	0003677 // DNA binding // inferred from sequence or structural similarity /// 0046982 // protein heterodimerization activity // inferred from electronic annotation
MDP0000337985	AT2G46580	265458_at	unknown protein ;supported by full-length cDNA: Ceres:250015.	pyridoxine/pyridoxamine 5'-phosphate oxidase 2	0008615 // pyridoxine biosynthetic process // inferred from electronic annotation /// 0009443 // pyridoxal 5'-phosphate salvage // inferred from direct assay /// 0055114 // oxidation-reduction process // inferred from electronic annotation	0	0004733 // pyridoxamine-phosphate oxidase activity // inferred from direct assay /// 0004733 // pyridoxamine-phosphate oxidase activity // inferred from electronic annotation /// 0010181 // FMN binding // inferred from electronic annotation /// 0016491 // oxidoreductase activity // inferred from electronic annotation
MDP0000674494	AT2G31890	263471_at	hypothetical protein predicted by genscan	RAP	1901259 // chloroplast rRNA processing // inferred from mutant phenotype	0005634 // nucleus // not recorded /// 0042646 // plastid nucleoid // inferred from direct assay	0003723 // RNA binding // inferred from direct assay
MDP0000283899	AT1G70300	264338_at	potassium transporter, putative similar to potassium transporter GI:2654088 from [Arabidopsis thaliana]	KUP6; potassium ion transmembrane transporter	0006810 // transport // inferred from electronic annotation /// 0006811 // ion transport // inferred from electronic annotation /// 0006813 // potassium ion transport // inferred from sequence or structural similarity /// 0071805 // potassium ion transmembrane transport // inferred from electronic annotation	0005886 // plasma membrane // inferred from direct assay /// 0005886 // plasma membrane // not recorded /// 0016020 // membrane // inferred from electronic annotation /// 0016021 // integral component of membrane // inferred from electronic annotation	0015079 // potassium ion transmembrane transporter activity // inferred from sequence or structural similarity
MDP0000634311	AT5G21482	#N/A	#N/A	#N/A	#N/A	#N/A	#N/A
MDP0000235333	AT1G60160	264247_at	potassium transporter, putative similar to potassium transporter GI:2654088 from [Arabidopsis thaliana]	putative potassium transporter 12	0006810 // transport // inferred from electronic annotation /// 0006811 // ion transport // inferred from electronic annotation /// 0006813 // potassium ion transport // inferred from sequence or structural similarity /// 0071805 // potassium ion transmembrane transport // inferred from electronic annotation	0005634 // nucleus // not recorded /// 0005886 // plasma membrane // inferred from electronic annotation /// 0009507 // chloroplast // inferred from direct assay /// 0016020 // membrane // inferred from electronic annotation /// 0016021 // integral component of membrane // inferred from electronic annotation	0015079 // potassium ion transmembrane transporter activity // inferred from sequence or structural similarity
MDP0000233177	AT3G17550	#N/A	#N/A	#N/A	#N/A	#N/A	#N/A
MDP0000738532	AT1G23750	265183_at	unknown protein ;supported by full-length cDNA: Ceres:15450.	OB-fold nucleic acid binding domain-containing protein	0	0	0
MDP0000269371	AT1G23740	265182_at	putative auxin-induced protein ;supported by full-length cDNA: Ceres:155143.	alkenal/one oxidoreductase	0000096 // sulfur amino acid metabolic process // inferred from reviewed computational analysis /// 0006546 // glycine catabolic process // inferred from reviewed computational analysis /// 0006636 // unsaturated fatty acid biosynthetic process // inferred from reviewed computational analysis /// 0006733 // oxidoreduction coenzyme metabolic process // inferred from reviewed computational analysis…	0009507 // chloroplast // inferred from direct assay /// 0009507 // chloroplast // not recorded /// 0009536 // plastid // inferred from electronic annotation /// 0009570 // chloroplast stroma // inferred from direct assay /// 0009579 // thylakoid // inferred from direct assay /// 0009941 // chloroplast envelope // inferred from direct assay /// 0010319 // stromule // inferred from direct assay //…	0008270 // zinc ion binding // inferred from sequence or structural similarity /// 0016491 // oxidoreductase activity // inferred from electronic annotation /// 0035671 // enone reductase activity // inferred from direct assay /// 0035798 // 2-alkenal reductase (NADP+) activity // inferred from direct assay
MDP0000139367	AT1G70430	264369_at	Ste-20 related kinase SPAK, putative similar to Ste-20 related kinase SPAK GI:3851169 from [Mus musculus]	protein kinase	0006468 // protein phosphorylation // inferred from electronic annotation /// 0016310 // phosphorylation // inferred from electronic annotation	0005886 // plasma membrane // not recorded	0000166 // nucleotide binding // inferred from electronic annotation /// 0004672 // protein kinase activity // inferred from electronic annotation /// 0005524 // ATP binding // inferred from electronic annotation /// 0016301 // kinase activity // inferred from sequence or structural similarity /// 0016772 // transferase activity, transferring phosphorus-containing groups // inferred from electron…
MDP0000139369	AT1G23540	265178_at	Pto kinase interactor, putative similar to Pto kinase interactor 1 GB:AAC61805 GI:3668069 from (Lycopersicon esculentum)	proline-rich receptor-like protein kinase PERK12	0006468 // protein phosphorylation // inferred from electronic annotation /// 0016310 // phosphorylation // inferred from electronic annotation /// 0032502 // developmental process // inferred from mutant phenotype /// 0048610 // cellular process involved in reproduction // inferred from reviewed computational analysis /// 0048868 // pollen tube development // inferred from reviewed computational…	0005886 // plasma membrane // not recorded /// 0016020 // membrane // inferred from electronic annotation /// 0016021 // integral component of membrane // inferred from electronic annotation	0000166 // nucleotide binding // inferred from electronic annotation /// 0004672 // protein kinase activity // inferred from electronic annotation /// 0004674 // protein serine/threonine kinase activity // inferred from electronic annotation /// 0005524 // ATP binding // inferred from electronic annotation /// 0016301 // kinase activity // inferred from sequence or structural similarity /// 00167…
MDP0000790939	AT3G25560	257959_at	somatic embryogenesis receptor-like kinase, putative similar to somatic embryogenesis receptor-like kinase GB:AAB61708 from [Daucus carota]	NIK2 (NSP-INTERACTING KINASE 2); ATP binding / protein binding / protein kinase/ protein serine/threonine kinase	0006468 // protein phosphorylation // inferred from sequence or structural similarity /// 0006952 // defense response // inferred from electronic annotation /// 0016032 // viral process // inferred from electronic annotation /// 0016310 // phosphorylation // inferred from electronic annotation /// 0019048 // modulation by virus of host morphology or physiology // inferred from electronic annotati…	0005886 // plasma membrane // inferred from electronic annotation /// 0016020 // membrane // inferred from electronic annotation /// 0016021 // integral component of membrane // inferred from electronic annotation	0000166 // nucleotide binding // inferred from electronic annotation /// 0004672 // protein kinase activity // inferred from sequence or structural similarity /// 0004674 // protein serine/threonine kinase activity // inferred from electronic annotation /// 0005524 // ATP binding // inferred from electronic annotation /// 0016301 // kinase activity // inferred from electronic annotation /// 00167…
MDP0000250869	AT4G11420	254873_at	putative protein a 162 kDa component of a multi-protein complex phosphorylated by Src - Mus musculus,PID:g1205976; supported by cDNA: gi_12407748_gb_AF291711.1_AF291711	EIF3A (EUKARYOTIC TRANSLATION INITIATION FACTOR 3A); translation initiation factor	0001731 // formation of translation preinitiation complex // inferred from electronic annotation /// 0006412 // translation // inferred from electronic annotation /// 0006413 // translational initiation // traceable author statement /// 0006446 // regulation of translational initiation // inferred from electronic annotation	0005737 // cytoplasm // not recorded /// 0005829 // cytosol // inferred from direct assay /// 0005852 // eukaryotic translation initiation factor 3 complex // inferred from sequence or structural similarity /// 0005886 // plasma membrane // inferred from direct assay /// 0016282 // eukaryotic 43S preinitiation complex // inferred from electronic annotation /// 0033290 // eukaryotic 48S preinitiat…	0003743 // translation initiation factor activity // inferred from sequence or structural similarity /// 0005515 // protein binding // inferred from physical interaction
MDP0000587199	AT1G60470	264940_at	galactinol synthase, putative similar to galactinol synthase GI:5608497 from [Ajuga reptans]	AtGolS4 (Arabidopsis thaliana galactinol synthase 4); transferase, transferring glycosyl groups / transferase, transferring hexosyl groups	0005975 // carbohydrate metabolic process // inferred from electronic annotation /// 0006012 // galactose metabolic process // inferred from electronic annotation /// 0006012 // galactose metabolic process // inferred from sequence or structural similarity /// 0006979 // response to oxidative stress // inferred from expression pattern /// 0008152 // metabolic process // inferred from electronic a…	0005634 // nucleus // not recorded /// 0005737 // cytoplasm // inferred from electronic annotation	0016740 // transferase activity // inferred from electronic annotation /// 0016757 // transferase activity, transferring glycosyl groups // inferred from sequence or structural similarity /// 0016758 // transferase activity, transferring hexosyl groups // inferred from sequence or structural similarity /// 0046872 // metal ion binding // inferred from electronic annotation /// 0047216 // inositol…
MDP0000178054	AT1G10630	261831_at	ADP-ribosylation factor, putative similar to ADP-ribosylation factor GI:166586 from [Arabidopsis thaliana]	ATARFA1F (ARABIDOPSIS THALIANA ADP-RIBOSYLATION FACTOR A1F); GTP binding / copper ion binding / phospholipase activator/ protein binding	0006499 // N-terminal protein myristoylation // inferred from reviewed computational analysis /// 0007264 // small GTPase mediated signal transduction // inferred from electronic annotation /// 0043085 // positive regulation of catalytic activity // traceable author statement /// 0046686 // response to cadmium ion // inferred from reviewed computational analysis	0005622 // intracellular // inferred from electronic annotation /// 0005774 // vacuolar membrane // inferred from direct assay /// 0005794 // Golgi apparatus // inferred from direct assay /// 0005794 // Golgi apparatus // not recorded /// 0005829 // cytosol // inferred from direct assay /// 0005886 // plasma membrane // inferred from direct assay /// 0016020 // membrane // inferred from direct as…	0000166 // nucleotide binding // inferred from electronic annotation /// 0005507 // copper ion binding // inferred from direct assay /// 0005525 // GTP binding // inferred from sequence or structural similarity /// 0005525 // GTP binding // traceable author statement /// 0016004 // phospholipase activator activity // traceable author statement
MDP0000339788	AT1G23850	263032_at	unknown protein ;supported by full-length cDNA: Ceres:37069.	hypothetical protein	0	0	0
MDP0000178055	AT1G60490	264927_at	phosphatidylinositol 3-kinase, putative similar to phosphatidylinositol 3-kinase GI:736338 from [Glycine max]; supported by cDNA: gi_555699_gb_U10669.1_U10669	ATVPS34; 1-phosphatidylinositol-3-kinase/ binding / inositol or phosphatidylinositol kinase/ phosphotransferase, alcohol group as acceptor	0006487 // protein N-linked glycosylation // inferred from reviewed computational analysis /// 0006897 // endocytosis // inferred from direct assay /// 0006897 // endocytosis // inferred from mutant phenotype /// 0009651 // response to salt stress // inferred from mutant phenotype /// 0010228 // vegetative to reproductive phase transition of meristem // inferred from reviewed computational analys…	0005794 // Golgi apparatus // not recorded	0000166 // nucleotide binding // inferred from electronic annotation /// 0005488 // binding // inferred from electronic annotation /// 0005524 // ATP binding // inferred from electronic annotation /// 0016301 // kinase activity // inferred from electronic annotation /// 0016303 // 1-phosphatidylinositol-3-kinase activity // inferred from sequence or structural similarity /// 0016740 // transferas…
MDP0000817244		#N/A	#N/A	#N/A	#N/A	#N/A	#N/A
MDP0000807498	AT3G10860	258772_at	putative ubiquinol-cytochrome C reductase complex ubiquinone-binding protein (QP-C) similar to ubiquinol-cytochrome C reductase complex ubiquinone-binding protein (QP-C) GB:P46269 [Solanum tuberosum]; supported by full-length cDNA: Ceres: 24626.	Cytochrome b-c1 complex, subunit 8 protein	0009853 // photorespiration // inferred from reviewed computational analysis /// 0022900 // electron transport chain // inferred from electronic annotation /// 1902600 // hydrogen ion transmembrane transport // inferred from electronic annotation	0005739 // mitochondrion // inferred from direct assay /// 0005739 // mitochondrion // not recorded /// 0005743 // mitochondrial inner membrane // inferred from electronic annotation /// 0005750 // mitochondrial respiratory chain complex III // inferred from direct assay /// 0016020 // membrane // inferred from direct assay /// 0070469 // respiratory chain // inferred from electronic annotation	0008121 // ubiquinol-cytochrome-c reductase activity // inferred from sequence or structural similarity
MDP0000126221	AT1G23420	262989_at	F28C11.5 similar to INNER NO OUTER GB:AAF23754 GI:6684816 from [Arabidopsis thaliana](Genes Dev. 13 (23), 3160-3169 (1999)); supported by cDNA: gi_6684815_gb_AF195047.1_AF195047	INO (INNER NO OUTER); protein binding / transcription factor	0006333 // chromatin assembly or disassembly // inferred from reviewed computational analysis /// 0006355 // regulation of transcription, DNA-templated // inferred from sequence or structural similarity /// 0007275 // multicellular organismal development // inferred from electronic annotation /// 0009944 // polarity specification of adaxial/abaxial axis // inferred from direct assay /// 0048481 /…	0005634 // nucleus // inferred from direct assay /// 0005634 // nucleus // not recorded	0003677 // DNA binding // inferred from electronic annotation /// 0003700 // sequence-specific DNA binding transcription factor activity // inferred from sequence or structural similarity /// 0005515 // protein binding // inferred from physical interaction /// 0046872 // metal ion binding // inferred from electronic annotation
MDP0000240828	AT1G60810	264916_at	ATP citrate-lyase, putative similar to ATP citrate-lyase GI:949989 from [Rattus norvegicus]	ACLA-2; ATP citrate synthase	0006085 // acetyl-CoA biosynthetic process // inferred from reviewed computational analysis /// 0006085 // acetyl-CoA biosynthetic process // traceable author statement /// 0006629 // lipid metabolic process // inferred from electronic annotation	0005737 // cytoplasm // not recorded /// 0005829 // cytosol // inferred from electronic annotation /// 0009346 // citrate lyase complex // inferred from sequence or structural similarity	0000166 // nucleotide binding // inferred from electronic annotation /// 0003878 // ATP citrate synthase activity // inferred from sequence or structural similarity /// 0005524 // ATP binding // inferred from electronic annotation /// 0016740 // transferase activity // inferred from electronic annotation /// 0016746 // transferase activity, transferring acyl groups // inferred from electronic ann…
MDP0000194900	AT4G11530	254901_at	serine/threonine kinase-like protein (fragment) receptor-like protein kinase RLK3 - Arabidopsis thaliana,PID:e136321	putative cysteine-rich receptor-like protein kinase 35	0006468 // protein phosphorylation // inferred from electronic annotation /// 0016310 // phosphorylation // inferred from electronic annotation	0005576 // extracellular region // not recorded /// 0016020 // membrane // inferred from electronic annotation /// 0016021 // integral component of membrane // inferred from electronic annotation	0000166 // nucleotide binding // inferred from electronic annotation /// 0004672 // protein kinase activity // inferred from electronic annotation /// 0004674 // protein serine/threonine kinase activity // inferred from electronic annotation /// 0005524 // ATP binding // inferred from electronic annotation /// 0016301 // kinase activity // inferred from sequence or structural similarity /// 00167…
MDP0000653365	AT1G54370	263009_at	hypothetical protein contains similarity to Na+/H+ antiporter GI:1655701 from [Xenopus laevis]	NHX5; sodium ion transmembrane transporter/ sodium:hydrogen antiporter	0006635 // fatty acid beta-oxidation // inferred from reviewed computational analysis /// 0006810 // transport // inferred from electronic annotation /// 0006811 // ion transport // inferred from electronic annotation /// 0006812 // cation transport // inferred from electronic annotation /// 0006814 // sodium ion transport // inferred from genetic interaction /// 0006814 // sodium ion transport /…	0005737 // cytoplasm // not recorded /// 0005768 // endosome // inferred from direct assay /// 0005794 // Golgi apparatus // inferred from electronic annotation /// 0010008 // endosome membrane // inferred from electronic annotation /// 0016020 // membrane // inferred from electronic annotation /// 0016021 // integral component of membrane // inferred from electronic annotation /// 0032580 // Gol…	0015081 // sodium ion transmembrane transporter activity // inferred from genetic interaction /// 0015297 // antiporter activity // inferred from electronic annotation /// 0015299 // solute:proton antiporter activity // inferred from electronic annotation /// 0015385 // sodium:proton antiporter activity // inferred from sequence or structural similarity
MDP0000196862	AT1G60800	264930_at	receptor-like kinase, putative similar to somatic embryogenesis receptor-like kinase GI:2224910 from [Daucus carota]; supported by cDNA: gi_15810510_gb_AY056294.1_	NIK3 (NSP-INTERACTING KINASE 3); kinase	0006468 // protein phosphorylation // inferred from electronic annotation /// 0006952 // defense response // inferred from electronic annotation /// 0007020 // microtubule nucleation // inferred from reviewed computational analysis /// 0010075 // regulation of meristem growth // inferred from reviewed computational analysis /// 0016032 // viral process // inferred from electronic annotation /// 0…	0005576 // extracellular region // not recorded /// 0005886 // plasma membrane // inferred from direct assay /// 0016020 // membrane // inferred from electronic annotation /// 0016021 // integral component of membrane // inferred from electronic annotation	0000166 // nucleotide binding // inferred from electronic annotation /// 0004672 // protein kinase activity // inferred from electronic annotation /// 0004674 // protein serine/threonine kinase activity // inferred from electronic annotation /// 0005524 // ATP binding // inferred from electronic annotation /// 0016301 // kinase activity // inferred from sequence or structural similarity /// 00167…
MDP0000294096	AT1G70510	260334_at	homeotic protein (ATK1) identical to homeotic protein (ATK1) GB:S57817 [Arabidopsis thaliana]	KNAT2 (KNOTTED-LIKE FROM ARABIDOPSIS THALIANA 2); transcription factor	0006355 // regulation of transcription, DNA-templated // inferred from electronic annotation /// 0007059 // chromosome segregation // inferred from reviewed computational analysis /// 0007062 // sister chromatid cohesion // inferred from reviewed computational analysis /// 0007129 // synapsis // inferred from reviewed computational analysis /// 0007131 // reciprocal meiotic recombination // infer…	0005634 // nucleus // inferred from direct assay /// 0005634 // nucleus // not recorded	0003677 // DNA binding // inferred from electronic annotation /// 0003700 // sequence-specific DNA binding transcription factor activity // inferred from sequence or structural similarity /// 0005515 // protein binding // inferred from physical interaction /// 0043565 // sequence-specific DNA binding // inferred from electronic annotation
MDP0000294098	AT1G70520	260303_at	putative protein kinase similar to C-terminal region of s-receptor kinases GB:BAA21132, GB:BAA06285 [Brassica rapa]; Pfam HMM hit: Eukaryotic protein kinase domain	cysteine-rich receptor-like protein kinase 2	0006457 // protein folding // inferred from reviewed computational analysis /// 0006468 // protein phosphorylation // inferred from electronic annotation /// 0006857 // oligopeptide transport // inferred from reviewed computational analysis /// 0009408 // response to heat // inferred from reviewed computational analysis /// 0009644 // response to high light intensity // inferred from reviewed com…	0005576 // extracellular region // not recorded /// 0005886 // plasma membrane // inferred from direct assay /// 0009506 // plasmodesma // inferred from direct assay /// 0016020 // membrane // inferred from electronic annotation /// 0016021 // integral component of membrane // inferred from electronic annotation	0000166 // nucleotide binding // inferred from electronic annotation /// 0004672 // protein kinase activity // inferred from electronic annotation /// 0004674 // protein serine/threonine kinase activity // inferred from direct assay /// 0005524 // ATP binding // inferred from electronic annotation /// 0016301 // kinase activity // inferred from sequence or structural similarity /// 0016740 // tra…
MDP0000131123	AT1G70530	260362_at	putative protein kinase similar to C-terminal region of s-receptor kinase precursor GB:JQ1677 [Brassica napus]; Pfam HMM hit: Eukaryotic protein kinase domain	cysteine-rich receptor-like protein kinase 3	0006468 // protein phosphorylation // inferred from electronic annotation /// 0009627 // systemic acquired resistance // inferred from reviewed computational analysis /// 0016310 // phosphorylation // inferred from electronic annotation /// 0031347 // regulation of defense response // inferred from reviewed computational analysis	0005576 // extracellular region // not recorded /// 0005886 // plasma membrane // inferred from direct assay /// 0016020 // membrane // inferred from electronic annotation /// 0016021 // integral component of membrane // inferred from electronic annotation	0000166 // nucleotide binding // inferred from electronic annotation /// 0004672 // protein kinase activity // inferred from electronic annotation /// 0004674 // protein serine/threonine kinase activity // inferred from electronic annotation /// 0005524 // ATP binding // inferred from electronic annotation /// 0016301 // kinase activity // inferred from sequence or structural similarity /// 00167…
MDP0000252405	AT1G10760	262784_at	unknown protein strong similarity to gb|Y09533 involved in starch metabolism from Solanum tuberosum and contains a PF|01326 Pyruvate phosphate dikinase, PEP/pyruvate binding domain. EST gb|N96757 comes from this gene; supported by cDNA: gi:12044357	SEX1 (STARCH EXCESS 1); alpha-glucan, water dikinase	0005975 // carbohydrate metabolic process // inferred from electronic annotation /// 0005982 // starch metabolic process // inferred from reviewed computational analysis /// 0005983 // starch catabolic process // inferred from mutant phenotype /// 0007623 // circadian rhythm // inferred from reviewed computational analysis /// 0009610 // response to symbiotic fungus // inferred from expression pa…	0005739 // mitochondrion // inferred from direct assay /// 0009507 // chloroplast // inferred from direct assay /// 0009507 // chloroplast // not recorded /// 0009536 // plastid // inferred from electronic annotation /// 0009570 // chloroplast stroma // inferred from direct assay /// 0009941 // chloroplast envelope // inferred from direct assay	0000166 // nucleotide binding // inferred from electronic annotation /// 0003824 // catalytic activity // inferred from electronic annotation /// 0005515 // protein binding // inferred from physical interaction /// 0005524 // ATP binding // inferred from electronic annotation /// 0016301 // kinase activity // inferred from electronic annotation /// 0016740 // transferase activity // inferred from…
MDP0000143011	AT1G10740	262786_at	putative lipase similar to gb|X02844 lipase precursor from Staphylococcus hyicus. ESTs gb|AI239406 and gb|T76725 come from this gene	alpha/beta-Hydrolases superfamily protein	0008152 // metabolic process // inferred from electronic annotation	0005576 // extracellular region // not recorded	0016787 // hydrolase activity // inferred from electronic annotation
MDP0000616079	AT2G47730	266461_at	glutathione S-transferase (GST6) identical to GB:X95295. Based on identical cDNA hits, the translation is now 40 AAs longer at the N-terminal, and start of exon2 is also corrected.; supported by cDNA: gi_14532561_gb_AY039905.1_	ATGSTF8 (ARABIDOPSIS THALIANA GLUTATHIONE S-TRANSFERASE PHI 8); glutathione binding / glutathione transferase	0006950 // response to stress // inferred from electronic annotation /// 0006952 // defense response // inferred from expression pattern /// 0008152 // metabolic process // inferred from electronic annotation /// 0009407 // toxin catabolic process // inferred from reviewed computational analysis /// 0009407 // toxin catabolic process // traceable author statement /// 0009409 // response to cold /…	0005634 // nucleus // inferred from direct assay /// 0005737 // cytoplasm // inferred from electronic annotation /// 0005774 // vacuolar membrane // inferred from direct assay /// 0005829 // cytosol // inferred from electronic annotation /// 0009507 // chloroplast // inferred from direct assay /// 0009507 // chloroplast // inferred from sequence or structural similarity /// 0009536 // plastid // …	0004364 // glutathione transferase activity // inferred from direct assay /// 0004364 // glutathione transferase activity // inferred from sequence or structural similarity /// 0004601 // peroxidase activity // inferred from electronic annotation /// 0005515 // protein binding // inferred from electronic annotation /// 0016491 // oxidoreductase activity // inferred from electronic annotation /// …
MDP0000143009	AT1G60780	264914_at	clathrin adaptor medium chain protein MU1B, putative similar to clathrin adaptor medium chain protein MU1B GI:4704421 from [Mus musculus]	HAP13 (HAPLESS 13); protein binding	0006810 // transport // inferred from electronic annotation /// 0006886 // intracellular protein transport // inferred from sequence or structural similarity /// 0015031 // protein transport // inferred from electronic annotation /// 0016192 // vesicle-mediated transport // inferred from electronic annotation	0005768 // endosome // inferred from electronic annotation /// 0005794 // Golgi apparatus // inferred from electronic annotation /// 0005829 // cytosol // inferred from direct assay /// 0016020 // membrane // inferred from electronic annotation /// 0030125 // clathrin vesicle coat // inferred from sequence or structural similarity /// 0030131 // clathrin adaptor complex // inferred from electroni…	0005515 // protein binding // inferred from electronic annotation
MDP0000253572	AT5G11900	250343_at	putative protein density regulated protein drp1, Homo sapiens, EMBL:AF038554	translation initiation factor SUI1 family protein	0006413 // translational initiation // inferred from sequence or structural similarity	0005737 // cytoplasm // not recorded	0003743 // translation initiation factor activity // inferred from sequence or structural similarity
MDP0000849735	AT5G05340	250798_at	peroxidase	peroxidase 52	0006979 // response to oxidative stress // inferred from electronic annotation /// 0042744 // hydrogen peroxide catabolic process // inferred from electronic annotation /// 0055114 // oxidation-reduction process // inferred from electronic annotation	0005576 // extracellular region // not recorded /// 0005618 // cell wall // inferred from direct assay /// 0005794 // Golgi apparatus // inferred from direct assay /// 0005829 // cytosol // inferred from direct assay /// 0048046 // apoplast // inferred from direct assay	0004601 // peroxidase activity // inferred from sequence or structural similarity /// 0005515 // protein binding // inferred from physical interaction /// 0016491 // oxidoreductase activity // inferred from electronic annotation /// 0020037 // heme binding // inferred from electronic annotation /// 0046872 // metal ion binding // inferred from electronic annotation
MDP0000143004	AT1G10700	262762_at	phosphoribosyl diphosphate synthase identical to phosphoribosyl diphosphate synthase GI:4902470 from (Arabidopsis thaliana); supported by cDNA: gi_16604385_gb_AY058091.1_	ribose-phosphate pyrophosphokinase 3	0006783 // heme biosynthetic process // inferred from reviewed computational analysis /// 0009116 // nucleoside metabolic process // inferred from electronic annotation /// 0009165 // nucleotide biosynthetic process // inferred from sequence or structural similarity /// 0016310 // phosphorylation // inferred from electronic annotation	0009507 // chloroplast // not recorded /// 0009536 // plastid // inferred from electronic annotation	0000166 // nucleotide binding // inferred from electronic annotation /// 0000287 // magnesium ion binding // inferred from electronic annotation /// 0004749 // ribose phosphate diphosphokinase activity // inferred from sequence or structural similarity /// 0005524 // ATP binding // inferred from electronic annotation /// 0016301 // kinase activity // inferred from electronic annotation /// 001674…
MDP0000280202	AT3G26440	256883_at	unknown protein ; supported by cDNA: gi_16612299_gb_AF439843.1_AF439843	hypothetical protein	0	0005634 // nucleus // not recorded /// 0005794 // Golgi apparatus // inferred from direct assay	0016757 // transferase activity, transferring glycosyl groups // not recorded
MDP0000178334	AT1G12990	262768_at	putative beta-1,4-N-acetylglucosaminyltransferase contains similarity to gi|4417304 F15O11.7 putative beta-1,4-mannosyl-glycoprotein beta-1,4-N-acetylglucosaminyltransferase from Arabidopsis thaliana BAC gb|AC006446	beta-1,4-N-acetylglucosaminyltransferase family protein	0006487 // protein N-linked glycosylation // inferred from electronic annotation	0005794 // Golgi apparatus // not recorded /// 0016020 // membrane // inferred from electronic annotation	0003830 // beta-1,4-mannosylglycoprotein 4-beta-N-acetylglucosaminyltransferase activity // inferred from electronic annotation /// 0008375 // acetylglucosaminyltransferase activity // inferred from sequence or structural similarity /// 0016740 // transferase activity // inferred from electronic annotation /// 0016757 // transferase activity, transferring glycosyl groups // inferred from sequence…
MDP0000485718	AT1G67900	#N/A	#N/A	#N/A	#N/A	#N/A	#N/A
MDP0000178329	AT1G67910	259996_at	hypothetical protein predicted by genefinder	hypothetical protein	0	0005634 // nucleus // not recorded	0
MDP0000175756	AT1G23450	262423_at	hypothetical protein predicted by genscan+	pentatricopeptide repeat-containing protein	0005975 // carbohydrate metabolic process // inferred from electronic annotation /// 0008152 // metabolic process // inferred from electronic annotation /// 0009688 // abscisic acid biosynthetic process // inferred from reviewed computational analysis	0005576 // extracellular region // inferred from electronic annotation /// 0005739 // mitochondrion // not recorded	0004650 // polygalacturonase activity // inferred from electronic annotation /// 0016787 // hydrolase activity // inferred from electronic annotation /// 0016798 // hydrolase activity, acting on glycosyl bonds // inferred from electronic annotation

## Sheet: Table S6-2
Table S6-2 Expression levels for orthologs of candidate genes in roots of Arabidopsis under drought stress and log base 2 of fold change by comparing 0.25 h sample with six other time-point samples. The ID of differentially expressed orthologs in Arabidopsiswere shown by red boldface.
GDR_ID	Representative Public ID	Exp_ID	Expression levels														log2(fold change)
			0.25h_Rep1	0.25h_Rep2	0.5h_Rep1	0.5h_Rep2	1.0h_Rep1	1.0h_Rep2	3.0h_Rep1	3.0h_Rep2	6.0h_Rep1	6.0h_Rep2	12.0h_Rep1	12.0h_Rep2	24.0h_Rep1	24.0h_Rep2	log2(0.5h/0.25h)	log2(1.0h/0.25h)	log2(3.0h/0.25h)	log2(6.0h/0.25h)	log2(12.0h/0.25h)	log2(24.0h/0.25h)
MDP0000670232	AT1G22050	255951_at	45.6	53.8	49.1	47.9	41.8	41.2	45.9	49.8	67.9	67.4	70.5	67.3	50.4	62.2	-0.0352611	-0.260135	-0.0547269	0.444844	0.471258	0.179889
MDP0000367745	AT1G64040	262343_at	492	439	423	465	476	467	551	532	523	499	451	457	435	451	-0.0682215	0.0184766	0.21818	0.134542	-0.0360889	-0.0714745
MDP0000235220	AT4G08480	255121_at	22.5	24.6	19.4	21.8	27.2	21.6	28.3	24.2	30.8	26.8	24.4	22.6	16.6	24.5	-0.193083	0.0511541	0.15659	0.290342	-0.0030663	-0.196589
MDP0000829665	AT1G24120	264865_at	168	159	156	147	159	138	172	157	145	145	158	157	160	146	-0.109973	-0.138828	0.00879695	-0.173238	-0.0539388	-0.095759
MDP0000230952	AT2G41540	245112_at	158	189	148	160	168	200	222	190	234	245	249	258	192	226	-0.172005	0.0847701	0.247709	0.46509	0.54705	0.268567
MDP0000119500	AT3G54990	251811_at	42.9	26.5	43.4	41.1	34.5	33.2	35.9	33	42.1	47.8	51.7	52	40	28.8	0.284016	-0.0357798	-0.0104317	0.373385	0.579408	-0.0125271
MDP0000119634	AT4G24380	254158_at	147	265	542	646	234	691	63.9	56.3	58.5	118	45.3	51.5	42.6	36.9	1.52782	1.16681	-1.77721	-1.22298	-2.08957	-2.37362
MDP0000156223	AT1G60060	263738_at	5.25	6.2	3.06	5.05	6.58	4.35	9.78	6.58	8.06	6.09	7.52	5.37	2.79	6.51	-0.497574	-0.0670542	0.514825	0.305454	0.170905	-0.300045
MDP0000160046	AT1G59820	262896_at	149	176	250	315	244	285	173	184	190	168	175	155	135	151	0.797811	0.702828	0.135484	0.13952	0.0220263	-0.184425
MDP0000160047	AT1G73100	262375_at	102	96.9	90.3	77.1	76.6	89.4	87.1	87	99.9	90.6	104	100	110	108	-0.248744	-0.26086	-0.192127	-0.0622523	0.0365259	0.132285
MDP0000456267	AT2G45910	266911_at	69.2	77.1	86.7	91.1	99.9	88.5	98.7	92.3	98.8	85.5	85.7	71.9	63.3	70.8	0.281326	0.364869	0.384643	0.333126	0.107338	-0.125621
MDP0000523812	AT4G36930	246212_at	57.9	56.3	44.5	36.9	44.2	48	59.3	55.7	60	58.5	58	41.1	50.8	50.3	-0.488462	-0.308724	0.0100712	0.0533244	-0.204606	-0.17578
MDP0000167570	AT4G00335	255670_at	37.4	49.3	33.8	44.4	42	34.9	45.3	42.6	57	52.5	43.8	38.3	47.4	47.6	-0.148863	-0.173048	0.0198312	0.336827	-0.0786498	0.131896
MDP0000272005	AT4G00350	255717_at	4.44	4.89	2.96	5.7	2.84	2.2	7.04	1.98	1.34	8.6	4.85	5.94	5.53	3.85	-0.10751	-0.888453	-0.0487496	0.0913688	0.209746	0.00771084
MDP0000146645	AT2G45880	266914_at	48.8	39.1	41.5	36.4	32.9	39.7	40.3	30	35.5	42	26	28.4	35.7	36.2	-0.17424	-0.275894	-0.322338	-0.181667	-0.692257	-0.289871
MDP0000500882	AT4G34500	253239_at	99.1	101	103	82.8	130	99.8	117	70.7	101	75.2	94.4	99.1	114	95.9	-0.106971	0.199658	-0.0922925	-0.183507	-0.0483876	0.068981
MDP0000166123	AT1G22275	255964_at	5.3	3.1	2.81	1.08	0.254	2.37	2.73	5	2.85	5.71	0.445	2.76	4.59	0.472	-1.11062	-1.67862	-0.119921	0.0272215	-1.39006	-0.730682
MDP0000166938	AT3G59950	251439_at	95	102	112	108	117	107	124	122	133	115	115	103	105	116	0.159308	0.185303	0.320463	0.332144	0.146133	0.165851
MDP0000273491	AT1G77850	262136_at	30.4	31	20.8	16.4	20.4	22.3	26.3	28.9	22.3	23.1	24.7	30	29.1	30.7	-0.722936	-0.524003	-0.15357	-0.435546	-0.166698	-0.0380932
MDP0000135936	AT5G49710	248565_at	133	176	123	123	135	119	149	152	187	156	163	124	146	151	-0.328949	-0.282778	-0.0378434	0.150602	-0.106556	-0.0571439
MDP0000735372	AT5G35340	246605_at	0.472	1.95	0.317	0.366	0.88	0.872	0.505	0.489	1.76	3.47	2.45	1.88	3.67	3.3	-1.82624	-0.467196	-1.28488	1.11061	0.838168	1.52496
MDP0000455634	AT3G24790	257597_at	2.46	0.599	0.593	0.638	2.8	1.11	1.31	1.11	1.87	1.06	0.532	0.701	1.02	0.69	-1.31323	0.354109	-0.338053	-0.0621594	-1.31089	-0.839064
MDP0000272790	AT5G10530	250425_at	10.3	8.36	6.43	8.88	7.23	9.09	8.06	7.18	11	10.9	10.9	8.91	6.92	5.55	-0.285475	-0.193308	-0.292086	0.230982	0.0862799	-0.581488
MDP0000174414	AT2G05920	266022_at	531	548	597	660	475	451	479	369	458	441	672	760	474	503	0.22029	-0.220611	-0.347559	-0.263302	0.408337	-0.143264
MDP0000175088	AT4G20070	254496_at	198	268	190	175	173	164	214	196	189	157	123	128	120	209	-0.352433	-0.467581	-0.184706	-0.429558	-0.892643	-0.502242
MDP0000838259	AT4G20070	254496_at	198	268	190	175	173	164	214	196	189	157	123	128	120	209	-0.352433	-0.467581	-0.184706	-0.429558	-0.892643	-0.502242
MDP0000761682	AT1G01620	259431_at	1520	1360	1430	1410	1370	1350	1180	1420	1220	973	1010	939	1330	1400	-0.0201779	-0.0824622	-0.147557	-0.393163	-0.563335	-0.0771679
MDP0000761683	AT4G00355	255671_at	144	148	151	140	154	141	162	155	186	174	142	116	150	152	-0.00494922	0.0147466	0.118514	0.302029	-0.178597	0.0485802
MDP0000848029	AT1G04230	264326_at	54.6	48.1	44.8	54.8	44.4	43.3	48.1	60.7	41.8	42.7	44.3	44.3	52.8	43.2	-0.0442185	-0.227787	0.0832424	-0.281413	-0.213058	-0.0973299
MDP0000249539	AT4G19500	254585_at	52.8	55.2	45.2	40.8	42.7	43.5	47.4	51.5	70.5	63	44.6	51.4	50.9	55.1	-0.328623	-0.325272	-0.126989	0.305808	-0.169925	-0.026967
MDP0000122419	AT5G67200	246983_at	44.1	51.8	38.7	34.6	37.3	30.8	41.4	41.6	42	39.6	55.7	55.3	57.1	41.3	-0.387718	-0.493876	-0.208419	-0.232962	0.210957	0.0371275
MDP0000656433	AT1G79890	260159_at	19	15.2	15.2	16.6	14.8	16.9	13.7	14.7	18	15.7	24.4	22.3	23.7	18	-0.10497	-0.109513	-0.268105	-0.0212477	0.449426	0.286051
MDP0000376712	AT5G63120	247378_at	68.8	66.5	78.8	69.6	69.6	72.3	77.7	68	58.4	80.6	85.5	74.7	59.6	72.2	0.133329	0.0687128	0.106839	0.038923	0.243712	-0.0378115
MDP0000940872	AT1G70160	264701_at	417	360	391	393	470	378	443	526	522	459	317	370	402	367	0.0129391	0.12615	0.318582	0.336339	-0.177604	-0.014931
MDP0000279936	AT5G66850	247044_at	44	50.4	58.6	62.8	62.4	62.1	52.8	41.5	40	35.7	42.8	35.2	50.9	55.2	0.36291	0.399287	-0.00152909	-0.318494	-0.275313	0.168566
MDP0000278541	AT1G21590	260924_at	49.5	66.5	51.1	41.7	50.8	38.8	52.9	85.2	91.9	66.9	68.1	58	58.4	70	-0.321928	-0.372554	0.251589	0.453086	0.120443	0.14652
MDP0000933461	AT1G77700	259674_at	48.1	45.8	44.2	47.3	45.2	39.1	49.8	54.4	37.3	43.9	40.2	41.4	52.5	46.2	-0.0373534	-0.155593	0.150158	-0.209645	-0.202556	0.0719249
MDP0000775431	AT3G28690	257016_at	245	226	219	139	159	155	227	210	312	227	232	222	193	270	-0.395767	-0.584963	-0.108094	0.194558	-0.0530348	-0.0247149
MDP0000191774	AT5G50000	248529_at	313	267	248	258	229	223	265	273	279	283	292	270	284	323	-0.196916	-0.35973	-0.108447	-0.0454828	-0.0454828	0.0656436
MDP0000233070	AT1G23790	265171_at	18.4	23.4	28.3	27.2	25.8	20.6	23.6	22.6	20.2	19.5	24.8	29.2	29.3	30.3	0.408985	0.150622	0.14439	-0.0743639	0.369456	0.511809
MDP0000321202	AT3G27330	257740_at	41.6	43.3	41.8	38.7	44.6	42.5	45	32.9	31.8	30.1	47.1	51.5	49.8	43.7	-0.0767758	0.0369082	-0.124141	-0.455825	0.215823	0.139202
MDP0000190256	AT4G11100	254911_at	2.23	0.911	1.07	0.874	1.29	1.88	1.23	2.46	0.723	2.21	7.69	2.67	0.72	1.04	-0.692196	0.0132589	0.232397	-0.0988469	1.72173	-0.835649
MDP0000324726	AT5G40260	249401_at	10.7	8.65	7.81	10	11	7.42	12.4	8.54	11.6	7.5	8.57	5.85	8.53	7.74	-0.119646	-0.0710605	0.113928	-0.0187609	-0.424262	-0.250119
MDP0000194265	AT1G70370	264315_at	353	374	375	341	313	244	219	218	130	170	336	399	408	360	-0.0219958	-0.384278	-0.734322	-1.27699	0.0157889	0.0791509
MDP0000184622	AT1G21810	262494_at	4.4	9.42	9.59	8.71	8.6	11.1	12.7	9.82	5.31	7.43	11.6	9.35	16.1	10.8	0.405086	0.511438	0.704449	-0.117392	0.600193	0.960849
MDP0000798679	AT2G37510	265964_at	38.1	25	26.5	33.6	32.6	35	28.4	28.1	28.7	38.3	35	50	41.3	36	-0.070275	0.0993832	-0.159389	0.0865211	0.429823	0.292828
MDP0000285599	AT4G32180	253469_at	138	125	131	137	111	120	134	115	145	133	139	137	136	133	0.0271702	-0.18717	-0.0789171	0.0800221	0.0696055	0.0325434
MDP0000285822	AT3G12260	256267_at	721	673	634	627	582	569	653	580	623	631	686	655	764	826	-0.144662	-0.276343	-0.177058	-0.152693	-0.0559213	0.189796
MDP0000186994	AT1G60060	263738_at	5.25	6.2	3.06	5.05	6.58	4.35	9.78	6.58	8.06	6.09	7.52	5.37	2.79	6.51	-0.497574	-0.0670542	0.514825	0.305454	0.170905	-0.300045
MDP0000125631	AT1G44575	245213_at	65.6	47.2	44.3	40	84.5	35.6	47.2	58	40.3	67.2	46.7	38	55.1	50.1	-0.420163	0.0904691	-0.100632	-0.0694304	-0.413333	-0.100632
MDP0000190540	AT5G20810	245997_at	10	9.97	10.3	10.2	7.47	9.03	7.74	3.94	9.16	8.04	7.2	6.11	6.03	6.19	0.0377896	-0.275368	-0.773794	-0.215426	-0.585324	-0.70859
MDP0000444494	AT3G46280	252511_at	243	223	336	330	352	263	398	318	410	247	201	228	250	269	0.515192	0.400256	0.61963	0.495563	-0.119352	0.155405
MDP0000015509	AT1G77810	262188_at	50	43	43.3	49.5	51.4	54	73.2	44.3	50.6	62	50.4	80.6	66.4	48.4	-0.00310591	0.180572	0.337358	0.275904	0.494264	0.30382
MDP0000291954	AT5G05170	250827_at	1120	1030	1010	1040	1080	1020	836	844	997	888	1130	1030	989	1010	-0.0687128	-0.0339473	-0.355875	-0.189772	0.00669465	-0.105058
MDP0000291234	AT1G36990	261290_at	52.7	64	50.5	49.1	61.3	60.8	58	57.1	57.4	57.5	57.5	51.6	47	53	-0.228587	0.0652586	-0.0199167	-0.0224258	-0.0971535	-0.222805
MDP0000946376	AT4G08470	255148_at	86.7	76.7	66.9	66.5	78.7	74.5	86.8	84.2	102	95.6	73.5	67	66.9	83.6	-0.292649	-0.0929917	0.0655883	0.274175	-0.217838	-0.118644
MDP0000713910	AT3G28520	256594_at	2.26	0.972	0.26	3.15	0.301	2.19	3.3	1.26	2.06	0.539	4.71	0.489	1.08	1.85	0.0773445	-0.375702	0.496607	-0.314471	0.685807	-0.141527
MDP0000196140	AT5G42860	249167_at	81.8	79.4	104	104	81.9	97.1	75.7	91.4	77.7	93.6	129	191	120	112	0.367732	0.151108	0.05186	0.0876734	0.98922	0.525273
MDP0000296485	AT1G21590	260924_at	49.5	66.5	51.1	41.7	50.8	38.8	52.9	85.2	91.9	66.9	68.1	58	58.4	70	-0.321928	-0.372554	0.251589	0.453086	0.120443	0.14652
MDP0000389293	AT2G37550	267179_at	178	173	190	212	201	188	204	150	117	97.8	114	180	175	133	0.195724	0.148299	0.0122783	-0.708477	-0.255655	-0.188541
MDP0000195139	AT3G54810	251861_at	221	233	218	216	191	166	165	160	140	145	126	152	143	113	-0.0649973	-0.346768	-0.482253	-0.67173	-0.707607	-0.826548
MDP0000142413	AT1G23740	265182_at	34	24.4	23.4	20	23.2	17.7	22.9	25.1	20.2	31.6	29.2	19.8	28.6	35.9	-0.428273	-0.513868	-0.282934	-0.173016	-0.253187	0.143331
MDP0000199892	AT4G29740	253696_at	53.5	88.5	80.1	73.3	54.5	28.9	47.2	49.1	39.5	17.3	54.3	96.3	42.9	62.4	0.111408	-0.767772	-0.560283	-1.32193	0.0848308	-0.431385
MDP0000128611	AT5G67520	247005_at	29.5	21	19.6	15.8	24.3	22.1	16.3	17.9	24.5	24.8	18.9	12.3	19.3	22.2	-0.512534	-0.122159	-0.562287	-0.0346957	-0.694737	-0.283172
MDP0000903969	AT5G14400	250176_at	0.602	1.43	0.622	1.83	0.948	1.39	1.31	1.04	1.11	1.11	2.64	0.85	1.32	2.81	0.271059	0.202375	0.20976	0.127659	0.780327	1.02324
MDP0000232760	AT2G45880	266914_at	48.8	39.1	41.5	36.4	32.9	39.7	40.3	30	35.5	42	26	28.4	35.7	36.2	-0.17424	-0.275894	-0.322338	-0.181667	-0.692257	-0.289871
MDP0000209135	AT1G46264	245800_at	167	133	92.1	89.1	122	114	139	135	105	126	119	106	129	115	-0.72738	-0.346176	-0.130787	-0.37707	-0.415037	-0.298081
MDP0000213431	AT4G29740	253696_at	53.5	88.5	80.1	73.3	54.5	28.9	47.2	49.1	39.5	17.3	54.3	96.3	42.9	62.4	0.111408	-0.767772	-0.560283	-1.32193	0.0848308	-0.431385
MDP0000304601	AT2G17900	264814_at	24.7	31.7	30.5	31	31.2	32.6	33.4	31.8	27.7	33.8	39.7	33.9	33.4	25.2	0.124891	0.177861	0.209177	0.124891	0.384011	0.0552055
MDP0000129882	AT4G24240	254159_at	97.6	113	59.2	46.4	97.8	87.5	100	99.6	112	78.5	97.5	104	85.5	88.7	-0.995896	-0.184643	-0.0773937	-0.144714	-0.0637256	-0.273761
MDP0000732807	AT1G76970	264951_at	56.2	71.6	89.9	82.8	110	106	71.6	69.6	69.3	66.8	62.5	51.2	57	55.8	0.43438	0.757143	0.143852	0.0907792	-0.168656	-0.180121
MDP0000206455	AT4G16990	245460_at	8.13	1.71	6.24	6.13	10.5	6.15	6.88	6.4	5.12	2.91	2.58	4.74	2.23	4.03	0.330115	0.758792	0.432525	-0.293258	-0.426815	-0.652496
MDP0000540157	AT1G27190	264980_at	241	258	185	225	209	212	270	223	216	184	221	221	255	202	-0.283416	-0.24522	-0.0174522	-0.31904	-0.174993	-0.126846
MDP0000215662	AT1G44446	245242_at	36	35.7	22.4	29.8	31.2	19.9	21.4	26.6	22	22.2	9.19	12.4	37.7	40.4	-0.457923	-0.48865	-0.578939	-0.697927	-1.73161	0.123349
MDP0000918644	AT5G62250	247472_at	0.231	0.282	0.12	0.221	0.357	0.14	0.24	0.205	0.054	0.17	0.254	0.135	0.153	0.152	-0.589187	-0.045713	-0.205153	-1.19546	-0.399189	-0.75015
MDP0000434172	AT3G22890	256835_at	735	683	1200	1260	1030	1420	887	816	1020	1180	1010	883	862	924	0.794801	0.788924	0.264221	0.633646	0.416817	0.332875
MDP0000858645	AT5G49810	248576_at	415	394	442	385	390	376	410	396	444	407	481	486	450	400	0.0317476	-0.0787953	-0.00535986	0.0730194	0.257376	0.0713231
MDP0000321030	AT3G22590	256928_at	97.2	101	92.5	100	107	106	107	104	109	107	133	104	96.9	112	-0.0420985	0.103896	0.090286	0.124074	0.25793	0.0758555
MDP0000746897	AT4G26480	253964_at	123	108	102	124	80	77.4	92.4	67.9	76.2	61.8	95	97.4	87.5	108	-0.0315701	-0.553457	-0.527118	-0.743225	-0.263784	-0.240724
MDP0000222474	AT1G77930	262194_at	58.1	66.4	60.3	58.6	69.6	72.6	82.8	73.7	72.8	84.8	70.9	61	54	61.1	-0.066397	0.191776	0.330017	0.340122	0.0832988	-0.113258
MDP0000143804	AT3G16520	257205_at	27.3	57.8	36.5	32.8	46.6	33.3	40.2	78	62.7	111	54.8	42.9	80.4	48.9	-0.296304	-0.0909636	0.473999	1.02937	0.199199	0.603491
MDP0000254177	AT1G10522	263209_at	41.9	39.8	39.6	46.9	42.2	39	43.1	31	36.3	38.7	46.1	46.2	51.5	47.3	0.0823641	-0.00885635	-0.140863	-0.123445	0.175995	0.274175
MDP0000314128	AT1G26580	260999_at	229	217	170	167	200	251	192	259	288	240	224	170	203	220	-0.404295	0.0160837	0.0160837	0.243494	-0.178848	-0.076386
MDP0000217124	AT1G77930	262194_at	58.1	66.4	60.3	58.6	69.6	72.6	82.8	73.7	72.8	84.8	70.9	61	54	61.1	-0.066397	0.191776	0.330017	0.340122	0.0832988	-0.113258
MDP0000502890	AT1G17230	262531_at	9	8.2	9.09	8.62	11	11.6	10.9	15.5	15.1	21.4	17.9	15.2	8.95	15.9	0.0421556	0.393914	0.618129	1.08549	0.944423	0.530837
MDP0000217795	AT1G59820	262896_at	149	176	250	315	244	285	173	184	190	168	175	155	135	151	0.797811	0.702828	0.135484	0.13952	0.0220263	-0.184425
MDP0000154617	AT5G57180	247946_at	18.7	20.7	8.88	6.72	9.19	6.62	16.3	13.7	12.8	16.7	12.6	15.7	10.9	10.1	-1.33665	-1.31736	-0.393233	-0.417481	-0.477394	-0.907806
MDP0000154841	AT3G24340	257167_at	3.52	4.18	7.99	3.02	5.53	4.64	4.87	7	3.37	6.26	4.17	4.01	6.84	7.13	0.515884	0.401389	0.62439	0.322677	0.0872424	0.859402
MDP0000233740	AT3G24340	257167_at	3.52	4.18	7.99	3.02	5.53	4.64	4.87	7	3.37	6.26	4.17	4.01	6.84	7.13	0.515884	0.401389	0.62439	0.322677	0.0872424	0.859402
MDP0000368987	AT1G74410	260231_at	60.7	74.8	58.7	69.3	71.6	63.9	82.6	74.7	78.2	72.8	67.4	61.4	60.6	69	-0.082149	0	0.215226	0.156256	-0.0731603	-0.0642271
MDP0000221644	AT4G00490	255676_at	44.4	42.3	56.7	45.6	48.4	52.1	42.1	40.1	33.6	41.8	54.6	46.5	45.5	44.8	0.238702	0.213092	-0.0768936	-0.201467	0.221679	0.058694
MDP0000626334	AT4G07400	255193_at	11.3	18.6	10.8	12.2	13	8.36	14.8	13.1	12.7	8.86	13.3	12.1	12.6	10.6	-0.378512	-0.485234	-0.0998804	-0.471788	-0.235317	-0.366021
MDP0000219268	AT4G07390	255199_at	200	227	189	179	181	194	198	210	210	238	221	202	234	210	-0.21453	-0.187345	-0.0656669	0.0692627	-0.0135784	0.0563236
MDP0000312668	AT2G36570	263913_at	55.4	92	72.6	65.5	64.7	50.1	66.9	71.9	48.8	61.1	127	140	101	66.9	-0.0940232	-0.360614	-0.086729	-0.423545	0.857103	0.187866
MDP0000318546	AT1G36980	261293_at	716	680	614	630	638	640	687	721	695	591	649	599	523	582	-0.166312	-0.127411	0.0123484	-0.118408	-0.161681	-0.337253
MDP0000335205	AT5G13530	245850_at	22.7	28.3	24.5	22.3	26.2	24.6	29.7	29.3	24.5	17	28.3	22	15.3	19.7	-0.123989	-0.00566875	0.210218	-0.297386	-0.0199388	-0.543142
MDP0000149881	AT1G76940	264944_at	72.7	76.5	73.4	78.5	71.2	80	73.9	80.9	84.7	75.4	67.9	70.1	65.4	42.5	0.0258743	0.0192106	0.0531579	0.101726	-0.112579	-0.467553
MDP0000126528	AT2G36120	263285_at	69.8	80	93.5	88.7	64.4	90.2	89.3	68.3	91	73.3	89.5	106	74.5	175	0.282485	0.0455027	0.0732299	0.133295	0.384131	0.736002
MDP0000463846	AT4G37260	246253_at	512	405	505	514	240	304	203	244	257	192	163	133	176	238	0.15216	-0.753315	-1.03665	-1.03021	-1.63132	-1.14729
MDP0000369237	AT4G07400	255193_at	11.3	18.6	10.8	12.2	13	8.36	14.8	13.1	12.7	8.86	13.3	12.1	12.6	10.6	-0.378512	-0.485234	-0.0998804	-0.471788	-0.235317	-0.366021
MDP0000090205	AT4G07390	255199_at	200	227	189	179	181	194	198	210	210	238	221	202	234	210	-0.21453	-0.187345	-0.0656669	0.0692627	-0.0135784	0.0563236
MDP0000720065	AT4G11380	254925_at	423	505	454	475	475	437	434	494	456	430	485	472	513	508	0.00155379	-0.025091	0	-0.0668181	0.0443941	0.137786
MDP0000435007	AT4G07400	255193_at	11.3	18.6	10.8	12.2	13	8.36	14.8	13.1	12.7	8.86	13.3	12.1	12.6	10.6	-0.378512	-0.485234	-0.0998804	-0.471788	-0.235317	-0.366021
MDP0000843827	AT5G08230	250574_at	18	20.8	20.8	29.2	25.3	18.7	23.7	22	19.1	12.9	15.4	16.5	16.6	18.5	0.365871	0.181447	0.236138	-0.277985	-0.2825	-0.144586
MDP0000336268	AT4G00950	255652_at	17.5	14.7	10.7	11.8	8.95	6.96	16.2	16.3	14.2	14.4	12.5	11.7	16.4	11.2	-0.517136	-1.01713	0.013379	-0.171046	-0.412054	-0.222392
MDP0000142781	AT5G57180	247946_at	18.7	20.7	8.88	6.72	9.19	6.62	16.3	13.7	12.8	16.7	12.6	15.7	10.9	10.1	-1.33665	-1.31736	-0.393233	-0.417481	-0.477394	-0.907806
MDP0000195227	AT1G70250	264694_at	26.2	30.1	19.4	16.7	17.2	12	16.1	17	21.9	18.8	13	8.31	26.5	20.1	-0.641136	-0.947167	-0.766304	-0.468106	-1.4016	-0.272805
MDP0000336146	AT2G34830	267427_at	45.4	55.8	75.8	70.5	70.4	57.8	64.9	55	61.6	35.4	42.7	54.1	60.7	62.1	0.53172	0.341187	0.244622	-0.0611526	-0.0641303	0.279101
MDP0000387486	AT1G02840	262110_at	797	618	514	525	569	533	549	682	696	641	705	492	552	618	-0.445606	-0.360678	-0.200971	-0.0818026	-0.241379	-0.274294
MDP0000303744	AT5G67200	246983_at	44.1	51.8	38.7	34.6	37.3	30.8	41.4	41.6	42	39.6	55.7	55.3	57.1	41.3	-0.387718	-0.493876	-0.208419	-0.232962	0.210957	0.0371275
MDP0000209621	AT1G48930	260758_at	72.4	66.4	81	81.5	71.1	56.9	88	61.5	84.1	56.6	115	86.5	106	110	0.227432	-0.116864	0.107138	0.0196148	0.537772	0.638024
MDP0000209618	AT4G36480	246213_at	106	98.5	80	88.6	79.1	82.3	79.2	82.7	82.9	75.9	88.7	101	93.7	116	-0.278496	-0.34146	-0.336998	-0.36489	-0.108381	0.036226
MDP0000258562	AT5G67190	247029_at	14.1	13.3	34.4	26.2	31.8	27.3	22.2	12.5	18.8	19.5	8.97	5.04	14.8	16.8	1.14514	1.10898	0.34076	0.483168	-0.967719	0.205749
MDP0000693756	AT1G35560	262028_at	29.8	27.1	21.7	38.6	38.7	28.7	31.4	21.4	26.6	24.5	17.6	27.2	23.9	17.7	0.0837293	0.24432	-0.107891	-0.155105	-0.34493	-0.451845
MDP0000283985	AT2G23350	245085_at	820	832	819	903	691	664	770	606	565	548	818	794	852	848	0.0598715	-0.285921	-0.263733	-0.56976	-0.0353619	0.0413211
MDP0000135249	AT2G14010	265292_s_at	0.432	5.38	0.345	7.29	5.3	4.53	3.39	4.02	0.741	0.405	0.503	5.57	4.6	5.66	0.393593	0.758157	0.350439	-2.34243	0.0633747	0.819924
MDP0000320739	AT1G45180	260939_at	27.4	46	54	40.9	62.3	65.1	50.1	49.8	47.4	55.2	32.4	43.2	42.3	36.1	0.370628	0.795513	0.444705	0.483179	0.0426062	0.0950736
MDP0000136517	AT4G02630	255488_at	29.4	56.1	44.5	46.5	47	31.1	47.3	42.9	34.8	41.8	57.2	72.2	46.4	37.6	0.0899421	-0.130602	0.077203	-0.15858	0.597841	-0.0255351
MDP0000191641	AT5G43060	249187_at	1200	966	1090	1150	1130	1020	1250	1110	1370	1350	1210	1110	1180	1090	0.0484655	-0.0106966	0.123754	0.328573	0.0990916	0.0676591
MDP0000290186	AT3G50420	252216_at	13.9	9.48	6.27	11.8	8.22	11	9.79	6.38	10.6	9.81	9.06	9.98	9.49	8.86	-0.371678	-0.282667	-0.531955	-0.195999	-0.296241	-0.349495
MDP0000283710	AT4G39330	252943_at	65.8	95.9	93.8	98.5	146	136	114	81.4	69.6	55.3	94.1	96.7	99.7	83.9	0.250039	0.802375	0.273111	-0.372546	0.238741	0.183246
MDP0000123267	AT2G17220	263419_at	161	177	259	226	211	268	119	119	134	108	105	79.7	100	111	0.520962	0.503002	-0.506062	-0.482016	-0.871839	-0.67978
MDP0000480237	AT2G21770	263872_at	4.12	2.84	6.56	9.92	9.63	3.55	7.36	8.35	9.37	6.94	8.42	8.82	2.06	9.35	1.24356	0.921191	1.17452	1.2286	1.3086	0.71314
MDP0000252833	AT1G21760	262500_at	155	203	168	167	190	186	182	249	297	287	203	176	185	239	-0.0957985	0.0707731	0.267728	0.706009	0.0822383	0.244105
MDP0000411498	AT1G44575	245213_at	65.6	47.2	44.3	40	84.5	35.6	47.2	58	40.3	67.2	46.7	38	55.1	50.1	-0.420163	0.0904691	-0.100632	-0.0694304	-0.413333	-0.100632
MDP0000259088	AT5G62250	247472_at	0.231	0.282	0.12	0.221	0.357	0.14	0.24	0.205	0.054	0.17	0.254	0.135	0.153	0.152	-0.589187	-0.045713	-0.205153	-1.19546	-0.399189	-0.75015
MDP0000228868	AT2G38120	267092_at	494	470	421	469	418	399	456	412	447	434	490	562	482	462	-0.115228	-0.238697	-0.151338	-0.129891	0.12603	-0.0302463
MDP0000269547	AT5G56920	247932_at	3.81	2.87	1.93	3.85	4.68	7.43	2.29	2.33	6.66	7.27	8.37	6.35	7.97	1.18	-0.208779	0.858279	-0.531955	1.06028	1.13986	0.453924
MDP0000232990	AT1G77720	259679_at	38.7	42.2	34	31.5	38.1	35.1	36.7	42.9	31.9	38.2	40.5	39.9	43.9	37.2	-0.304645	-0.144296	-0.0233713	-0.206725	-0.0089442	0.00356221
MDP0000152619	AT1G72220	259828_at	20.4	25	15.7	14.4	21.6	14.4	28.9	22	17.2	16.2	12.2	24.8	29.7	18.7	-0.592929	-0.334695	0.164973	-0.442844	-0.295167	0.0923147
MDP0000120349	AT3G62310	251265_at	231	186	180	169	198	208	204	207	223	218	225	253	216	178	-0.25682	-0.0385677	-0.020909	0.0807313	0.196963	-0.0818518
MDP0000353636	AT1G06520	262630_at	12.9	26	29	27.6	27.9	42.3	12	22	24	29.9	28	31.1	22.4	15.7	0.541032	0.851701	-0.194235	0.470515	0.603388	-0.0299792
MDP0000277999	AT5G65210	247199_at	697	702	388	378	572	454	698	616	725	534	582	582	733	729	-0.86898	-0.447365	-0.0904307	-0.152118	-0.265305	0.0635473
MDP0000572784	AT5G65210	247199_at	697	702	388	378	572	454	698	616	725	534	582	582	733	729	-0.86898	-0.447365	-0.0904307	-0.152118	-0.265305	0.0635473
MDP0000523159	AT1G22030	255955_at	141	103	45.1	43.2	100	111	111	149	97.3	96.4	99.4	122	108	99	-1.4664	-0.209638	0.0916305	-0.333057	-0.140226	-0.23725
MDP0000232116	AT2G07677	263504_s_at	1.84	2.61	10.1	5.89	12.5	9.22	12.5	15.3	11.8	11.3	9.13	5.74	9.52	3.42	1.84529	2.28715	2.64321	2.37602	1.74053	1.53996
MDP0000343963	AT1G36980	261293_at	716	680	614	630	638	640	687	721	695	591	649	599	523	582	-0.166312	-0.127411	0.0123484	-0.118408	-0.161681	-0.337253
MDP0000185086	AT3G52730	252012_at	1190	1160	1190	1050	1170	1070	1170	1050	1060	1090	1210	1170	1400	1220	-0.069162	-0.069162	-0.0821011	-0.128324	0.0183008	0.156906
MDP0000628717	AT2G25730	265900_at	139	139	115	132	116	130	155	178	249	246	249	205	109	139	-0.170574	-0.176427	0.260437	0.832344	0.707607	-0.164745
MDP0000240682	AT1G77810	262188_at	50	43	43.3	49.5	51.4	54	73.2	44.3	50.6	62	50.4	80.6	66.4	48.4	-0.00310591	0.180572	0.337358	0.275904	0.494264	0.30382
MDP0000242236	AT5G09740	250494_at	83.8	76.1	64.3	65.9	77.3	75.5	89.2	91.9	94.9	93.5	73.8	81.5	83	84.4	-0.29644	-0.0655254	0.179617	0.236629	-0.0421121	0.0661296
MDP0000234957	AT4G08470	255148_at	86.7	76.7	66.9	66.5	78.7	74.5	86.8	84.2	102	95.6	73.5	67	66.9	83.6	-0.292649	-0.0929917	0.0655883	0.274175	-0.217838	-0.118644
MDP0000352750	AT5G49820	248578_at	105	98.8	102	97.4	96.2	100	90.7	100	94	99.9	120	117	109	118	-0.0314886	-0.054829	-0.0958492	-0.0718412	0.217733	0.155538
MDP0000234955	AT4G18900	254593_s_at	75.4	61.9	73.7	63	69.2	65.1	65.5	65.8	62.6	71.3	75.2	92.1	73.3	66.7	-0.00631838	-0.0318723	-0.0644647	-0.0361757	0.285106	0.0280952
MDP0000240032	AT3G14370	258367_at	61.9	51.2	66.8	57.6	50.9	39.3	55.8	45.3	42.7	33.8	61.7	46.3	47.6	49.7	0.137388	-0.3264	-0.161816	-0.564067	-0.0665676	-0.217087
MDP0000188259	AT5G64760	247257_at	95.8	106	106	118	106	92.7	109	107	104	121	103	118	127	114	0.150573	-0.0223343	0.0981051	0.156999	0.13112	0.256107
MDP0000221702	AT1G21980	255959_at	165	206	212	141	254	299	322	294	276	295	218	224	186	159	-0.071751	0.57586	0.731511	0.622072	0.252627	-0.104823
MDP0000832900	AT5G41340	249299_at	179	195	151	144	142	139	203	192	237	237	187	165	190	203	-0.342323	-0.412468	0.0788144	0.341849	-0.0874628	0.071491
MDP0000325786	AT3G61440	251322_at	1020	855	844	868	833	909	914	744	1100	1330	925	974	922	1000	-0.131208	-0.106146	-0.177447	0.374066	0.0183493	0.0357177
MDP0000296213	AT4G39910	252832_at	265	257	246	233	250	241	225	232	256	240	230	198	225	239	-0.124024	-0.0883268	-0.191856	-0.0737097	-0.286439	-0.169925
MDP0000922842	AT4G39910	252832_at	265	257	246	233	250	241	225	232	256	240	230	198	225	239	-0.124024	-0.0883268	-0.191856	-0.0737097	-0.286439	-0.169925
MDP0000173837	AT4G00370	255691_at	140	110	102	88.5	87.3	82.7	77.3	77.4	79.1	83.4	133	138	84.7	121	-0.392137	-0.556393	-0.692455	-0.621488	0.116365	-0.281386
MDP0000185190	AT2G45910	266911_at	69.2	77.1	86.7	91.1	99.9	88.5	98.7	92.3	98.8	85.5	85.7	71.9	63.3	70.8	0.281326	0.364869	0.384643	0.333126	0.107338	-0.125621
MDP0000126048	AT3G62410	251218_at	7.14	15.2	1.81	1.14	5.66	2.03	6.31	13.4	18.5	18.9	9.01	3.7	8.22	7.8	-2.92084	-1.53857	-0.180701	0.743409	-0.813665	-0.479755
MDP0000134253	AT4G00450	255665_at	80.3	76.4	81.5	83	91.8	81.4	89.7	93.1	92.5	84.6	82.4	74	69.9	74.3	0.0700824	0.144434	0.222261	0.176559	-0.00276467	-0.119934
MDP0000134252	AT2G45890	266913_at	11.5	14.4	20.3	18.6	14.5	10.7	19.6	8.95	10.8	1.63	14.4	16.4	17	14.8	0.586818	-0.0395284	0.140539	-1.05913	0.249978	0.296075
MDP0000211550	AT3G22320	258453_at	311	289	234	242	256	252	277	283	259	296	264	303	312	308	-0.334001	-0.240134	-0.0995357	-0.112475	-0.0816138	0.0473057
MDP0000391667	AT4G24990	254106_at	267	330	315	279	357	336	336	412	399	405	375	282	296	293	-0.007268	0.215124	0.325307	0.429465	0.138162	-0.0194633
MDP0000397284	AT4G00490	255676_at	44.4	42.3	56.7	45.6	48.4	52.1	42.1	40.1	33.6	41.8	54.6	46.5	45.5	44.8	0.238702	0.213092	-0.0768936	-0.201467	0.221679	0.058694
MDP0000412859	AT1G21590	260924_at	49.5	66.5	51.1	41.7	50.8	38.8	52.9	85.2	91.9	66.9	68.1	58	58.4	70	-0.321928	-0.372554	0.251589	0.453086	0.120443	0.14652
MDP0000223799	AT2G45880	266914_at	48.8	39.1	41.5	36.4	32.9	39.7	40.3	30	35.5	42	26	28.4	35.7	36.2	-0.17424	-0.275894	-0.322338	-0.181667	-0.692257	-0.289871
MDP0000438056	AT2G43250	266441_at	44.4	40.7	45.8	34.2	44.8	48.2	45.2	48.3	57.5	54.8	38.9	39.2	49.4	44.1	-0.0891591	0.128072	0.135807	0.400127	-0.123837	0.135807
MDP0000938684	AT5G38870	249505_at	12.1	2.05	12.2	9.08	13.5	6.21	11.6	11.2	8.19	7.78	10.6	6.79	10.1	2.99	0.588696	0.478126	0.688232	0.174562	0.297456	-0.112337
MDP0000249524	AT3G11170	256417_s_at	66.5	78.3	142	211	207	523	70	85.1	70.1	78.2	75.7	78.6	72.9	69.5	1.28561	2.33383	0.0991371	0.034457	0.0916765	-0.0241125
MDP0000197479	AT1G28220	245661_at	24	21.8	15.2	25.6	23.6	22	27.9	30.4	22.3	29.9	26.8	24.1	25.9	23.2	-0.166778	-0.00631377	0.348148	0.188702	0.152318	0.100375
MDP0000197480	AT1G28210	245670_at	30.9	38.6	26.9	41.1	43	36	47.8	43.1	47.8	48.9	49.9	50.9	28.8	36.3	-0.0314782	0.18484	0.387267	0.476503	0.536411	-0.0943554
MDP0000294564	AT3G21110	256978_at	99.1	79.5	83.6	96.7	85.1	86.9	74.5	88.6	74.7	99.2	93.4	99.7	91.6	86.6	0.0136673	-0.0543235	-0.130975	-0.0384741	0.112616	-0.00323474
MDP0000288637	AT1G12680	255936_at	70.5	78.3	64.8	68.6	78.1	73.5	66.7	88.6	83.6	90.6	76.8	62.2	77.1	74.2	-0.157616	0.0268952	0.0616833	0.22737	-0.0982896	0.0240375
MDP0000797373	AT5G35970	249677_at	69.3	66.2	52.6	58	51.1	45.2	63.8	55.7	58.8	64.1	62.4	67.2	51.6	64.1	-0.292941	-0.492685	-0.181282	-0.140808	-0.0642271	-0.227904
MDP0000582560	AT3G01360	259115_at	120	99.4	104	93.2	98	101	132	102	137	116	102	122	135	128	-0.153904	-0.140795	0.092945	0.205574	0.0299352	0.261499
MDP0000354564	AT3G28480	257844_at	214	261	217	223	227	223	259	327	223	247	242	227	236	196	-0.110424	-0.0780025	0.302973	-0.0152668	-0.0183396	-0.136896
MDP0000809218	AT5G49980	248557_at	200	191	166	146	181	153	229	163	194	139	190	178	172	197	-0.325623	-0.227321	0.00368505	-0.231646	-0.0874628	-0.0835478
MDP0000254385	AT5G57670	247920_at	8.44	7.77	2.73	0.883	1.28	0.814	1.32	1.11	3.99	2.83	0.655	1.23	7.85	11.6	-2.16561	-2.95255	-2.73786	-1.24904	-3.10425	0.262886
MDP0000904673	AT5G37310	249608_at	119	139	119	139	109	88.1	152	111	122	107	143	179	134	138	0	-0.388443	0.0276917	-0.172023	0.31969	0.0762356
MDP0000341703	AT2G22100	263355_at	50.3	57.8	46.6	39.6	44.1	39.1	44.9	47	46.8	58.2	65.4	84.1	61.4	68.4	-0.326607	-0.377711	-0.23423	-0.0419772	0.467779	0.263924
MDP0000358246	AT5G66510	247076_at	536	486	525	586	499	486	522	465	466	458	596	533	589	572	0.120464	-0.0531996	-0.0502732	-0.14543	0.14365	0.183973
MDP0000907713	AT2G32660	267548_at	8.2	13.3	31.7	25.6	31	26.8	14.6	32.8	38.3	20.8	22.5	13.4	20.2	16.7	1.4142	1.42673	1.14055	1.45882	0.739647	0.779284
MDP0000327373	AT2G46760	266713_at	14.8	15.2	25.2	27.3	17.7	22.3	18.4	23	13.6	18.5	14.9	18.8	21.4	20.2	0.807355	0.415037	0.464668	0.0976108	0.167786	0.471621
MDP0000748035	AT1G72840	262362_at	56.1	68.2	47.1	46	42.2	51.1	43.3	48.8	40.5	57.7	37	31.5	42.4	43.4	-0.416973	-0.413877	-0.432553	-0.340031	-0.85965	-0.534777
MDP0000321952	AT1G59820	262896_at	149	176	250	315	244	285	173	184	190	168	175	155	135	151	0.797811	0.702828	0.135484	0.13952	0.0220263	-0.184425
MDP0000234078	AT1G69960	264703_at	185	191	186	188	194	213	182	180	202	182	205	207	201	218	-0.00769439	0.114296	-0.054743	0.0303736	0.131912	0.156218
MDP0000321949	AT1G69980	264699_at	84.3	98.7	85.5	87.9	97	90	113	112	92.1	93.4	87.8	87.6	105	108	-0.0777397	0.0311946	0.298081	0.0195755	-0.0611949	0.21901
MDP0000758053	AT1G70000	264692_at	120	119	126	119	167	139	124	121	120	136	121	131	103	111	0.0357711	0.356521	0.0357711	0.0991332	0.0764131	-0.1594
MDP0000139720	AT1G59900	262908_at	392	411	394	434	448	398	443	405	447	381	370	300	388	332	0.0442308	0.0752577	0.0786643	0.0442308	-0.261239	-0.157403
MDP0000328874	AT1G59940	262915_at	25.5	23.9	35.7	36.1	13.8	13.9	20.5	17.9	26.5	11.6	26.3	39.6	20.1	13	0.539473	-0.834625	-0.363405	-0.37472	0.415767	-0.57768
MDP0000285628	AT1G70160	264701_at	417	360	391	393	470	378	443	526	522	459	317	370	402	367	0.0129391	0.12615	0.318582	0.336339	-0.177604	-0.014931
MDP0000320309	AT4G01080	255604_at	13.6	15.8	17	18.7	18.3	11.3	14.9	20.9	15.5	22	16.9	19	16.5	18.4	0.280108	0.00978102	0.284143	0.351074	0.288168	0.247411
MDP0000819203	AT1G24030	263028_at	7.65	16.7	17.4	17.8	12	16.5	15.3	17.1	14.1	13.4	15.2	23	17.9	18.4	0.531654	0.22704	0.412072	0.17551	0.649651	0.576048
MDP0000427722	AT1G24020	263034_at	14.6	15.7	5.85	7.07	18	9.73	6.63	8.26	7.73	8.3	15.1	3.79	3.8	5.12	-1.22971	-0.12787	-1.02497	-0.918543	-0.681695	-1.7642
MDP0000427723	AT4G13710	254689_at	25.6	32.6	19.8	24.5	17.4	15.1	10.2	25.1	22.4	18.6	37.5	39.4	31.7	35.5	-0.393712	-0.840579	-0.721351	-0.505395	0.401964	0.207442
MDP0000149242	AT1G60060	263738_at	5.25	6.2	3.06	5.05	6.58	4.35	9.78	6.58	8.06	6.09	7.52	5.37	2.79	6.51	-0.497574	-0.0670542	0.514825	0.305454	0.170905	-0.300045
MDP0000339917	AT5G27670	246735_at	224	225	217	213	240	209	186	182	220	230	225	235	297	308	-0.0623788	0	-0.28701	0.00320956	0.0349184	0.43022
MDP0000337985	AT2G46580	265458_at	46.5	44.4	38.2	44.7	39.9	47.9	32.2	56.6	56.7	64.1	52.5	50	54.9	37.3	-0.132908	-0.0500594	-0.0337206	0.410268	0.173272	0.0204865
MDP0000674494	AT2G31890	263471_at	52.7	48.8	48.7	51.8	53.3	37.6	70.5	62.2	62.1	63.1	81.6	57.8	60.3	42.8	-0.0142842	-0.159128	0.386689	0.302755	0.457751	0.0225646
MDP0000283899	AT1G70300	264338_at	179	236	174	188	245	218	322	296	328	285	287	305	275	280	-0.197122	0.157901	0.574496	0.562776	0.512486	0.419376
MDP0000235333	AT1G60160	264247_at	29	26.6	19.1	16.9	22.7	23	27.5	28.3	25.9	20.6	20.4	9.2	21.1	26.8	-0.627088	-0.282891	0.00518024	-0.257854	-0.909488	-0.215059
MDP0000738532	AT1G23750	265183_at	96.9	67.4	104	89.5	101	81.9	101	72.9	59.7	55.9	84.2	81.6	103	94.9	0.236001	0.154723	0.0819255	-0.507191	0.0131115	0.268439
MDP0000269371	AT1G23740	265182_at	34	24.4	23.4	20	23.2	17.7	22.9	25.1	20.2	31.6	29.2	19.8	28.6	35.9	-0.428273	-0.513868	-0.282934	-0.173016	-0.253187	0.143331
MDP0000139367	AT1G70430	264369_at	5.92	6.48	3.82	10.4	6.77	7.84	4.41	8.39	7.72	7.26	12.4	11.3	5.97	9.65	0.197581	0.236616	0.0458037	0.272698	0.934547	0.333054
MDP0000139369	AT1G23540	265178_at	2.79	0.842	1.56	1.33	0.629	0.683	0.948	4.95	1.43	1.43	1.28	8.67	1.64	1.67	-0.329695	-1.469	0.699462	-0.344749	1.45393	-0.133933
MDP0000790939	AT3G25560	257959_at	71.9	69.7	58.4	44.8	51.1	43.9	74.3	91	87.5	78.5	85.7	98.8	83.9	74.3	-0.456378	-0.575822	0.223265	0.229362	0.3818	0.159928
MDP0000250869	AT4G11420	254873_at	440	417	349	388	376	374	402	361	295	303	364	357	427	344	-0.217631	-0.192405	-0.167612	-0.51915	-0.249296	-0.152564
MDP0000587199	AT1G60470	264940_at	23.7	79.9	83.6	106	241	177	146	150	138	174	150	98	153	72.8	0.871935	2.01248	1.51457	1.59052	1.25932	1.12402
MDP0000178054	AT1G10630	261831_at	690	608	710	560	611	602	655	585	651	638	689	630	872	739	-0.0314619	-0.0977108	-0.0659503	-0.0100381	0.0231542	0.311666
MDP0000339788	AT1G23850	263032_at	175	164	337	376	264	420	222	277	210	189	171	164	168	159	1.07262	1.01271	0.557755	0.235103	-0.0171242	-0.0519946
MDP0000178055	AT1G60490	264927_at	137	144	133	132	147	138	127	152	167	179	150	118	149	160	-0.0845778	0.0203918	-0.010305	0.300202	-0.0683371	0.137037
MDP0000807498	AT3G10860	258772_at	1230	1030	1010	1100	1050	927	862	1060	1070	1170	1060	1010	1290	1200	-0.0990798	-0.19301	-0.233714	-0.012824	-0.126692	0.139823
MDP0000126221	AT1G23420	262989_at	7.85	15.6	12.4	6.43	14.8	14.3	12.7	13.2	12.9	14.3	10.2	18	13.3	2.8	-0.316555	0.311431	0.143364	0.214019	0.266107	-0.542527
MDP0000240828	AT1G60810	264916_at	330	295	345	347	289	289	301	235	297	249	353	392	425	416	0.146916	-0.112787	-0.221623	-0.194955	0.253384	0.42825
MDP0000194900	AT4G11530	254901_at	41.6	45.6	39.3	35.2	37.3	30.4	47	31.2	52.1	38.1	43.1	47.5	48	49.2	-0.227088	-0.365172	-0.15716	0.0487993	0.0551829	0.156628
MDP0000653365	AT1G54370	263009_at	155	133	130	121	158	143	160	174	167	158	161	136	156	137	-0.198381	0.0636947	0.213779	0.174371	0.0443941	0.0248319
MDP0000196862	AT1G60800	264930_at	106	115	87.2	76.2	90.5	82.6	100	94	108	122	122	92.8	112	122	-0.435638	-0.352441	-0.18799	0.0575875	-0.0410524	0.0824622
MDP0000294096	AT1G70510	260334_at	7.43	8.1	6.79	11.4	11.5	8.91	7.88	9.42	7.31	7.13	5.75	8.39	7.87	6.26	0.228088	0.394218	0.155714	-0.104987	-0.135276	-0.136296
MDP0000294098	AT1G70520	260303_at	114	109	106	116	226	219	129	141	161	158	140	99.7	109	126	-0.00648403	0.996762	0.275916	0.516513	0.104186	0.075617
MDP0000131123	AT1G70530	260362_at	235	276	174	151	206	305	252	330	268	377	190	178	229	257	-0.652884	0	0.187696	0.335976	-0.473618	-0.072367
MDP0000252405	AT1G10760	262784_at	129	99.9	90.9	98.9	96.1	94.5	136	185	207	209	171	141	89.4	104	-0.270237	-0.264169	0.487856	0.861866	0.446829	-0.24313
MDP0000143011	AT1G10740	262786_at	89.2	78.5	71	75.5	83.5	74.6	76.3	63	60.8	63	54.1	54.4	70.3	70.4	-0.194982	-0.0850453	-0.267687	-0.437871	-0.628188	-0.25326
MDP0000616079	AT2G47730	266461_at	2450	2040	2320	2400	2310	2530	2490	2240	2050	2070	1980	1790	2330	2340	0.0720714	0.108292	0.0751247	-0.124071	-0.252151	0.0567071
MDP0000143009	AT1G60780	264914_at	378	377	397	420	371	371	382	358	407	411	495	411	407	463	0.113859	-0.0250575	-0.0289514	0.115624	0.263034	0.204539
MDP0000253572	AT5G11900	250343_at	122	125	136	127	100	118	117	125	119	117	118	146	152	142	0.0905518	-0.180183	-0.029504	-0.0657242	0.0960269	0.251305
MDP0000849735	AT5G05340	250798_at	16.2	25.1	10.8	14.3	18	24.6	43.9	21.9	62.8	111	63	169	79.8	35.4	-0.718454	0.0447116	0.671946	2.07321	2.48991	1.47993
MDP0000143004	AT1G10700	262762_at	80.6	95.5	136	145	138	177	135	129	150	155	107	106	103	113	0.674175	0.838957	0.584143	0.792414	0.274459	0.294636
MDP0000280202	AT3G26440	256883_at	198	252	207	214	217	164	250	227	290	212	225	237	222	223	-0.0961048	-0.240134	0.0840643	0.157762	0.0379679	-0.0161197
MDP0000178334	AT1G12990	262768_at	80.8	72.2	99.1	86.9	104	89	71.1	68.7	55.1	46.6	61.5	49.8	55.3	61.8	0.281771	0.335069	-0.130167	-0.589212	-0.459078	-0.385791
MDP0000178329	AT1G67910	259996_at	55.6	64	41	34.4	38.2	31.1	55.7	82.8	32.6	33.2	49.2	47.7	47.6	46.2	-0.665581	-0.78729	0.211669	-0.862058	-0.303649	-0.350558
MDP0000175756	AT1G23450	262423_at	9.23	13.3	9.01	12.8	11.5	6.8	10.1	9.69	6.93	9.56	8.24	11.1	9.77	7.43	-0.0468575	-0.300004	-0.187076	-0.450256	-0.22026	-0.389439

## Sheet: Table S6-3
Table S6-3 Expression levels for orthologs of candidate genes in shoots of Arabidopsis under drought stress and log base 2 of fold change by comparing 0.25 h sample with six other time-point samples. The ID of differentially expressed orthologs in Arabidopsiswere shown by red boldface.
GDR_ID	Representative Public ID	Exp_ID	Expression levels														log2(fold change)
			0.25h_Rep1	0.25h_Rep2	0.5h_Rep1	0.5h_Rep2	1.0h_Rep1	1.0h_Rep2	3.0h_Rep1	3.0h_Rep2	6.0h_Rep1	6.0h_Rep2	12.0h_Rep1	12.0h_Rep2	24.0h_Rep1	24.0h_Rep2	log2(0.5h/0.25h)	log2(1.0h/0.25h)	log2(3.0h/0.25h)	log2(6.0h/0.25h)	log2(12.0h/0.25h)	log2(24.0h/0.25h)
MDP0000670232	AT1G22050	255951_at	69	61.8	62.1	50.3	58.6	68.9	65.5	76.8	85.7	83.9	57.9	55.7	63.2	81.9	0.781279	-0.0368653	0.121573	0.374774	-0.2034	0.149685
MDP0000367745	AT1G64040	262343_at	245	312	278	299	302	263	303	319	313	315	279	266	320	327	1.05089	0.0205735	0.159237	0.173087	-0.0314211	0.216088
MDP0000235220	AT4G08480	255121_at	20	20.7	27.1	24.9	20.6	27.4	26.3	28.1	36.5	35.5	33.4	31.1	34	29.6	1.35348	0.238006	0.418578	0.822968	0.66427	0.643998
MDP0000829665	AT1G24120	264865_at	121	126	146	126	139	158	149	148	153	154	165	151	116	116	1.1391	0.265952	0.265952	0.313728	0.355414	-0.0903862
MDP0000230952	AT2G41540	245112_at	89	94.6	85.9	152	144	85.3	103	105	99.3	100	80.1	75.4	98.3	89.7	1.37379	0.32067	0.180017	0.118376	-0.239651	0.0341666
MDP0000119500	AT3G54990	251811_at	13.5	15.7	17.1	38.8	36.3	17.8	24.5	23.5	15.8	17.5	26.3	36.1	10.3	17.3	1.93688	0.88966	0.717066	0.189554	1.09558	-0.0813001
MDP0000119634	AT4G24380	254158_at	131	106	457	446	534	360	87.4	84.8	74.6	74	77.5	88.7	72.8	85.6	2.92984	1.91539	-0.460802	-0.673453	-0.511967	-0.581315
MDP0000156223	AT1G60060	263738_at	16.4	23.9	13.9	9.38	11.4	12.7	12.4	24.1	23.3	25.9	18.6	19.4	22.4	11.3	0.208311	-0.741747	-0.142883	0.287878	-0.0847804	-0.258031
MDP0000160046	AT1G59820	262896_at	65.1	94.7	102	115	117	98.4	89.9	90.7	95.4	96	108	115	113	99.5	1.44143	0.430751	0.17653	0.260323	0.480776	0.411195
MDP0000160047	AT1G73100	262375_at	63.5	80.5	54.2	53	51.7	68.2	48	68.4	67.9	55.3	81.1	78.5	75.4	70.2	0.574236	-0.264237	-0.306978	-0.225067	0.148392	0.0159415
MDP0000456267	AT2G45910	266911_at	27.4	43.7	48.2	63.4	57.9	44.4	60.3	75.4	60	79.1	49.9	59.5	54.5	44.4	1.65042	0.524885	0.932499	0.968201	0.621691	0.476121
MDP0000523812	AT4G36930	246212_at	21.1	20.8	23.2	20.5	25.4	20.6	23.1	20.4	41.6	32.2	23.4	23.2	26.5	20.6	1.06068	0.134684	0.0540652	0.816671	0.15338	0.168777
MDP0000167570	AT4G00335	255670_at	53.9	70.2	60.2	43.2	47.6	43	56.7	58.5	56.8	57	41.4	37.4	62.2	68.6	0.736733	-0.45392	-0.107362	-0.125003	-0.655236	0.0758594
MDP0000272005	AT4G00350	255717_at	2.37	3.6	5.75	9.73	3.89	15.9	4.15	1.17	12.3	10.4	15.5	9.7	8.55	18.7	2.3746	1.72897	-0.166305	1.92689	2.07762	2.19045
MDP0000146645	AT2G45880	266914_at	40.5	47.7	49.5	23	26.4	28.3	26.2	32.2	18.4	30.9	48.8	32.9	30.2	28.3	0.717202	-0.689238	-0.59481	-0.839191	-0.110443	-0.592342
MDP0000500882	AT4G34500	253239_at	31	44.1	62.5	53.8	50.1	58.1	64.7	90.8	65.1	64.9	51.8	52.6	57	46.4	1.63097	0.526816	1.05003	0.791627	0.475237	0.461351
MDP0000166123	AT1G22275	255964_at	3.71	5.51	2.36	0.297	2.95	6.3	5.09	2.92	0.95	0.409	3.48	4.13	0.76	4.89	-0.794969	0.00468661	-0.202965	-2.76222	-0.27687	-0.706516
MDP0000166938	AT3G59950	251439_at	80.1	70.1	86.8	80.8	75.6	94.1	99.4	104	109	113	111	116	88.5	123	1.15814	0.176102	0.437435	0.563675	0.595807	0.493773
MDP0000273491	AT1G77850	262136_at	36.7	28.7	38.8	21	19.7	35.4	27.5	26.9	27.4	31.6	22.8	22.7	27.5	32.9	0.870855	-0.247238	-0.265684	-0.148576	-0.523424	-0.114742
MDP0000135936	AT5G49710	248565_at	47.1	56	42.3	44.4	40.1	48	67.3	78.8	74.3	67.6	54.1	52.9	70.1	60.4	0.75006	-0.22683	0.502912	0.46083	0.0535665	0.340005
MDP0000735372	AT5G35340	246605_at	1.32	0.675	0.588	0.5	0.611	1.06	0.668	0.433	0.63	0.943	0.25	0.236	0.621	1.16	0.12529	-0.255677	-0.857574	-0.34287	-2.03736	-0.163701
MDP0000455634	AT3G24790	257597_at	1.79	1.38	1.9	0.732	0.994	1.11	1.05	1.55	1.12	1.67	1.16	2.36	2.01	0.832	0.731677	-0.591348	-0.285971	-0.184218	0.151093	-0.157576
MDP0000272790	AT5G10530	250425_at	2.64	2	9.2	0.787	6.83	1.94	11	6.79	27.2	25.3	16.6	14.9	3.66	14.4	2.10593	0.918452	1.93887	3.50012	2.76316	1.9606
MDP0000174414	AT2G05920	266022_at	558	607	482	521	526	502	453	439	366	347	569	529	580	516	0.783992	-0.18049	-0.385214	-0.708356	-0.0854519	-0.0880822
MDP0000175088	AT4G20070	254496_at	242	267	237	179	201	253	97.6	111	100	127	97.6	87.1	230	242	0.708918	-0.164973	-1.28693	-1.16497	-1.46248	-0.108879
MDP0000838259	AT4G20070	254496_at	242	267	237	179	201	253	97.6	111	100	127	97.6	87.1	230	242	0.708918	-0.164973	-1.28693	-1.16497	-1.46248	-0.108879
MDP0000761682	AT1G01620	259431_at	1420	1750	1430	1700	1690	1420	1450	1510	1820	1860	987	883	1710	1670	0.98168	-0.0275683	-0.0988857	0.215223	-0.761445	0.0925404
MDP0000761683	AT4G00355	255671_at	71.6	56.8	68.2	59.2	48.7	63.2	134	152	161	171	90.2	88	117	108	0.98872	-0.198435	1.15537	1.37054	0.472852	0.80928
MDP0000848029	AT1G04230	264326_at	31.4	35.8	44.3	40.2	38.8	37.5	34.5	30.4	31.6	39.5	32.8	30.6	47.8	44.7	1.33049	0.183222	-0.0502428	0.0813883	-0.0839784	0.460992
MDP0000249539	AT4G19500	254585_at	195	163	160	120	118	197	163	165	191	207	229	199	158	184	0.645467	-0.184608	-0.126264	0.152809	0.257651	-0.0659633
MDP0000122419	AT5G67200	246983_at	46.5	41.8	44	59	74.2	37.9	33.2	46.4	36.1	23.3	48.7	41.8	52.9	43.8	1.22216	0.344301	-0.149645	-0.571951	0.0355044	0.131102
MDP0000656433	AT1G79890	260159_at	15.4	14.8	24.2	8.35	12.4	19.8	3.03	5.01	10.8	6.72	10.7	8.64	14.5	14.5	1.10811	0.0925121	-1.90928	-0.785546	-0.642961	-0.0584956
MDP0000376712	AT5G63120	247378_at	52.1	52.2	66.7	60.9	62.2	53.9	59.1	61.4	44.9	53.9	48.1	40.3	54.1	58.1	1.29089	0.154629	0.208294	-0.0781562	-0.238621	0.105334
MDP0000940872	AT1G70160	264701_at	250	262	342	263	325	372	536	579	597	587	443	572	438	485	1.24079	0.445015	1.12283	1.20945	0.987264	0.850187
MDP0000279936	AT5G66850	247044_at	33.9	58.5	49.2	113	82	45.7	45.3	51.5	50.2	43.2	44.1	47.8	37.7	47.5	1.81181	0.466794	0.0671142	0.0155297	-0.00782799	-0.117039
MDP0000278541	AT1G21590	260924_at	163	143	189	216	266	207	152	138	161	160	170	200	197	254	1.40439	0.628309	-0.0774788	0.0690416	0.273994	0.559596
MDP0000933461	AT1G77700	259674_at	41.9	16.2	23.5	22.1	32.4	35.7	33.9	38.5	36.1	16.9	20.1	25.6	30	28.1	0.650496	0.229117	0.317452	-0.132546	-0.346344	3.20343e-16
MDP0000775431	AT3G28690	257016_at	115	100	85.6	96	87.6	86	107	106	115	151	111	88.7	118	89.7	0.756428	-0.30857	-0.0134832	0.30709	-0.106502	-0.0498354
MDP0000191774	AT5G50000	248529_at	212	245	208	182	196	222	187	230	302	278	233	242	237	239	0.77128	-0.128691	-0.132147	0.343859	0.0557333	0.0587674
MDP0000233070	AT1G23790	265171_at	21.8	21.4	25.8	16.9	24	19.4	36.5	35.8	25.2	23	23.3	20.9	22.1	14.5	0.983205	0.00666373	0.742964	0.158002	0.0330151	-0.239188
MDP0000321202	AT3G27330	257740_at	11.6	14.1	14.4	6.14	8.91	15.4	16.8	18	15.6	13.3	9.93	15.5	9.68	7.91	0.676668	-0.0802185	0.437319	0.169301	-0.0152369	-0.547013
MDP0000190256	AT4G11100	254911_at	107	97.2	81.6	100	107	105	92.1	88.2	82.8	81.7	107	124	104	87.7	0.830781	0.0540814	-0.179583	-0.311895	0.17791	-0.0911325
MDP0000324726	AT5G40260	249401_at	19.1	11.1	13.6	5.35	17.4	6.65	8.46	12.3	9.02	11.4	7.67	7.82	22.4	19	0.327649	-0.328512	-0.540742	-0.564566	-0.963211	0.455082
MDP0000194265	AT1G70370	264315_at	847	954	833	896	896	860	826	804	631	586	913	917	828	820	0.94114	-0.0365053	-0.143926	-0.565469	0.0230455	-0.128082
MDP0000184622	AT1G21810	262494_at	37.9	33.4	24.5	26.2	33	36.4	22.8	25.8	24.7	20.3	24	19.5	26.8	22.5	0.508084	-0.0389664	-0.552946	-0.663977	-0.712887	-0.532314
MDP0000798679	AT2G37510	265964_at	19	15.8	13.1	14.1	10	12.5	11.9	13.5	11.3	7.47	14.1	13.4	16	13.2	0.644519	-0.629162	-0.454259	-0.890659	-0.339656	-0.253119
MDP0000285599	AT4G32180	253469_at	90.9	105	80.2	93.5	84	86.7	121	124	123	136	124	111	107	122	0.82648	-0.198654	0.322664	0.402835	0.262543	0.22523
MDP0000285822	AT3G12260	256267_at	755	662	619	646	640	526	770	745	710	740	679	749	857	695	0.836298	-0.281272	0.096478	0.0332131	0.0111562	0.131289
MDP0000186994	AT1G60060	263738_at	16.4	23.9	13.9	9.38	11.4	12.7	12.4	24.1	23.3	25.9	18.6	19.4	22.4	11.3	0.208311	-0.741747	-0.142883	0.287878	-0.0847804	-0.258031
MDP0000125631	AT1G44575	245213_at	4380	4390	3740	3920	4420	3870	3500	3200	2590	2690	3540	3340	3810	4640	0.804768	-0.0812047	-0.388416	-0.732039	-0.350168	-0.0536255
MDP0000190540	AT5G20810	245997_at	11.1	5.17	4.76	2.95	16.6	10.5	4.5	11.1	9.63	6.52	10.1	8.78	11.1	13.9	-0.0774115	0.736079	-0.0606682	-0.0106801	0.214645	0.619714
MDP0000444494	AT3G46280	252511_at	12.1	10.5	15.1	12.3	13.9	14.1	8.33	7.4	14.1	12.7	14	6.49	11.2	6.6	1.27785	0.309104	-0.522804	0.24591	-0.141403	-0.344446
MDP0000015509	AT1G77810	262188_at	24.1	29.7	25.2	35.4	39.7	23.8	25.3	31.3	33.4	51	33.3	38.8	27.2	28.3	1.17171	0.23915	0.0731959	0.649637	0.422393	0.0448816
MDP0000291954	AT5G05170	250827_at	886	1250	881	1050	795	905	1200	1130	1250	1220	1140	1120	992	1040	0.854437	-0.329377	0.125418	0.209599	0.0814111	-0.0720112
MDP0000291234	AT1G36990	261290_at	56	60.3	58.9	61.6	66.5	56.9	54.8	62.3	60.7	58.6	57.1	71.5	56.3	64.6	1.05118	0.0854913	0.00988998	0.0367429	0.14504	0.0559631
MDP0000946376	AT4G08470	255148_at	48.9	61.1	61.9	62.2	70.2	68.8	111	143	157	166	129	185	64.7	78	1.174	0.337581	1.20732	1.55403	1.51326	0.375482
MDP0000713910	AT3G28520	256594_at	2.28	6.16	6.45	4.13	4.69	1.06	1.52	0.256	0.313	1.49	1.13	7.99	0.847	1.2	1.32602	-0.553681	-2.24861	-2.22684	0.111791	-2.04373
MDP0000196140	AT5G42860	249167_at	8.32	19.4	12.5	32.6	31.6	11.6	25	44	19.7	11.6	37.1	47.8	15	3.11	1.7022	0.640104	1.31567	0.175235	1.61484	-0.614141
MDP0000296485	AT1G21590	260924_at	163	143	189	216	266	207	152	138	161	160	170	200	197	254	1.40439	0.628309	-0.0774788	0.0690416	0.273994	0.559596
MDP0000389293	AT2G37550	267179_at	85	89.6	99.2	152	135	95.9	104	115	85.7	90.2	88.8	83.7	82.2	79.5	1.52478	0.403215	0.326877	0.0107019	-0.0174572	-0.110734
MDP0000195139	AT3G54810	251861_at	95.4	107	84.6	155	127	72.6	71.9	75.2	89.2	75.4	85.8	78.7	87.9	61.3	1.24342	-0.0200976	-0.460412	-0.298245	-0.299122	-0.439962
MDP0000142413	AT1G23740	265182_at	2110	2270	1850	1770	1870	1900	1540	1450	952	1030	1420	1350	2050	2460	0.725059	-0.216366	-0.550785	-1.14397	-0.661045	0.0421966
MDP0000199892	AT4G29740	253696_at	34.3	29.5	42.7	186	105	43.3	24.9	24.4	24.7	26.3	23.7	30.5	31.9	32.3	2.84183	1.21689	-0.371969	-0.323059	-0.235264	0.00901687
MDP0000128611	AT5G67520	247005_at	14.5	19.8	16.5	10.6	12.5	14.5	14.7	14.1	7.95	1.33	5.27	1.87	16.1	19.3	0.660084	-0.345249	-0.25214	-1.88601	-2.26421	0.0455408
MDP0000903969	AT5G14400	250176_at	0.709	0.722	1.19	0.594	2.42	0.658	0.685	1.21	1.86	1.88	0.583	0.369	0.556	1.32	1.31809	1.10497	0.405174	1.38601	-0.58799	0.390636
MDP0000232760	AT2G45880	266914_at	40.5	47.7	49.5	23	26.4	28.3	26.2	32.2	18.4	30.9	48.8	32.9	30.2	28.3	0.717202	-0.689238	-0.59481	-0.839191	-0.110443	-0.592342
MDP0000209135	AT1G46264	245800_at	42.6	51.1	40.9	45.5	44.6	41.2	40	41.9	32.6	32.4	33.2	38	42.2	43.3	0.882982	-0.127071	-0.194186	-0.527609	-0.396172	-0.132125
MDP0000213431	AT4G29740	253696_at	34.3	29.5	42.7	186	105	43.3	24.9	24.4	24.7	26.3	23.7	30.5	31.9	32.3	2.84183	1.21689	-0.371969	-0.323059	-0.235264	0.00901687
MDP0000304601	AT2G17900	264814_at	34.9	30.6	36.1	26.2	27.1	26.4	33.9	31.6	30.5	28.4	22.1	25.2	36.4	31.4	0.927737	-0.291956	0	-0.153227	-0.469655	0.0497904
MDP0000129882	AT4G24240	254159_at	58.1	62.9	69.3	40.9	45.8	75.9	18.8	20.6	39.4	31.1	49.6	53.8	27.4	28.8	0.865117	0.00832212	-1.61874	-0.779312	-0.226771	-1.10637
MDP0000732807	AT1G76970	264951_at	24.9	33.3	35.1	72.9	56.2	24.3	22.3	24.6	24.9	23	25.4	30.5	38.7	22.2	1.89194	0.46797	-0.311431	-0.280993	-0.0581709	0.0654231
MDP0000206455	AT4G16990	245460_at	221	235	229	365	307	275	301	253	180	218	211	213	265	244	1.38143	0.351985	0.280852	-0.196265	-0.10497	0.158632
MDP0000540157	AT1G27190	264980_at	184	156	209	137	190	200	188	192	216	206	189	168	238	199	1.02524	0.197939	0.160465	0.311708	0.0703893	0.362099
MDP0000215662	AT1G44446	245242_at	976	860	928	597	545	1040	885	804	404	398	229	214	1100	1130	0.732243	-0.212083	-0.120397	-1.19489	-2.05119	0.280478
MDP0000918644	AT5G62250	247472_at	0.408	0.671	0.411	0.148	0.732	0.381	0.504	0.241	0.535	0.638	0.294	0.361	0.666	0.524	0.0512253	0.0447587	-0.534383	0.120508	-0.720128	0.141267
MDP0000434172	AT3G22890	256835_at	1590	1580	1720	1810	1890	1560	2680	2320	1450	1940	1310	1260	1570	1750	1.15519	0.122114	0.657445	0.0968024	-0.302714	0.0667004
MDP0000858645	AT5G49810	248576_at	282	249	283	263	304	318	247	235	273	248	355	385	267	312	1.04019	0.228203	-0.139679	-0.0274285	0.478813	0.124851
MDP0000321030	AT3G22590	256928_at	125	115	91.9	115	93.8	108	115	133	115	118	113	106	106	124	0.785899	-0.250108	0.0473057	-0.0427045	-0.132104	-0.0614005
MDP0000746897	AT4G26480	253964_at	151	169	146	139	112	147	99.4	103	88.9	106	118	91.1	149	148	0.83289	-0.30512	-0.660863	-0.715338	-0.613879	-0.107609
MDP0000222474	AT1G77930	262194_at	289	336	354	309	344	383	353	355	288	365	316	352	321	419	1.08515	0.218099	0.179893	0.0632268	0.0959919	0.243669
MDP0000143804	AT3G16520	257205_at	867	981	957	720	746	973	1320	1310	792	814	645	652	1200	1380	0.859918	-0.104395	0.509098	-0.202493	-0.510786	0.481406
MDP0000254177	AT1G10522	263209_at	234	219	230	182	153	207	146	138	132	104	162	135	173	151	0.863133	-0.331514	-0.67362	-0.940724	-0.609048	-0.483517
MDP0000314128	AT1G26580	260999_at	78.3	102	109	108	112	121	207	256	278	309	182	175	111	119	1.2673	0.369931	1.36061	1.70296	0.985525	0.351234
MDP0000217124	AT1G77930	262194_at	289	336	354	309	344	383	353	355	288	365	316	352	321	419	1.08515	0.218099	0.179893	0.0632268	0.0959919	0.243669
MDP0000502890	AT1G17230	262531_at	41.3	29.5	38.2	58	60.1	38.1	27.3	27.3	50.2	32.8	42.8	34.1	27	27	1.44229	0.471974	-0.374848	0.229362	0.119234	-0.39079
MDP0000217795	AT1G59820	262896_at	65.1	94.7	102	115	117	98.4	89.9	90.7	95.4	96	108	115	113	99.5	1.44143	0.430751	0.17653	0.260323	0.480776	0.411195
MDP0000154617	AT5G57180	247946_at	238	218	197	132	139	210	233	244	157	183	143	133	220	183	0.529054	-0.385807	0.0649554	-0.423499	-0.724366	-0.178254
MDP0000154841	AT3G24340	257167_at	0.718	4.26	3.66	3.72	7.61	11.4	3.15	8.12	6.17	4.85	6.21	2.57	7.94	11.3	1.56805	1.93312	1.17885	1.14649	0.818655	1.95047
MDP0000233740	AT3G24340	257167_at	0.718	4.26	3.66	3.72	7.61	11.4	3.15	8.12	6.17	4.85	6.21	2.57	7.94	11.3	1.56805	1.93312	1.17885	1.14649	0.818655	1.95047
MDP0000368987	AT1G74410	260231_at	41.8	33.7	42.1	39.7	51.8	47.1	66.9	70	75.9	78.3	59	65.8	45.9	50.9	1.11562	0.389494	0.858574	1.03025	0.725069	0.35853
MDP0000221644	AT4G00490	255676_at	212	155	200	182	222	240	164	162	158	136	323	329	183	229	1.05779	0.332113	-0.170908	-0.319964	0.829092	0.166864
MDP0000626334	AT4G07400	255193_at	13.3	6.79	8.55	4.37	7.05	11.1	14.1	8.95	19.4	18.6	16.9	16.3	20.4	21.5	0.363129	-0.146508	0.198289	0.919522	0.724706	1.06047
MDP0000219268	AT4G07390	255199_at	107	104	111	131	135	120	153	148	158	147	127	149	123	134	1.19776	0.273254	0.51252	0.531566	0.387425	0.284525
MDP0000312668	AT2G36570	263913_at	44.7	69.1	75.5	56.3	68.7	56.6	57.8	72.8	69.5	59.6	87.7	78.6	68.7	71	1.21185	0.138886	0.198654	0.181988	0.547288	0.295831
MDP0000318546	AT1G36980	261293_at	461	499	441	465	429	474	588	615	683	696	493	466	619	630	0.916477	-0.0883084	0.32553	0.522516	-0.00150359	0.379667
MDP0000335205	AT5G13530	245850_at	16.8	20	35.7	25	29.9	23.4	25.8	25.9	17.6	23.6	24.7	19.9	28.1	19	1.72199	0.53443	0.490459	0.162939	0.277338	0.356021
MDP0000149881	AT1G76940	264944_at	54.1	68.4	79.8	60.8	71.8	61.6	71.5	63.9	67.5	64.3	67.9	56.4	59.3	76.4	1.19881	0.122977	0.144446	0.105569	0.0210445	0.147639
MDP0000126528	AT2G36120	263285_at	0.953	1.14	32.1	0.911	3.89	1.3	8.75	1.29	1.19	1.8	3.01	11.5	2.06	8.38	4.9793	1.31016	2.26212	0.514573	2.7934	2.31848
MDP0000463846	AT4G37260	246253_at	153	159	222	220	196	195	103	128	260	266	98.1	103	75.9	74.7	1.5025	0.325623	-0.433653	0.753517	-0.633633	-1.05082
MDP0000369237	AT4G07400	255193_at	13.3	6.79	8.55	4.37	7.05	11.1	14.1	8.95	19.4	18.6	16.9	16.3	20.4	21.5	0.363129	-0.146508	0.198289	0.919522	0.724706	1.06047
MDP0000090205	AT4G07390	255199_at	107	104	111	131	135	120	153	148	158	147	127	149	123	134	1.19776	0.273254	0.51252	0.531566	0.387425	0.284525
MDP0000720065	AT4G11380	254925_at	294	303	273	316	286	319	333	325	338	340	346	368	313	322	0.980537	0.0192042	0.140357	0.183554	0.258193	0.0890257
MDP0000435007	AT4G07400	255193_at	13.3	6.79	8.55	4.37	7.05	11.1	14.1	8.95	19.4	18.6	16.9	16.3	20.4	21.5	0.363129	-0.146508	0.198289	0.919522	0.724706	1.06047
MDP0000843827	AT5G08230	250574_at	22.7	22.8	28.1	20.9	27.3	24.5	26.6	32.7	41.9	28.8	29.3	31.4	30.5	34.1	1.10692	0.187086	0.382166	0.635844	0.41583	0.505668
MDP0000336268	AT4G00950	255652_at	44.1	57.2	48.9	19.7	16.7	50.2	47.4	46.2	77.1	76.8	59.5	43.3	40.4	45.6	0.437646	-0.598556	-0.114054	0.603359	0.0212061	-0.236226
MDP0000142781	AT5G57180	247946_at	238	218	197	132	139	210	233	244	157	183	143	133	220	183	0.529054	-0.385807	0.0649554	-0.423499	-0.724366	-0.178254
MDP0000195227	AT1G70250	264694_at	47.8	44.8	45.6	34.7	25.7	57	30.6	29.5	18.5	18.3	39.3	35.5	41.4	48.8	0.794388	-0.163125	-0.623647	-1.33131	-0.307974	-0.0378848
MDP0000336146	AT2G34830	267427_at	3.13	0.943	1.82	2.79	3.03	4.46	4.59	5.15	1.77	8.74	5.13	3.42	3.97	5.4	1.17867	0.878874	1.25783	1.3676	1.06983	1.20196
MDP0000387486	AT1G02840	262110_at	273	272	231	277	266	245	280	320	301	294	264	263	279	260	0.898572	-0.0929329	0.138706	0.126633	-0.0484533	-0.015971
MDP0000303744	AT5G67200	246983_at	46.5	41.8	44	59	74.2	37.9	33.2	46.4	36.1	23.3	48.7	41.8	52.9	43.8	1.22216	0.344301	-0.149645	-0.571951	0.0355044	0.131102
MDP0000209621	AT1G48930	260758_at	9.76	6.47	7.53	8.06	5.6	9.62	3.7	11.4	9.75	8.17	7.58	6.83	9.23	9.57	0.941958	-0.0926946	-0.104114	0.142908	-0.171593	0.21207
MDP0000209618	AT4G36480	246213_at	74.1	76.6	71.7	61.6	72.7	69.8	67.2	71	67.6	74	67.9	62.9	98.8	70.6	0.822997	-0.0807175	-0.124922	-0.0898582	-0.204317	0.168754
MDP0000258562	AT5G67190	247029_at	39.5	48.5	30.8	31.7	21	42.7	21.6	14.7	9.47	21.6	16.3	8.33	28.6	33.5	0.506353	-0.46621	-1.27753	-1.50198	-1.83709	-0.50291
MDP0000693756	AT1G35560	262028_at	68.9	66.1	71.2	48.3	42.5	71.4	57.2	47.7	25	22.2	50.8	38.6	70.7	71.6	0.824051	-0.245192	-0.363945	-1.5161	-0.594613	0.0759763
MDP0000283985	AT2G23350	245085_at	806	626	678	675	640	568	497	460	306	312	423	473	463	424	0.91813	-0.245411	-0.581441	-1.21235	-0.676461	-0.691025
MDP0000135249	AT2G14010	265292_s_at	0.649	2.09	7.02	2.1	5.96	1.88	3.13	4.49	3.6	0.777	0.671	3.38	0.957	4.35	2.73538	1.5172	1.47614	0.676293	0.564629	0.954247
MDP0000320739	AT1G45180	260939_at	34.6	38.7	35	29.8	35.9	46.6	24.4	25.9	26.1	18.8	24.2	26.8	30.1	27.4	0.822181	0.170581	-0.543255	-0.707098	-0.523316	-0.350251
MDP0000136517	AT4G02630	255488_at	178	133	188	97.5	115	201	150	170	166	194	201	208	206	245	0.876576	0.02301	0.0411573	0.211082	0.395186	0.536213
MDP0000191641	AT5G43060	249187_at	97.4	141	149	136	120	150	176	196	231	237	287	301	161	142	1.25758	0.179575	0.641918	0.973124	1.30243	0.345934
MDP0000290186	AT3G50420	252216_at	7.79	5.72	5.63	3.89	5.71	3.73	7.56	8.96	10.4	11.7	10.7	9.85	4	7.33	0.495006	-0.517169	0.290186	0.710019	0.605111	-0.25388
MDP0000283710	AT4G39330	252943_at	952	846	1320	1760	1910	1200	855	792	568	567	857	1010	1170	1190	1.77654	0.790522	-0.126552	-0.663701	0.0543289	0.392394
MDP0000123267	AT2G17220	263419_at	133	123	133	243	227	136	88.3	98	75.9	86.1	170	184	94.6	122	1.55459	0.503826	-0.458516	-0.66015	0.467606	-0.241111
MDP0000480237	AT2G21770	263872_at	17.7	16.2	15.7	11.3	17.7	17.3	14.5	16	22.2	21.7	20.5	26.1	14.9	22.3	0.671674	0.0460696	-0.152476	0.372936	0.459045	0.134017
MDP0000252833	AT1G21760	262500_at	260	250	220	208	222	252	251	266	265	305	223	242	334	338	0.747114	-0.10561	0.019667	0.160465	-0.133267	0.397964
MDP0000411498	AT1G44575	245213_at	4380	4390	3740	3920	4420	3870	3500	3200	2590	2690	3540	3340	3810	4640	0.804768	-0.0812047	-0.388416	-0.732039	-0.350168	-0.0536255
MDP0000259088	AT5G62250	247472_at	0.408	0.671	0.411	0.148	0.732	0.381	0.504	0.241	0.535	0.638	0.294	0.361	0.666	0.524	0.0512253	0.0447587	-0.534383	0.120508	-0.720128	0.141267
MDP0000228868	AT2G38120	267092_at	382	407	565	306	292	517	321	402	352	387	294	268	457	449	1.14265	0.0361144	-0.12603	-0.0944509	-0.489455	0.199486
MDP0000269547	AT5G56920	247932_at	10.1	3.31	3.97	5.77	6.66	21.7	4.76	6.16	9.06	8.3	1.15	4.59	16.6	2.39	0.538684	1.08055	-0.296336	0.372458	-1.22419	0.501931
MDP0000232990	AT1G77720	259679_at	22	23.7	26.8	22	24.4	30.8	16.1	30.2	29.1	20.9	22.2	21.9	24.6	11.5	1.09469	0.272474	0.018818	0.129734	-0.0514155	-0.340195
MDP0000152619	AT1G72220	259828_at	3.07	2.68	3.99	3.09	1.58	2.18	2.66	1.49	1.82	3.36	2.75	3.12	2.31	2.46	1.30019	-0.612829	-0.470451	-0.15061	0.0297985	-0.269573
MDP0000120349	AT3G62310	251265_at	158	174	160	150	138	150	108	109	104	98.2	126	133	147	135	0.901085	-0.205114	-0.613488	-0.7154	-0.358231	-0.235488
MDP0000353636	AT1G06520	262630_at	15.5	14.2	15.7	11.2	14.4	8.35	9.99	6.76	5.86	11.9	9.87	5.44	15	11.3	0.857143	-0.384596	-0.826302	-0.741831	-0.955989	-0.1754
MDP0000277999	AT5G65210	247199_at	45.4	43.2	40.9	27.4	27.7	43.6	49	43.3	47.4	79.7	66.3	56.4	71.7	60.3	0.624579	-0.313405	0.0590239	0.520585	0.469757	0.575159
MDP0000572784	AT5G65210	247199_at	45.4	43.2	40.9	27.4	27.7	43.6	49	43.3	47.4	79.7	66.3	56.4	71.7	60.3	0.624579	-0.313405	0.0590239	0.520585	0.469757	0.575159
MDP0000523159	AT1G22030	255955_at	27.4	44.4	32.4	22.5	23.7	34.2	27.8	33.1	32.9	28.4	35.1	28.5	47.9	38.7	0.612822	-0.31042	-0.237542	-0.228097	-0.174957	0.270383
MDP0000232116	AT2G07677	263504_s_at	3.75	1.3	1.62	5.14	8.82	2.52	3.26	2.77	1.66	2.32	2.06	3.68	10.7	4.64	1.42074	1.16707	0.255875	-0.343515	0.184767	1.60294
MDP0000343963	AT1G36980	261293_at	461	499	441	465	429	474	588	615	683	696	493	466	619	630	0.916477	-0.0883084	0.32553	0.522516	-0.00150359	0.379667
MDP0000185086	AT3G52730	252012_at	631	600	495	688	542	579	674	561	536	566	733	744	603	554	0.942619	-0.135044	0.00468028	-0.159707	0.262839	-0.0894419
MDP0000628717	AT2G25730	265900_at	35	49.1	46.8	50	63.5	56.5	111	107	340	319	329	356	31.7	35.6	1.2029	0.512857	1.37415	2.9701	3.02593	-0.321499
MDP0000240682	AT1G77810	262188_at	24.1	29.7	25.2	35.4	39.7	23.8	25.3	31.3	33.4	51	33.3	38.8	27.2	28.3	1.17171	0.23915	0.0731959	0.649637	0.422393	0.0448816
MDP0000242236	AT5G09740	250494_at	69.2	92.9	75.6	71.8	69.5	82.2	94	103	101	99.5	95.7	82.1	85.1	91.9	0.862852	-0.095663	0.281312	0.306718	0.133371	0.126865
MDP0000234957	AT4G08470	255148_at	48.9	61.1	61.9	62.2	70.2	68.8	111	143	157	166	129	185	64.7	78	1.174	0.337581	1.20732	1.55403	1.51326	0.375482
MDP0000352750	AT5G49820	248578_at	128	128	107	109	107	102	90.3	95	125	146	113	90.4	106	101	0.754888	-0.292641	-0.466281	0.082149	-0.331824	-0.306513
MDP0000234955	AT4G18900	254593_s_at	59.1	49.8	53.4	46.1	46.7	61	38.8	40.4	44.7	41.3	41.4	45.5	51.5	40.7	0.869764	-0.0159857	-0.459432	-0.340595	-0.325576	-0.240165
MDP0000240032	AT3G14370	258367_at	9.23	11	8.4	12.2	13.7	13.3	6.98	9.38	9.03	6.23	9.19	9.92	14.2	17.5	1.02615	0.416463	-0.306324	-0.406741	-0.0821685	0.647987
MDP0000188259	AT5G64760	247257_at	62.6	56.4	53.3	66.9	77.1	62.5	59.4	64.8	61.5	55.8	63.8	61.5	50	49	1.01448	0.230337	0.0617036	-0.0207586	0.0744248	-0.265461
MDP0000221702	AT1G21980	255959_at	113	124	152	171	181	154	113	142	105	108	107	108	134	119	1.44665	0.499274	0.10561	-0.154034	-0.14055	0.0942503
MDP0000832900	AT5G41340	249299_at	158	196	160	154	148	179	217	214	272	284	212	216	203	224	0.827015	-0.114459	0.283939	0.651336	0.273861	0.270487
MDP0000325786	AT3G61440	251322_at	2220	2480	1880	1820	1810	1840	1780	1620	1210	1400	1580	1400	1690	1880	0.654865	-0.364764	-0.467126	-0.848611	-0.657348	-0.396737
MDP0000296213	AT4G39910	252832_at	174	167	195	174	197	177	143	146	165	187	154	119	175	154	1.11385	0.133267	-0.238702	0.0458037	-0.320871	-0.0516842
MDP0000922842	AT4G39910	252832_at	174	167	195	174	197	177	143	146	165	187	154	119	175	154	1.11385	0.133267	-0.238702	0.0458037	-0.320871	-0.0516842
MDP0000173837	AT4G00370	255691_at	631	572	490	433	502	480	339	281	338	343	492	498	463	486	0.617766	-0.292842	-0.956297	-0.82091	-0.281136	-0.342157
MDP0000185190	AT2G45910	266911_at	27.4	43.7	48.2	63.4	57.9	44.4	60.3	75.4	60	79.1	49.9	59.5	54.5	44.4	1.65042	0.524885	0.932499	0.968201	0.621691	0.476121
MDP0000126048	AT3G62410	251218_at	1540	1550	1350	1210	1130	1430	1160	1080	1750	1700	2520	2530	1600	1870	0.728537	-0.271463	-0.464108	0.15899	0.708677	0.167329
MDP0000134253	AT4G00450	255665_at	68.9	91.6	80.9	77.6	84	84.7	90.7	93.7	89.7	86.2	69.2	68.5	100	99.9	0.98191	0.0718867	0.200265	0.132182	-0.221045	0.316705
MDP0000134252	AT2G45890	266913_at	0.685	0.466	6.03	5.78	5.73	1.65	1.26	1.34	2.02	0.831	0.827	8	1.76	2.25	4.35905	2.68073	1.17562	1.30858	2.93904	1.80071
MDP0000211550	AT3G22320	258453_at	194	235	184	171	157	152	98	99.2	105	104	146	152	131	126	0.726841	-0.473371	-1.12132	-1.03747	-0.525665	-0.739209
MDP0000391667	AT4G24990	254106_at	130	132	178	178	197	159	170	177	275	268	278	244	143	134	1.44231	0.44231	0.405369	1.05139	0.994483	0.0803192
MDP0000397284	AT4G00490	255676_at	212	155	200	182	222	240	164	162	158	136	323	329	183	229	1.05779	0.332113	-0.170908	-0.319964	0.829092	0.166864
MDP0000412859	AT1G21590	260924_at	163	143	189	216	266	207	152	138	161	160	170	200	197	254	1.40439	0.628309	-0.0774788	0.0690416	0.273994	0.559596
MDP0000223799	AT2G45880	266914_at	40.5	47.7	49.5	23	26.4	28.3	26.2	32.2	18.4	30.9	48.8	32.9	30.2	28.3	0.717202	-0.689238	-0.59481	-0.839191	-0.110443	-0.592342
MDP0000438056	AT2G43250	266441_at	16.6	26.7	15.6	15.6	14.1	28.4	24.6	26.1	30.9	25.3	25.3	25.9	22.5	19.1	0.527179	-0.0269042	0.227619	0.376203	0.241777	-0.0577835
MDP0000938684	AT5G38870	249505_at	16.6	12.3	8.59	11.8	13.2	14.5	13.4	11.7	13.8	11.5	8.33	9.63	15.9	19.8	0.496792	-0.0611835	-0.203382	-0.191932	-0.686282	0.304855
MDP0000249524	AT3G11170	256417_s_at	1670	1160	1310	1320	1380	1360	917	859	941	881	1390	1400	1140	1330	0.894261	-0.0466262	-0.67217	-0.635279	-0.0205369	-0.196291
MDP0000197479	AT1G28220	245661_at	42.4	39.6	33.7	30.7	34	45.2	30.4	30.6	40.7	30.8	31.3	31.3	48.4	39.5	0.651437	-0.0501235	-0.426815	-0.197681	-0.389461	0.100239
MDP0000197480	AT1G28210	245670_at	33.2	26.3	32	35.8	30.8	25.3	33.8	29.8	40.7	29	32.9	33.6	26.6	17.5	1.1884	-0.0848889	0.0961371	0.228269	0.160465	-0.432111
MDP0000294564	AT3G21110	256978_at	123	121	110	76.1	94.2	111	61.1	51.6	47.6	31.3	66.6	65.1	95.3	93.6	0.609197	-0.24985	-1.11439	-1.62878	-0.889626	-0.369258
MDP0000288637	AT1G12680	255936_at	77	88.8	64.5	52.3	65.1	88.9	87.9	90.5	85.2	91	80.1	83.6	86.4	95.3	0.494596	-0.106514	0.105672	0.0877699	-0.0183897	0.132114
MDP0000797373	AT5G35970	249677_at	868	970	982	950	1030	982	1030	944	365	422	157	166	1270	1410	1.07196	0.130494	0.102985	-1.2237	-2.50853	0.544096
MDP0000582560	AT3G01360	259115_at	82.6	83.3	101	83.7	97.6	84.8	102	117	90.6	101	95.7	101	105	111	1.15487	0.136792	0.400617	0.207784	0.245683	0.380717
MDP0000354564	AT3G28480	257844_at	93.1	82.3	94.9	150	143	111	122	105	123	134	128	178	88.1	116	1.48154	0.53418	0.372044	0.55112	0.802883	0.218627
MDP0000809218	AT5G49980	248557_at	217	193	230	212	190	224	305	298	286	317	345	317	213	189	1.10842	0.0140069	0.556534	0.556534	0.691207	-0.0284284
MDP0000254385	AT5G57670	247920_at	4.01	1.4	1.04	5.08	3.12	7.15	2.6	1.38	5.4	0.833	3.12	5.06	5.87	6.36	1.1779	0.924736	-0.44286	0.204298	0.596472	1.17672
MDP0000904673	AT5G37310	249608_at	86.1	92.1	101	107	123	88.6	95.9	109	109	116	196	185	89.4	125	1.22309	0.247842	0.201423	0.336428	1.09629	0.266808
MDP0000341703	AT2G22100	263355_at	55.7	56.9	49.9	41.5	62.2	43.2	27.7	38.7	40.4	52	35.2	38.2	58.8	65.6	0.699059	-0.095332	-0.761952	-0.285242	-0.617355	0.14378
MDP0000358246	AT5G66510	247076_at	321	283	328	309	330	313	313	289	263	276	282	332	255	268	1.07674	0.0902702	-0.00478506	-0.164263	0.0236901	-0.207738
MDP0000907713	AT2G32660	267548_at	7.08	3.55	8.06	5.19	4.97	7.74	7.44	4.03	12.2	8.65	7.37	4.82	6.36	12.9	1.31785	0.257822	0.109724	0.971906	0.197557	0.857466
MDP0000327373	AT2G46760	266713_at	1.73	2.27	3.12	2.63	11.2	2.26	14.7	14.1	15.4	6.22	10.2	2.82	3.09	1.96	1.52356	1.75061	2.848	2.43429	1.70266	0.336283
MDP0000748035	AT1G72840	262362_at	14.2	15	18.1	13	12.6	12.5	9.43	12.7	23.8	17.5	27	18.2	11.8	10.9	1.09095	-0.218281	-0.399965	0.500173	0.630354	-0.363276
MDP0000321952	AT1G59820	262896_at	65.1	94.7	102	115	117	98.4	89.9	90.7	95.4	96	108	115	113	99.5	1.44143	0.430751	0.17653	0.260323	0.480776	0.411195
MDP0000234078	AT1G69960	264703_at	119	112	99.6	144	147	103	118	109	138	129	151	149	142	147	1.07662	0.114035	-0.0252006	0.208947	0.37707	0.323177
MDP0000321949	AT1G69980	264699_at	64.3	60.1	70.6	72.6	69.2	80.3	71.8	75.1	82.7	77.8	65.6	72.7	74.5	66.9	1.20305	0.265159	0.239848	0.367587	0.152815	0.184796
MDP0000758053	AT1G70000	264692_at	197	164	124	131	154	144	73.5	84	31.7	37.9	96.9	93.4	150	151	0.498498	-0.276687	-1.19665	-2.37484	-0.923723	-0.262235
MDP0000139720	AT1G59900	262908_at	376	375	406	384	387	437	585	553	500	515	390	422	407	459	1.07304	0.133831	0.599616	0.434595	0.112667	0.205554
MDP0000328874	AT1G59940	262915_at	12.1	13.8	4.85	5.77	0.738	13.6	3.45	3.12	2.35	7.28	6.71	1.66	13	10.6	-0.286168	-0.853108	-1.97899	-1.42734	-1.62965	-0.134165
MDP0000285628	AT1G70160	264701_at	250	262	342	263	325	372	536	579	597	587	443	572	438	485	1.24079	0.445015	1.12283	1.20945	0.987264	0.850187
MDP0000320309	AT4G01080	255604_at	269	196	211	522	605	215	479	378	82.4	76	399	404	268	333	1.65658	0.818393	0.882064	-1.55366	0.788169	0.370134
MDP0000819203	AT1G24030	263028_at	13.3	7.8	9.99	10.5	11.5	16	9.55	15.4	9.53	8.63	14.2	14.5	13	17.1	0.957677	0.382189	0.241797	-0.216479	0.443808	0.51252
MDP0000427722	AT1G24020	263034_at	849	737	806	675	888	761	1290	1190	1060	856	1280	1460	1110	867	0.901179	0.0561986	0.644947	0.272705	0.788783	0.31792
MDP0000427723	AT4G13710	254689_at	40	32.5	36	29.7	29.5	31.9	29.3	26.5	16.9	22.5	27.5	32.5	27.7	25	0.857912	-0.239742	-0.377716	-0.879785	-0.273018	-0.460178
MDP0000149242	AT1G60060	263738_at	16.4	23.9	13.9	9.38	11.4	12.7	12.4	24.1	23.3	25.9	18.6	19.4	22.4	11.3	0.208311	-0.741747	-0.142883	0.287878	-0.0847804	-0.258031
MDP0000339917	AT5G27670	246735_at	220	209	276	195	203	260	214	196	211	198	258	250	208	180	1.13475	0.110035	-0.0653537	-0.0688768	0.243851	-0.144921
MDP0000337985	AT2G46580	265458_at	104	94.5	98.6	94.7	91.9	115	134	133	152	132	128	130	124	125	0.961703	0.0597946	0.427701	0.516752	0.378232	0.327007
MDP0000674494	AT2G31890	263471_at	365	256	226	231	193	276	218	220	282	265	295	277	260	257	0.557601	-0.405005	-0.503662	-0.183052	-0.118578	-0.264429
MDP0000283899	AT1G70300	264338_at	34.4	30.8	42.4	26.9	43.1	32.9	64.3	85	66	60.6	32.4	37.9	45.6	45.4	1.08798	0.221127	1.19527	0.957334	0.108653	0.480995
MDP0000235333	AT1G60160	264247_at	95.8	102	119	101	124	118	200	193	170	195	135	111	122	116	1.15346	0.290965	0.990487	0.883854	0.314616	0.266919
MDP0000738532	AT1G23750	265183_at	57.4	49.8	48.9	58.1	54.6	58.8	61.4	57.2	51.4	56	67.4	52	56.1	63.6	0.997306	0.0811157	0.145799	0.00268909	0.155498	0.159118
MDP0000269371	AT1G23740	265182_at	2110	2270	1850	1770	1870	1900	1540	1450	952	1030	1420	1350	2050	2460	0.725059	-0.216366	-0.550785	-1.14397	-0.661045	0.0421966
MDP0000139367	AT1G70430	264369_at	9.49	9.15	6.35	9.57	1.56	6.69	10.8	12.6	10.7	19.5	14.3	10.5	1.52	1.66	0.772438	-1.17594	0.328107	0.696147	0.411938	-2.5513
MDP0000139369	AT1G23540	265178_at	5.16	1.15	2.4	1.42	1.89	0.585	1.18	1.49	0.843	1.57	1.57	0.872	3.14	2.45	0.275933	-1.35021	-1.2408	-1.38681	-1.36958	-0.174792
MDP0000790939	AT3G25560	257959_at	76.5	43.7	87.1	61.1	80.3	84.6	67.1	85.7	69.9	54.6	57.3	53.5	70.6	99.4	1.30211	0.456155	0.346208	0.0507088	-0.117479	0.500098
MDP0000250869	AT4G11420	254873_at	301	238	252	263	288	227	198	200	160	147	176	184	184	170	0.934287	-0.0657128	-0.437517	-0.812047	-0.582288	-0.606536
MDP0000587199	AT1G60470	264940_at	14	11.9	12.4	11.3	9.51	8.77	5.3	14.7	14.5	20.3	16.5	6.14	23.5	18.4	0.871935	-0.502686	-0.372952	0.426135	-0.194078	0.693998
MDP0000178054	AT1G10630	261831_at	438	432	346	434	344	391	400	391	407	344	323	422	356	415	0.842459	-0.243271	-0.137338	-0.212202	-0.223775	-0.174285
MDP0000339788	AT1G23850	263032_at	28.8	34.2	34.2	41.5	38.8	42.6	56.9	72.3	44	46.3	38.6	46.4	49.5	36.4	1.26494	0.369677	1.03618	0.519374	0.432111	0.447306
MDP0000178055	AT1G60490	264927_at	72.5	76.1	87.2	75.4	73.8	92	111	135	129	140	104	119	95.1	130	1.12989	0.15801	0.727224	0.856172	0.58561	0.599132
MDP0000807498	AT3G10860	258772_at	671	740	575	606	614	576	618	586	666	661	750	750	655	738	0.743291	-0.245756	-0.228883	-0.0885496	0.0882445	-0.0185227
MDP0000126221	AT1G23420	262989_at	13.9	14.3	23.9	19.2	5.23	12.6	8.27	14.9	14.1	10.4	9.59	16.1	17.3	12.6	1.61199	-0.661388	-0.283437	-0.202913	-0.134488	0.0844503
MDP0000240828	AT1G60810	264916_at	102	118	101	89.1	99.2	102	104	91	75.1	85.2	130	110	125	98.9	0.789255	-0.128873	-0.174029	-0.456729	0.125531	0.025351
MDP0000194900	AT4G11530	254901_at	8.68	14.1	19.5	17.7	16.9	19.6	15.7	14.8	14.2	22.4	16	12.5	17.5	25.2	1.70753	0.680129	0.421041	0.684076	0.323194	0.906468
MDP0000653365	AT1G54370	263009_at	94	114	131	115	123	144	124	125	132	174	125	142	118	129	1.24207	0.360256	0.259562	0.556948	0.360256	0.247928
MDP0000196862	AT1G60800	264930_at	263	278	211	142	158	240	222	206	245	253	253	213	266	269	0.38404	-0.44286	-0.338018	-0.119483	-0.215299	-0.0160897
MDP0000294096	AT1G70510	260334_at	11.8	11.6	11.2	9.06	9.98	12.7	10.4	6.9	7.62	9.28	6.93	9.09	10.7	11.3	0.792126	-0.0450879	-0.435736	-0.469485	-0.546634	-0.089005
MDP0000294098	AT1G70520	260303_at	79.4	89.6	118	122	104	101	89.1	94	145	150	92.2	120	103	109	1.50601	0.278601	0.115609	0.803692	0.328401	0.327041
MDP0000131123	AT1G70530	260362_at	59.2	57.8	78.5	88.9	86	88.1	84.6	83.6	134	147	86.5	105	96.3	105	1.51679	0.573408	0.523669	1.26406	0.710836	0.782839
MDP0000252405	AT1G10760	262784_at	158	149	190	419	580	217	1200	1090	2190	2020	1070	1140	226	291	1.9882	1.37634	2.89904	3.77751	2.84774	0.751926
MDP0000143011	AT1G10740	262786_at	159	166	181	148	144	191	98.8	115	76	82.7	99.3	91.8	155	159	1.01765	0.0437214	-0.604178	-1.03414	-0.766112	-0.0496752
MDP0000616079	AT2G47730	266461_at	1190	1190	1280	1550	1390	1140	953	879	554	556	970	1030	949	1090	1.24984	0.0881758	-0.377542	-1.1004	-0.250962	-0.2231
MDP0000143009	AT1G60780	264914_at	311	354	317	314	332	314	278	299	358	345	384	407	319	325	0.924286	-0.0418202	-0.204783	0.0801703	0.250323	-0.0462937
MDP0000253572	AT5G11900	250343_at	85.2	110	114	87.7	89.9	82.9	68.5	91.2	94.4	87.2	108	101	73.8	80.6	1.04726	-0.17585	-0.289589	-0.104189	0.0985499	-0.33828
MDP0000849735	AT5G05340	250798_at	11.4	7.76	11.6	9.82	7.8	8.1	5.36	7.38	10.7	9.24	17.4	18	15.1	10.1	1.16086	-0.269071	-0.588732	0.0575678	0.885652	0.395326
MDP0000143004	AT1G10700	262762_at	81.6	74.3	116	135	116	117	138	159	88	100	85.7	107	78.5	81.6	1.68707	0.579709	0.929842	0.270112	0.305736	0.0383524
MDP0000280202	AT3G26440	256883_at	17.9	14.2	10.8	8.23	15	16.3	10.2	15	12.2	12.7	15.4	30	21.3	21.2	0.245702	-0.0364106	-0.34915	-0.366428	0.500119	0.40489
MDP0000178334	AT1G12990	262768_at	105	103	135	168	165	149	107	112	124	139	95.7	102	112	108	1.54273	0.594181	0.0743473	0.338479	-0.0732707	0.08092
MDP0000178329	AT1G67910	259996_at	65.3	91.3	62.3	34	29.3	57.4	50.1	65.3	107	101	84.6	75.3	95.1	88.4	0.298523	-0.85298	-0.440441	0.409499	0.0300857	0.228696
MDP0000175756	AT1G23450	262423_at	10	4.88	11.3	7.15	5.17	10.5	5.47	5.72	8.31	1.36	5.13	4.35	7.93	5.73	1.31025	0.0746307	-0.411164	-0.621787	-0.650416	-0.123417
