# Supplementary material for: Mapping QTLs for water-use efficiency reveals the potential candidate genes involved in regulating the trait in apple under drought stress
Source: BMC Plant Biol. 2018 Jun 26;18:136. doi: 10.1186/s12870-018-1308-3 (PMC6019725; doi:10.1186/s12870-018-1308-3)
Supplement: Supplementary file 8 — Table S7. Summary information for homologous proteins of candidate genes in STRING database. (XLSX 166 kb) [file 12870_2018_1308_MOESM8_ESM.xlsx]

## Sheet: Table S7
Table S7 Summary information for homologous proteins of candidate genes in STRING database.
Query ID	STRING protein	Annotation	Identity	Bitscore
MDP0000015509	AT1G77810	beta-1,3-galactosyltransferase 7; Beta-1,3-galactosyltransferase that transfers galactose from UDP-galactose to substrates with a terminal glycosyl residue	0.71	581
MDP0000090205	AT4G07390	Mannose-P-dolichol utilization defect 1 protein; Required for normal utilization of mannose-dolichol phosphate (Dol-P-Man) in the synthesis of N-linked and O-linked oligosaccharides and GPI anchors (By similarity)	0.69	322
MDP0000119500	- - STRING found no matching protein in its database - -
MDP0000119634	AT4G24380	uncharacterized protein	0.68	334
MDP0000120349	AT4G19510	TIR-NBS-LRR class disease resistance protein	0.29	215
MDP0000122419	AT5G43020	Leucine-rich repeat protein kinase family protein	0.58	474
MDP0000123267	- - STRING found no matching protein in its database - -
MDP0000125631	NPQ4	NONPHOTOCHEMICAL QUENCHING 4; Seems to be involved in non-photochemical quenching, a process maintains the balance between dissipation and utilization of light energy to minimize generation of oxidizing molecules, thereby protecting the plant against photo-oxidative damage	0.75	322
MDP0000126048	KT2	potassium transporter 2; Low-affinity potassium transporter. Could mediate the potassium-dependent cell expansion in growing tissues	0.52	113
MDP0000126221	INO	INNER NO OUTER; Essential for the formation and the abaxial-adaxial asymmetric growth of the ovule outer integument	0.59	232
MDP0000126528	SLY1	SLEEPY1; Essential component of the SCF-type E3 ligase complex, SCF(GID2), a complex that positively regulates the gibberellin signaling pathway. Upon gibberellin treatment, the SCF(GID2) complex mediates the ubiquitination and subsequent degradation of DELLA proteins (GAI, RGA and RGL2), some repressors of the gibberellin pathway, leading to activate the pathway	0.49	182
MDP0000128611	AT4G01590	uncharacterized protein	0.41	98.6
MDP0000129882	WRKY7	WRKY DNA-binding protein 7; Transcription factor. Interacts specifically with the W box (5'-(T)TGAC[CT]-3'), a frequently occurring elicitor- responsive cis-acting element (By similarity)	0.53	311
MDP0000131123	AT1G70530.1	cysteine-rich receptor-like protein kinase 3	0.59	749
MDP0000134252	ROPGEF2	Rop guanine nucleotide exchange factor 2; Acts as an activator of Rop GTPases by exchanging GDP with GTP	0.68	655
MDP0000134253	CCT	CENTER CITY; Component of the Mediator complex, a coactivator involved in the regulated transcription of nearly all RNA polymerase II-dependent genes. Mediator functions as a bridge to convey information from gene-specific regulatory proteins to the basal RNA polymerase II transcription machinery. The Mediator complex, having a compact conformation in its free form, is recruited to promoters by d…	0.55	2333
MDP0000135249	AT3G14470	putative disease resistance RPP13-like protein 1; Potential disease resistance protein	0.31	380
MDP0000135936	- - STRING found no matching protein in its database - -
MDP0000136517	AT4G02630	protein kinase family protein	0.7	669
MDP0000139367	AT5G14720	protein kinase family protein	0.53	652
MDP0000139369	PERK12	protein kinase domain-containing protein; Regulates the auxin-related MAX (More Axillary Growth) pathway during the shoot branching	0.58	556
MDP0000139718	SNL4	SIN3-like 4; Acts as a transcriptional repressor. Plays roles in regulating gene expression and genome stability (By similarity)	0.58	1484
MDP0000139720	AT1G59900	pyruvate dehydrogenase complex E1 alpha subunit; The pyruvate dehydrogenase complex catalyzes the overall conversion of pyruvate to acetyl-CoA and CO(2). It contains multiple copies of three enzymatic components: pyruvate dehydrogenase (E1), dihydrolipoamide acetyltransferase (E2) and lipoamide dehydrogenase (E3)	0.8	677
MDP0000142413	AOR	alkenal/one oxidoreductase	0.72	511
MDP0000142781	AT3G14470	putative disease resistance RPP13-like protein 1; Potential disease resistance protein	0.29	282
MDP0000143004	PRS3	ribose-phosphate pyrophosphokinase 3	0.73	536
MDP0000143009	HAP13	HAPLESS 13	0.91	831
MDP0000143011	AT1G10740	alpha/beta-hydrolase domain-containing protein	0.73	758
MDP0000143804	UGT74B1	UDP-glucosyl transferase 74B1; Involved in the biosynthesis of glucosinolate. In in vitro assay, may use phenylacetothiohydroximate (PATH), but not phenylacetic acid (PAA), indole-3-acetic acid (IAA) or salicylic acid (SA) as substrate. Specific for the thiohydroximate functional group and does not glucosylate the carboxylate group or a hydroxyl group	0.53	489
MDP0000146645	BAM7	beta-amylase 7	0.69	177
MDP0000146926	- - STRING found no matching protein in its database - -
MDP0000149242	AT1G60060	serine/threonine-protein kinase WNK (With No lysine)-related protein	0.59	242
MDP0000149881	- - STRING found no matching protein in its database - -
MDP0000152619	AT1G22110	structural constituent of ribosome	0.47	94.4
MDP0000154617	AT3G14470	putative disease resistance RPP13-like protein 1; Potential disease resistance protein	0.31	205
MDP0000154841	AT3G14470	putative disease resistance RPP13-like protein 1; Potential disease resistance protein	0.31	371
MDP0000156223	AT1G60060	serine/threonine-protein kinase WNK (With No lysine)-related protein	0.71	424
MDP0000160046	ALA3	aminophospholipid ATPase 3; Involved in transport of phospholipids. Contributes to transmembrane flipping of lipids. Required for secretory processes during plant development. Requires an interaction with an ALIS protein for activity. Has activity with phosphatidylserine, phosphatidylcholine and phosphatidylethanolamine, but not with lysolipid	0.77	1572
MDP0000160047	AT1G27170	transmembrane receptors / ATP binding protein	0.47	1011
MDP0000163771	AT3G58760	Integrin-linked protein kinase family protein	0.39	266
MDP0000166123	AT1G01730	uncharacterized protein	0.31	82.4
MDP0000166938	AT2G44140	cysteine protease ATG4a; Cysteine protease required for autophagy, which is able to cleave the C-terminal part of ATG8 that may be subsequently converted to a smaller form, with a revealed C-terminal glycine. ATG8 is then activated by ATG7 and is subsequently attached to ATG3, another E2-like enzyme, after which the C-terminal glycine of ATG8 is conjugated to phosphatidylethanolamine by an amide …	0.6	458
MDP0000167570	RHB1A	RING-H2 finger B1A	0.53	188
MDP0000173837	ANTR2	putative anion transporter 2; Inorganic phosphate and probable anion transporter	0.68	806
MDP0000174414	AT5G67090	Subtilisin-like serine endopeptidase family protein	0.48	676
MDP0000175088	- - STRING found no matching protein in its database - -
MDP0000175149	RPM1	disease resistance protein RPM1; Disease resistance (R) protein that specifically recognizes the AvrRpm1 type III effector avirulence protein from Pseudomonas syringae. Resistance proteins guard the plant against pathogens that contain an appropriate avirulence protein via an indirect interaction with this avirulence protein. That triggers a defense system including the hypersensitive response, w…	0.37	73.6
MDP0000175756	AT1G23450	pentatricopeptide repeat-containing protein-like protein	0.57	761
MDP0000178054	ARFA1B	ADP-ribosylation factor A1B	0.98	371
MDP0000178055	VPS34	vacuolar protein sorting 34	0.81	1420
MDP0000178329	AT1G67910	uncharacterized protein	0.52	78.2
MDP0000178334	AT1G12990	beta-1,4-mannosyl-glycoprotein	0.81	694
MDP0000181746	AT5G50010	transcription factor bHLH145	0.33	106
MDP0000184622	AT3G05270	filament-like plant protein 3	0.43	410
MDP0000185086	AT3G52730	ubiquinol-cytochrome c reductase subunit 9	0.78	118
MDP0000185190	AT2G45910	U-box domain-containing protein 33; Functions as an E3 ubiquitin ligase (By similarity)	0.55	940
MDP0000186994	AT1G60060	serine/threonine-protein kinase WNK (With No lysine)-related protein	0.46	245
MDP0000188259	AT4G01590	uncharacterized protein	0.41	96.3
MDP0000190256	MEE14	maternal effect embryo arrest 14	0.57	209
MDP0000190540	- - STRING found no matching protein in its database - -
MDP0000191641	- - STRING found no matching protein in its database - -
MDP0000191774	AT3G01490	protein kinase domain-containing protein	0.54	435
MDP0000194265	- - STRING found no matching protein in its database - -
MDP0000194900	CRK10	cysteine-rich receptor-like protein kinase 10	0.54	693
MDP0000195139	AT3G14470	putative disease resistance RPP13-like protein 1; Potential disease resistance protein	0.31	385
MDP0000195227	SD2-5	S-domain-2 5	0.47	255
MDP0000196140	AT1G45688	uncharacterized protein	0.63	392
MDP0000196862	NIK3	NSP-interacting kinase 3; Involved in defense response to geminivirus infection	0.72	835
MDP0000197479	PUP3	purine permease 3; May be involved in transport of purine derivatives during pollen germination and tube elongation	0.61	436
MDP0000197480	ATJ1	chaperone protein dnaJ 1; Have a continuous role in plant development probably in the structural organization of compartments (By similarity)	0.44	324
MDP0000199892	CKX4	cytokinin oxidase 4; Catalyzes the oxidation of cytokinins, a family of N(6)- substituted adenine derivatives that are plant hormones, where the substituent is an isopentenyl group	0.52	293
MDP0000203666	WOX4	WUSCHEL related homeobox 4; Transcription factor which may be involved in developmental processes (By similarity)	0.54	226
MDP0000204872	- - STRING found no matching protein in its database - -
MDP0000206455	AT1G27170	transmembrane receptors / ATP binding protein	0.5	335
MDP0000209135	HSFB4	heat shock transcription factor B4; Transcriptional regulator that specifically binds DNA sequence 5'-AGAAnnTTCT-3' known as heat shock promoter elements (HSE)	0.55	342
MDP0000209618	LCB1	long-chain base1; Serine palmitoyltransferase (SPT). The heterodimer formed with LCB2 constitutes the catalytic core. Involved in the regulation of the programmed cell death (PCD) signaling pathway. Plays an important role during male gametogenesis and embryogenesis	0.57	587
MDP0000209621	AT5G47830	uncharacterized protein	0.54	192
MDP0000211550	CKX4	cytokinin oxidase 4; Catalyzes the oxidation of cytokinins, a family of N(6)- substituted adenine derivatives that are plant hormones, where the substituent is an isopentenyl group	0.52	524
MDP0000213431	CKX4	cytokinin oxidase 4; Catalyzes the oxidation of cytokinins, a family of N(6)- substituted adenine derivatives that are plant hormones, where the substituent is an isopentenyl group	0.52	542
MDP0000215662	CH1	CHLORINA 1; Catalyzes a two-step oxygenase reaction involved in the synthesis of chlorophyll b. Acts specifically on the non- esterified chlorophyllide a and not on chlorophyll a	0.78	808
MDP0000217124	AT1G77930	chaperone DnaJ-domain-containing protein	0.71	298
MDP0000217795	ALA3	aminophospholipid ATPase 3; Involved in transport of phospholipids. Contributes to transmembrane flipping of lipids. Required for secretory processes during plant development. Requires an interaction with an ALIS protein for activity. Has activity with phosphatidylserine, phosphatidylcholine and phosphatidylethanolamine, but not with lysolipid	0.76	413
MDP0000219268	AT4G07390	Mannose-P-dolichol utilization defect 1 protein; Required for normal utilization of mannose-dolichol phosphate (Dol-P-Man) in the synthesis of N-linked and O-linked oligosaccharides and GPI anchors (By similarity)	0.65	243
MDP0000221644	F6N23.1	beta-amylase 2; Low beta-amylase activity. Interacts poorly with starch or other alpha-1,4-glucan	0.51	147
MDP0000221702	PIP5K1	phosphatidylinositol-4-phosphate 5-kinase 1; Catalyzes the synthesis of phosphatidylinositol 4,5- bisphosphate and phosphatidylinositol 3,4-bisphosphate	0.73	1122
MDP0000222474	AT1G77930	chaperone DnaJ-domain-containing protein	0.71	295
MDP0000223799	BAM7	beta-amylase 7	0.66	932
MDP0000228285	- - STRING found no matching protein in its database - -	NADH dehydrogenase (ubiquinone) 1 alpha subcomplex 6; Accessory subunit of the mitochondrial membrane respiratory chain NADH dehydrogenase (Complex I), that is believed to be not involved in catalysis. Complex I functions in the transfer of electrons from
MDP0000228868	LAX2	like AUXIN RESISTANT 2; Carrier protein involved in proton-driven auxin influx. Mediates the formation of auxin gradient from developing leaves (site of auxin biosynthesis) to tips by contributing to the loading of auxin in vascular tissues and facilitating acropetal (base to tip) auxin transport within inner tissues of the root apex, and basipetal (tip to base) auxin transport within outer tissu…	0.88	624
MDP0000230952	AT5G14920	gibberellin-regulated protein; Gibberellin-regulated protein that may function in hormonal controlled steps of development such as seed germination, flowering and seed maturation (By similarity)	0.61	86.7
MDP0000232116	ARF17	auxin response factor 17; Auxin response factors (ARFs) are transcriptional factors that binds specifically to the DNA sequence 5'-TGTCTC-3' found in the auxin-responsive promoter elements (AuxREs). Could act as transcriptional activator or repressor. Formation of heterodimers with Aux/IAA proteins may alter their ability to modulate early auxin response genes expression	0.5	515
MDP0000232743	AT3G53010	uncharacterized protein	0.52	261
MDP0000232760	BAM7	beta-amylase 7	0.66	924
MDP0000232990	PPK1	putative protein kinase 1	0.54	834
MDP0000233070	AT1G23790	uncharacterized protein	0.53	528
MDP0000233177	XTH33	xyloglucan:xyloglucosyl transferase; Catalyzes xyloglucan endohydrolysis (XEH) and/or endotransglycosylation (XET). Cleaves and religates xyloglucan polymers, an essential constituent of the primary cell wall, and thereby participates in cell wall construction of growing tissues (By similarity)	0.64	388
MDP0000233739	AT3G14470	putative disease resistance RPP13-like protein 1; Potential disease resistance protein	0.32	359
MDP0000233740	AT3G14470	putative disease resistance RPP13-like protein 1; Potential disease resistance protein	0.3	322
MDP0000234078	PP2A-2	protein phosphatase 2A-2	0.87	595
MDP0000234955	- - STRING found no matching protein in its database - -
MDP0000234957	MEKK1	MAPK/ERK kinase kinase 1; Involved in the innate immune MAP kinase signaling cascade (MEKK1, MKK4/MKK5 and MPK3/MPK6) downstream of bacterial flagellin receptor FLS2. May be involved in the cold and salinity stress-mediated MAP kinase signaling cascade (MEKK1, MEK1/MKK2 and MPK4/MPK6). Activates downstream MKK2, MKK4 and MKK5	0.58	154
MDP0000235220	MEKK1	MAPK/ERK kinase kinase 1; Involved in the innate immune MAP kinase signaling cascade (MEKK1, MKK4/MKK5 and MPK3/MPK6) downstream of bacterial flagellin receptor FLS2. May be involved in the cold and salinity stress-mediated MAP kinase signaling cascade (MEKK1, MEK1/MKK2 and MPK4/MPK6). Activates downstream MKK2, MKK4 and MKK5	0.41	198
MDP0000235333	AT1G60160	putative potassium transporter 12; Putative potassium transporter	0.72	1240
MDP0000240032	AT1G24620	putative calcium-binding protein CML25; Potential calcium sensor (By similarity)	0.36	105
MDP0000240682	AT1G77810	beta-1,3-galactosyltransferase 7; Beta-1,3-galactosyltransferase that transfers galactose from UDP-galactose to substrates with a terminal glycosyl residue	0.72	570
MDP0000240828	ACLA-2	ATP-citrate lyase A-2; ATP citrate-lyase is the primary enzyme responsible for the synthesis of cytosolic acetyl-CoA, used for the elongation of fatty acids and biosynthesis of isoprenoids, flavonoids and malonated derivatives. May supply substrate to the cytosolic acetyl-CoA carboxylase, which generates the malonyl-CoA used for the synthesis of a multitude of compounds, including very long chain…	0.82	757
MDP0000242236	HAG4	histone acetyltransferase MYST1; Histone acetyltransferase which may be involved in transcriptional activation (By similarity)	0.85	772
MDP0000242615	- - STRING found no matching protein in its database - -
MDP0000249524	- - STRING found no matching protein in its database - -
MDP0000249539	AT3G14460	LRR and NB-ARC domain-containing disease resistance protein; Potential disease resistance protein (By similarity)	0.31	142
MDP0000250869	AT1G23530	uncharacterized protein	0.48	76.3
MDP0000251198	- - STRING found no matching protein in its database - -
MDP0000252405	SEX1	STARCH EXCESS 1; Mediates the incorporation of phosphate into starch-like alpha-glucan, mostly at the C-6 position of glucose units. Acts as an overall regulator of starch mobilization. Required for starch degradation, suggesting that the phosphate content of starch regulates its degradability	0.69	1947
MDP0000252833	FBP7	F-box protein 7; Component of SCF(ASK-cullin-F-box) E3 ubiquitin ligase complexes, which may mediate the ubiquitination and subsequent proteasomal degradation of target proteins (By similarity). Required for efficient protein synthesis during temperature stress conditions	0.78	547
MDP0000253572	AT3G03670	peroxidase; Removal of H(2)O(2), oxidation of toxic reductants, biosynthesis and degradation of lignin, suberization, auxin catabolism, response to environmental stresses such as wounding, pathogen attack and oxidative stress. These functions might be dependent on each isozyme/isoform in each plant tissue	0.4	227
MDP0000254177	AT1G10520	DNA polymerase {lambda}	0.68	686
MDP0000254385	AT1G28390	serine/threonine-protein kinase-like protein	0.57	417
MDP0000258562	DEAR3	DREB and EAR motif protein 3; Probably acts as a transcriptional activator. Binds to the GCC-box pathogenesis-related promoter element. May be involved in the regulation of gene expression by stress factors and by components of stress signal transduction pathways (By similarity)	0.6	160
MDP0000259088	- - STRING found no matching protein in its database - -
MDP0000262759	AVA-P2	ATPase, F0/V0 complex, subunit C protein; Proton-conducting pore forming subunit of the membrane integral V0 complex of vacuolar ATPase. V-ATPase is responsible for acidifying a variety of intracellular compartments in eukaryotic cells	0.98	312
MDP0000269371	AOR	alkenal/one oxidoreductase	0.72	502
MDP0000269547	- - STRING found no matching protein in its database - -
MDP0000270104	AT3G58760	Integrin-linked protein kinase family protein	0.43	308
MDP0000272005	AT4G00350	mate efflux domain-containing protein	0.72	761
MDP0000272790	AT5G10530	concanavalin A-like lectin kinase-like protein	0.48	516
MDP0000273271	AT3G14470	putative disease resistance RPP13-like protein 1; Potential disease resistance protein	0.37	87.4
MDP0000273491	ARF17	auxin response factor 17; Auxin response factors (ARFs) are transcriptional factors that binds specifically to the DNA sequence 5'-TGTCTC-3' found in the auxin-responsive promoter elements (AuxREs). Could act as transcriptional activator or repressor. Formation of heterodimers with Aux/IAA proteins may alter their ability to modulate early auxin response genes expression	0.43	165
MDP0000276171	AT4G08550	electron carrier/ protein disulfide oxidoreductase	0.55	583
MDP0000277999	TGA7	transcription factor TGA7; Transcriptional activator that binds specifically to the DNA sequence 5'-TGACG-3'. Recognizes ocs elements like the as-1 motif of the cauliflower mosaic virus 35S promoter. Binding to the as-1-like cis elements mediate auxin- and salicylic acid-inducible transcription. May be involved in the induction of the systemic acquired resistance (SAR) via its interaction with NP…	0.59	437
MDP0000278541	AT5G38250	Protein kinase family protein	0.59	139
MDP0000279936	AT1G70740	protein kinase domain-containing protein	0.6	401
MDP0000280202	AT3G27470	uncharacterized protein	0.67	581
MDP0000283710	CAD9	cinnamyl alcohol dehydrogenase 9; Involved in lignin biosynthesis. May catalyze the final step specific for the production of lignin monomers, like coniferyl alcohol, sinapyl alcohol and 4-coumaryl alcohol	0.77	563
MDP0000283899	KUP6	K+ uptake permease 6; Probable potassium transporter	0.72	1164
MDP0000283985	PAB2	poly(A) binding protein 2; Binds the poly(A) tail of mRNA	0.68	849
MDP0000285599	PANK2	pantothenate kinase 2; Plays a role in the physiological regulation of the intracellular CoA concentration (By similarity)	0.62	530
MDP0000285600	AT1G60460	uncharacterized protein	0.48	426
MDP0000285628	AT1G70160	uncharacterized protein	0.82	879
MDP0000285822	AT3G12260	NADH dehydrogenase (ubiquinone) 1 alpha subcomplex 6; Accessory subunit of the mitochondrial membrane respiratory chain NADH dehydrogenase (Complex I), that is believed to be not involved in catalysis. Complex I functions in the transfer of electrons from NADH to the respiratory chain. The immediate electron acceptor for the enzyme is believed to be ubiquinone (By similarity)	0.68	121
MDP0000288637	PEPKR2	serine/threonine-protein kinase PEPKR2	0.68	620
MDP0000290186	AT3G14470	putative disease resistance RPP13-like protein 1; Potential disease resistance protein	0.3	354
MDP0000290979	AT1G28200.1	GEM-like protein 1	0.71	321
MDP0000291234	AT1G36990	uncharacterized protein	0.57	260
MDP0000291954	CESA6	cellulose synthase 6; Catalytic subunit of cellulose synthase terminal complexes ('rosettes'), required for beta-1,4-glucan microfibril crystallization, a major mechanism of the cell wall formation. Involved in the primary cell wall formation. The presence of each protein CESA1 and CESA6 is critical for cell expansion. The hypocotyl elongation is based on a CESA6-dependent cell elongation in dark…	0.64	1341
MDP0000294096	KNAT6	KNOTTED1-like homeobox gene 6; Plays a role in meristem function. Contributes to the shoot apical meristem (SAM) maintenance and organ separation by controlling boundary establishment in embryo in a CUC1, CUC2 and STM-dependent manner. Involved in maintaining cells in an undifferentiated, meristematic state. Probably binds to the DNA sequence 5'-TGAC-3'	0.57	375
MDP0000294098	CRK2	cysteine-rich receptor-like protein kinase 2	0.64	846
MDP0000294564	PUR7	purin 7	0.59	497
MDP0000296213	AT2G45990	uncharacterized protein	0.6	249
MDP0000296485	- - STRING found no matching protein in its database - -
MDP0000303744	AT5G43020	Leucine-rich repeat protein kinase family protein	0.57	669
MDP0000304601	AT3G14470	putative disease resistance RPP13-like protein 1; Potential disease resistance protein	0.3	371
MDP0000312668	AT3G14470	putative disease resistance RPP13-like protein 1; Potential disease resistance protein	0.34	126
MDP0000314069	AT3G14470	putative disease resistance RPP13-like protein 1; Potential disease resistance protein	0.32	240
MDP0000314128	- - STRING found no matching protein in its database - -
MDP0000316884	AT3G14470	putative disease resistance RPP13-like protein 1; Potential disease resistance protein	0.31	407
MDP0000318546	AT1G36980	uncharacterized protein	0.9	151
MDP0000319520	- - STRING found no matching protein in its database - -
MDP0000320309	TBL27	TRICHOME BIREFRINGENCE-LIKE 27	0.56	489
MDP0000320739	AT1G45180	RING/U-box domain-containing protein	0.36	298
MDP0000321030	PHP	PLANT HOMOLOGOUS TO PARAFIBROMIN	0.72	131
MDP0000321202	AT1G70350	uncharacterized protein	0.55	67.8
MDP0000321949	AT1G69980	uncharacterized protein	0.43	147
MDP0000321952	AT1G27170	transmembrane receptors / ATP binding protein	0.49	1121
MDP0000324726	- - STRING found no matching protein in its database - -
MDP0000325786	CYSC1	cysteine synthase C1; The cyanoalanine synthesis reaction is more efficient than the cysteine synthase activity. Probably involved in the detoxification of cyanide that arises from ethylene biosynthesis. Maintains a low level of cyanide for proper root hair development	0.75	566
MDP0000327373	AT1G27170	transmembrane receptors / ATP binding protein	0.57	211
MDP0000328874	ARR3	response regulator 3; Functions as response regulator involved in His-to-Asp phosphorelay signal transduction system. Phosphorylation of the Asp residue in the receiver domain activates the ability of the protein to promote the transcription of target genes. Type-A response regulators seem to act as negative regulators of the cytokinin signaling	0.61	248
MDP0000335205	- - STRING found no matching protein in its database - -
MDP0000336146	- - STRING found no matching protein in its database - -
MDP0000336268	- - STRING found no matching protein in its database - -
MDP0000337985	- - STRING found no matching protein in its database - -
MDP0000339788	- - STRING found no matching protein in its database - -
MDP0000339917	AT1G23965	uncharacterized protein	0.42	62.4
MDP0000341703	- - STRING found no matching protein in its database - -
MDP0000343963	AT1G36980	uncharacterized protein	0.85	239
MDP0000352395	- - STRING found no matching protein in its database - -
MDP0000352750	- - STRING found no matching protein in its database - -
MDP0000353636	- - STRING found no matching protein in its database - -
MDP0000354564	- - STRING found no matching protein in its database - -
MDP0000358088	- - STRING found no matching protein in its database - -
MDP0000358246	- - STRING found no matching protein in its database - -
MDP0000359109	- - STRING found no matching protein in its database - -
MDP0000359365	- - STRING found no matching protein in its database - -
MDP0000367745	- - STRING found no matching protein in its database - -
MDP0000368987	- - STRING found no matching protein in its database - -
MDP0000369237	- - STRING found no matching protein in its database - -
MDP0000376712	- - STRING found no matching protein in its database - -
MDP0000387483	AT2G44260	uncharacterized protein	0.69	263
MDP0000387486	- - STRING found no matching protein in its database - -
MDP0000389293	AGD7	ARF-GAP domain 7; GTPase-activating protein (GAP) for ADP ribosylation factor (ARF). Involved in protein trafficking by controlling ARF1 activity; may participate in COPI vesicle formation at the Golgi complex	0.9	87.8
MDP0000391667	ATGP4	membrane-anchored ubiquitin-fold protein 3; May serve as docking site to facilitate the association of other proteins to the plasma membrane	0.63	67.4
MDP0000397284	F6N23.1	beta-amylase 2; Low beta-amylase activity. Interacts poorly with starch or other alpha-1,4-glucan	0.78	773
MDP0000411498	NPQ4	NONPHOTOCHEMICAL QUENCHING 4; Seems to be involved in non-photochemical quenching, a process maintains the balance between dissipation and utilization of light energy to minimize generation of oxidizing molecules, thereby protecting the plant against photo-oxidative damage	0.75	333
MDP0000412859	AT4G18250	putative receptor serine/threonine kinase	0.52	233
MDP0000427722	MLP423	MLP-like protein 423	0.59	184
MDP0000427723	- - STRING found no matching protein in its database - -
MDP0000428400	CRK10	cysteine-rich receptor-like protein kinase 10	0.4	77
MDP0000434172	AT1G28440.1	HAESA-like 1	0.61	105
MDP0000435007	VFB1	VIER F-box protein 1	0.66	586
MDP0000438056	AT2G43250	uncharacterized protein	0.6	731
MDP0000444494	AT1G71520	ethylene-responsive transcription factor ERF020; Probably acts as a transcriptional activator. Binds to the GCC-box pathogenesis-related promoter element. May be involved in the regulation of gene expression by stress factors and by components of stress signal transduction pathways (By similarity)	0.6	88.2
MDP0000455634	AT5G10530	concanavalin A-like lectin kinase-like protein	0.49	555
MDP0000456267	AT2G45910	U-box domain-containing protein 33; Functions as an E3 ubiquitin ligase (By similarity)	0.77	305
MDP0000463846	MYB73	myb domain protein 73	0.47	272
MDP0000480237	CESA6	cellulose synthase 6; Catalytic subunit of cellulose synthase terminal complexes ('rosettes'), required for beta-1,4-glucan microfibril crystallization, a major mechanism of the cell wall formation. Involved in the primary cell wall formation. The presence of each protein CESA1 and CESA6 is critical for cell expansion. The hypocotyl elongation is based on a CESA6-dependent cell elongation in dark…	0.82	1848
MDP0000485718	AT1G67900	phototropic-responsive NPH3-like protein; May act as a substrate-specific adapter of an E3 ubiquitin-protein ligase complex (CUL3-RBX1-BTB) which mediates the ubiquitination and subsequent proteasomal degradation of target proteins (By similarity)	0.72	858
MDP0000500882	AT1G66920	protein kinase-like protein	0.48	249
MDP0000502890	AT1G35710	putative leucine-rich repeat receptor-like protein	0.47	740
MDP0000523159	AT1G22030	uncharacterized protein	0.62	315
MDP0000523812	PIF3	transcription factor PIF3	0.63	111
MDP0000540157	AT1G27190	putative inactive receptor kinase	0.69	801
MDP0000572784	TGA3	TGA1A-related gene 3; Transcriptional activator that binds specifically to the DNA sequence 5'-TGACG-3'. Recognizes ocs elements like the as-1 motif of the cauliflower mosaic virus 35S promoter. Binding to the as-1-like cis elements mediate auxin- and salicylic acid-inducible transcription. Required to induce the systemic acquired resistance (SAR) via the regulation of pathogenesis-related genes …	0.69	271
MDP0000582560	AT3G01350	putative peptide/nitrate transporter	0.63	131
MDP0000587199	GolS4	galactinol synthase 4; Galactinol synthase involved in the biosynthesis of raffinose family oligosaccharides (RFOs) that function as osmoprotectants. May promote plant stress tolerance (By similarity)	0.84	478
MDP0000616079	TAA1	tryptophan aminotransferase; L-tryptophan aminotransferase involved in auxin (IAA) biosynthesis. Can convert L-tryptophan and pyruvate to indole-3- pyruvic acid (IPA) and alanine. Catalyzes the first step in IPA branch of the auxin biosynthetic pathway. Required for auxin production to initiate multiple change in growth in response to environmental and developmental cues. It is also active with p…	0.58	457
MDP0000617887	AT1G24095	Putative thiol-disulfide oxidoreductase DCC	0.6	249
MDP0000626334	VFB1	VIER F-box protein 1	0.64	637
MDP0000628717	AT1G72020	uncharacterized protein	0.59	115
MDP0000634311	CKX7	cytokinin oxidase 7; Catalyzes the oxidation of cytokinins, a family of N(6)- substituted adenine derivatives that are plant hormones, where the substituent is an isopentenyl group (By similarity)	0.72	119
MDP0000653365	CRK8	cysteine-rich receptor-like protein kinase 8	0.31	88.6
MDP0000656433	- - STRING found no matching protein in its database - -
MDP0000670232	MUB6	membrane-anchored ubiquitin-fold protein 6; May serve as docking site to facilitate the association of other proteins to the plasma membrane	0.7	151
MDP0000674494	STN7	STT7 homolog STN7; Serine/threonine protein kinase required for state transition by phosphorylating light-harvesting complex II outer antennae (LCHII). State transition plays a central role in response to environmental changes and allows to adjust to changing light conditions via the redistribution of light excitation energy between photosystem II (PSII) and photosystem I (PSI). Phosphorylates th…	0.5	90.5
MDP0000693756	- - STRING found no matching protein in its database - -
MDP0000713910	RGE1	RETARDED GROWTH OF EMBRYO 1; Controls embryo growth	0.36	157
MDP0000720065	- - STRING found no matching protein in its database - -
MDP0000732807	- - STRING found no matching protein in its database - -
MDP0000735372	CRD1	COPPER RESPONSE DEFECT 1; Catalyzes the formation of the isocyclic ring in chlorophyll biosynthesis. Mediates the cyclase reaction, which results in the formation of divinylprotochlorophyllide (Pchlide) characteristic of all chlorophylls from magnesium-protoporphyrin IX 13-monomethyl ester (MgPMME)	0.77	137
MDP0000738532	AT1G23750	OB-fold nucleic acid binding domain-containing protein	0.66	127
MDP0000746897	AT3G12260	NADH dehydrogenase (ubiquinone) 1 alpha subcomplex 6; Accessory subunit of the mitochondrial membrane respiratory chain NADH dehydrogenase (Complex I), that is believed to be not involved in catalysis. Complex I functions in the transfer of electrons from NADH to the respiratory chain. The immediate electron acceptor for the enzyme is believed to be ubiquinone (By similarity)	0.54	123
MDP0000748035	AT1G27170	transmembrane receptors / ATP binding protein	0.47	270
MDP0000758053	AT1G70000	myb-like transcription factor-like protein	0.71	228
MDP0000761682	PIP1;4	putative aquaporin PIP1-4; Water channel required to facilitate the transport of water across cell membrane. Essential for the water permeability of the plasma membrane and for the morphology of the root system. Its function is impaired by Hg(2+). Inhibited by cytosolic acidosis which occurs during anoxia in roots	0.86	66.2
MDP0000761683	- - STRING found no matching protein in its database - -
MDP0000775431	AT5G15080	protein kinase family protein	0.89	87.4
MDP0000790939	AT1G10610	transcription factor bHLH90	0.36	251
MDP0000797373	- - STRING found no matching protein in its database - -
MDP0000798679	AT1G70480	uncharacterized protein	0.59	377
MDP0000807498	AT3G10860	Cytochrome b-c1 complex, subunit 8 protein	0.75	118
MDP0000809218	AFB5	auxin F-box protein 5	0.69	892
MDP0000817244	- - STRING found no matching protein in its database - -
MDP0000819203	AT1G24030	protein kinase-like protein	0.79	505
MDP0000829665	ARL1	ARG1-like 1; Have a continuous role in plant development probably in the structural organization of compartments (By similarity). Seems to not be involved in gravitropism signaling pathway	0.71	631
MDP0000832900	UBC5	ubiquitin-conjugating enzyme 5; Accepts the ubiquitin from the E1 complex and catalyzes its covalent attachment to other proteins	0.8	305
MDP0000838259	- - STRING found no matching protein in its database - -
MDP0000843827	AT2G31920	uncharacterized protein	0.38	95.5
MDP0000848029	- - STRING found no matching protein in its database - -
MDP0000849735	AT4G36430	peroxidase 49; Removal of H(2)O(2), oxidation of toxic reductants, biosynthesis and degradation of lignin, suberization, auxin catabolism, response to environmental stresses such as wounding, pathogen attack and oxidative stress. These functions might be dependent on each isozyme/isoform in each plant tissue	0.43	255
MDP0000858645	- - STRING found no matching protein in its database - -
MDP0000903969	- - STRING found no matching protein in its database - -
MDP0000904673	AT1G02070	uncharacterized protein	0.52	59.3
MDP0000907713	AT5G23400	leucine-rich repeat-containing protein	0.33	264
MDP0000918644	- - STRING found no matching protein in its database - -
MDP0000922842	UBP4	ubiquitin-specific protease 4; Recognizes and hydrolyzes the peptide bond at the C- terminal Gly of ubiquitin. Involved in the processing of poly- ubiquitin precursors as well as that of ubiquitinated proteins. Required for the correct development of pollen	0.85	75.5
MDP0000933461	AT1G77700	pathogenesis-related thaumatin-like protein	0.68	358
MDP0000938684	- - STRING found no matching protein in its database - -
MDP0000940872	AT1G70160	uncharacterized protein	0.85	745
MDP0000946376	MEKK1	MAPK/ERK kinase kinase 1; Involved in the innate immune MAP kinase signaling cascade (MEKK1, MKK4/MKK5 and MPK3/MPK6) downstream of bacterial flagellin receptor FLS2. May be involved in the cold and salinity stress-mediated MAP kinase signaling cascade (MEKK1, MEK1/MKK2 and MPK4/MPK6). Activates downstream MKK2, MKK4 and MKK5	0.54	197
