# Supplementary material for: Mapping QTLs for water-use efficiency reveals the potential candidate genes involved in regulating the trait in apple under drought stress
Source: BMC Plant Biol. 2018 Jun 26;18:136. doi: 10.1186/s12870-018-1308-3 (PMC6019725; doi:10.1186/s12870-018-1308-3)
Supplement: Supplementary file 9 — Table S8. ID and descriptions of 45 genes tested by qRT-PCR and their relative expression levels in Qingguan and Honeycrisp under long-term drought stress condition. (XLSX 166 kb) [file 12870_2018_1308_MOESM9_ESM.xlsx]

## Sheet: Sheet1
Table S8 ID and descriptions of 45 genes tested by qRT-PCR and their relative expression levels in "Qingguan" and "Honeycrisp" with differential irrigations. The predicted important genes were marked in bolded font. A p-value < 0.05 indicated a significant difference, and data were presented as the mean ± standard deviation of five replicates. The differences among the average expression levels o…
Gene ID	Description	Well-watered Qinguan (WWQG)	Drought-stressed Qinguan (DSQG)	p	log2(DSQG/WWQG)	Well-watered Honeycrisp (WWHC)	Drought-stressed Honeycrisp (DSHC)	p	log2(DSHC/WWHC)
MDP0000235220	Mitogen-activated protein kinase kinase kinase, putative	1.00±0.03b	1.48±0.07a	0.000432674	0.570006	0.64±0.04b	1.52±0.08a	8.53212e-05	1.24473
MDP0000907713	BRASSINOSTEROID INSENSITIVE 1-associated receptor kinase 1	1.00±0.20a	0.60±0.04b	0.0250136	-0.739448	1.00±0.05b	1.69±0.23a	0.00731085	0.757818
MDP0000234078	phosphatase 2A catalytic subunit alpha isoform	1.00±0.06b	2.43±0.16a	0.000140198	1.28202	0.70±0.06b	1.31±0.10a	0.000827912	0.887853
MDP0000463846	Trichome differentiation protein GL1	1.00±0.02b	1.28±0.06a	0.00173975	0.361672	0.59±0.02b	1.19±0.15a	0.00236781	1.00131
MDP0000126221	Axial regulator YABBY 4	1.00±0.03b	1.97±0.17a	0.000630706	0.974878	0.27±0.11b	2.88±0.14a	1.36895e-05	3.39849
MDP0000758053	Transcription factor MYB1R1	1.00±0.13b	1.46±0.02a	0.00341526	0.541772	0.97±0.09b	1.81±0.21a	0.00210248	0.910837
MDP0000232116	Auxin response factor	1.00±0.07a	0.35±0.01b	9.71285e-05	-1.50366	0.05±0.00b	0.35±0.03a	6.67809e-05	2.75841
MDP0000713910	Transcription factor bHLH95	1.00±0.12a	0.83±0.10a	0.139574	-0.262068	1.62±0.21a	1.54±0.27a	0.70518	-0.0726688
MDP0000258562	Ethylene-responsive transcription factor RAP2-9	1.00±0.01b	2.87±0.14a	2.1233e-05	1.51991	0.51±0.04b	3.35±0.38a	0.000215795	2.7109
MDP0000129882	Probable WRKY transcription factor 7	1.00±0.11a	0.98±0.06a	0.816505	-0.0253461	1.06±0.06a	0.64±0.03b	0.000439059	-0.719278
MDP0000444494	responsive transcription factor ERF020	1.00±0.25a	0.27±0.01b	0.00698891	-1.87798	0.89±0.10b	2.01±0.62a	0.0371604	1.17806
MDP0000199892	Cytokinin dehydrogenase	1.00±0.05b	1.42±0.08a	0.00187743	0.505062	0.47±0.05a	0.36±0.04b	0.0473162	-0.354616
MDP0000228868	Auxin transporter-like protein	1.00±0.06b	4.38±1.15a	0.00711168	2.13171	0.24±0.01b	0.37±0.06a	0.0235677	0.601761
MDP0000230952	Gibberellin-regulated protein	1.00±0.01a	0.07±0.01b	1.9437e-08	-3.9251	1.60±0.14a	0.16±0.01b	6.47998e-05	-3.22515
MDP0000215662	Chlorophyllide a oxygenase, chloroplastic	1.00±0.02b	2.02±0.20a	0.000776831	1.01123	0.77±0.04b	2.00±0.13a	9.16163e-05	1.37418
MDP0000735372	protoporphyrin IX monomethyl ester [oxidative] cyclase, chloroplastic	1.00±0.05a	1.00±0.06a	0.983719	0.00140715	0.95±0.07b	1.47±0.05a	0.000524194	0.631562
MDP0000480237	Cellulose synthase A catalytic subunit	1.00±0.02a	0.69±0.07b	0.00211756	-0.531048	0.81±0.07a	0.56±0.05b	0.00674771	-0.524944
MDP0000221644	Beta-amylase 2, chloroplastic	1.00±0.05a	0.67±0.03b	0.000419276	-0.586088	0.62±0.03a	0.75±0.14a	0.200343	0.260453
MDP0000849735	peroxidase 57-like	1.00±0.21a	0.70±0.12a	0.102111	-0.508863	0.42±0.08a	0.74±0.18a	0.0502165	0.794724
MDP0000166938	Cysteine protease ATG4A	1.00±0.27b	3.56±0.23a	0.000240554	1.83319	1.11±0.26b	8.17±1.18a	0.000531475	2.87978
MDP0000233177	Xyloglucan endotransglucosylase/hydrolase protein	1.00±0.18b	3.99±0.17a	3.20958e-05	1.997	2.74±0.55b	15.38±1.64a	0.000223529	2.48682
MDP0000391667	anchored ubiquitin-fold protein 4	1.00±0.03b	2.30±0.45a	0.00749853	1.20152	2.64±0.45a	2.00±0.25a	0.100835	-0.396276
MDP0000674494	No description available.	1.00±0.03b	1.22±0.12a	0.0344989	0.285956	0.69±0.07b	1.48±0.22a	0.00393786	1.0969
MDP0000125631	II 22 kDa protein, chloroplastic	1.00±0.03b	2.88±0.11a	9.25213e-06	1.52724	0.82±0.10c	1.87±0.27a	0.00319073	1.18553
MDP0000217124	protein DnaJ	1.00±0.15b	26.41±2.88a	0.000109001	4.72314	0.95±0.07b	2.34±0.29a	0.00127924	1.30696
MDP0000502890	receptor-like kinase protein FLORAL ORGAN NUMBER1	1.00±0.07a	0.94±0.08a	0.385782	-0.0880038	1.13±0.20a	0.31±0.06b	0.00250719	-1.88156
MDP0000142413	oxidoreductase-like protein, chloroplastic	1.00±0.08a	0.90±0.02a	0.0873269	-0.156094	0.91±0.04b	1.64±0.17a	0.00212353	0.853897
MDP0000273491	Auxin response factor 17	1.00±0.24b	3.87±0.34a	0.0002845	1.95303	0.28±0.04b	3.87±0.21a	8.19825e-06	3.78542
MDP0000427722	MLP-like protein 423	1.00±0.02b	1.39±0.05a	0.000284053	0.471767	0.02±0.00b	0.03±0.00a	0.00899505	0.43699
MDP0000587199	Galactinol synthase 1	1.00±0.07b	4.96±0.34a	3.85476e-05	2.3109	1.75±0.05a	0.59±0.06b	1.38864e-05	-1.58332
MDP0000273271	MAP kinase phosphatase with leucine-rich repeats protein 3	1.00±0.07a	0.37±0.03b	0.000169402	-1.44956	1.00±0.12a	1.05±0.17a	0.713869	0.0664402
MDP0000761682	Aquaporin PIP1	1.00±0.03a	0.44±0.07b	0.000255089	-1.17884	0.58±0.02a	0.28±0.03b	0.000147506	-1.05317
MDP0000285822	dehydrogenase [ubiquinone] 1 alpha subcomplex subunit 6	1.00±0.06a	0.23±0.04b	4.61061e-05	-2.15008	0.76±0.03a	0.18±0.02b	9.61572e-06	-2.06507
MDP0000185086	ubiquinol-cytochrome c reductase subunit 9	1.00±0.04a	0.39±0.05c	0.000104051	-1.35845	0.63±0.04a	0.25±0.02b	0.000175519	-1.32604
MDP0000807498	Cytochrome b-c1 complex, subunit 8 protein	1.00±0.06a	0.72±0.06b	0.00423425	-0.469193	0.77±0.11a	1.27±0.30a	0.0562464	0.717764
MDP0000203666	WUSCHEL related homeobox 4, WOX4	1.00±0.08a	0.04±0.00c	2.62412e-05	-4.57213	0.44±0.02a	0.08±0.01b	1.57285e-05	-2.41153
MDP0000277999	bZIP transcription factor, bZIP-1	1.00±0.17a	1.27±0.05a	0.0570712	0.345735	0.49±0.06b	2.02±0.09a	1.3238e-05	2.04633
MDP0000126528	F-box protein GID2	1.00±0.03a	1.08±0.06a	0.134733	0.105643	0.81±0.06b	1.35±0.15a	0.00495274	0.723329
MDP0000178055	Phosphatidylinositol 3-kinase catalytic subunit type 3	1.00±0.12b	1.89±0.22a	0.00336192	0.91506	0.75±0.07b	2.03±0.09a	4.00196e-05	1.43907
MDP0000181746	Transcription factor bHLH145	1.00±0.15a	0.81±0.06a	0.10621	-0.307148	0.74±0.05b	1.34±0.10a	0.000696077	0.85696
MDP0000221702	Probable phosphatidylinositol phosphate kinase DDB_G0267588	1.00±0.11b	3.67±0.35a	0.000235242	1.87635	0.43±0.03b	5.73±0.93a	0.000582816	3.72341
MDP0000240032	Polcalcin Jun o 2	1.00±0.08a	0.78±0.15a	0.0900827	-0.365532	0.44±0.04a	0.50±0.07a	0.235712	0.196073
MDP0000240828	ATP-citrate synthase subunit alpha chain protein 1	1.00±0.08a	1.01±0.03a	0.855779	0.0143971	0.19±0.02a	0.12±0.01b	0.00380661	-0.689584
MDP0000809218	inhibitor response 1-like protein	1.00±0.07b	1.14±0.04a	0.0460455	0.187981	0.58±0.02b	0.93±0.09a	0.00320112	0.66836
MDP0000523812	Putative transcription factor bHLH056	1.00±0.38a	0.21±0.04b	0.0243415	-2.22523	0.42±0.03a	0.15±0.03b	0.000472206	-1.50471
